# Supplementary material for: Multi-cohort analysis of colorectal cancer metagenome identified altered bacteria across populations and universal bacterial markers
Source: Microbiome. 2018 Apr 11;6:70. doi: 10.1186/s40168-018-0451-2 (PMC5896039; doi:10.1186/s40168-018-0451-2)
Supplement: Supplementary file 3 — Table S14. Significance of the abundance changes with rank sum test. (XLSX 12 kb) [file 40168_2018_451_MOESM3_ESM.xlsx]

## Sheet: Sheet1
Significance of the abundance changes with RankSum test
Note: pfp_1: without filtering the bacteria with 'divergent abundance change directions'
pfp_2: after filtering the bacteria with 'divergent abundance change directions'
OTUcode	Species	pfp_1	pfp_2
Otu0030	Bifidobacterium catenulatum	0.001441	0.0011
Otu0291	Bacteroides_fragilis	6.83e-08	0
Otu0302	Porphyromonas_asaccharolytica	1.09e-08	0
Otu0309	Prevotella_intermedia	0.000123	0
Otu0314	Alistipes_finegoldii	0.000132	0.0038
Otu0348	Blattabacterium sp (Blattella germanica)	0.003857	0
Otu0465	Candidatus Atelocyanobacterium thalassa	0.002266	0.0084
Otu0501	Anabaena sp wa102	0.009962	0.0022
Otu0528	Deferribacter desulfuricans	0.002202	0.0022
Otu0552	Dictyoglomus thermophilum	0.0004593	0
Otu0599	Bacillus weihenstephanensis	0.00255	0.0079
Otu0616	Lysinibacillus sphaericus	0.001254	0.0012
Otu0664	Staphylococcus argenteus	0.0003665	0
Otu0669	Staphylococcus epidermidis	0.001323	0.0012
Otu0691	Carnobacterium maltaromaticum	0.004049	0.0041
Otu0705	Lactobacillus amylovorus	0.02445	0.0054
Otu0711	Lactobacillus gallinarum	0.0002135	0
Otu0716	Lactobacillus hokkaidonensis	0.00411	0.0077
Otu0728	Lactobacillus ruminis	0.004896	0.0075
Otu0745	Weissella cibaria	0.003843	0.0053
Otu0772	Streptococcus salivarius	0.001384	0.0009
Otu0776	Streptococcus sp I-G2	0.004831	0.0074
Otu0781	Streptococcus thermophilus	0.001667	0.0093
Otu0790	Clostridium acetobutylicum	0.004073	0.0067
Otu0792	Clostridium baratii	0.002062	0.0031
Otu0795	Clostridium botulinum	0.001314	0
Otu0796	Clostridium butyricum	0.005447	0.0053
Otu0797	Clostridium carboxidivorans	0.0008698	0
Otu0798	Clostridium cellulovorans	0.001959	0.0021
Otu0800	Clostridium ljungdahlii	0.001256	0
Otu0801	Clostridium novyi	0.001756	0.0011
Otu0804	Clostridium saccharobutylicum	0.002499	0.002
Otu0805	Clostridium saccharoperbutylacetonicum	0.0008193	0
Otu0809	Clostridium sporogenes	0.006447	0.0083
Otu0817	[Eubacterium] eligens	0.002515	0.002
Otu0886	Caldicellulosiruptor kristjanssonii	0.004967	0.0011
Otu0915	Parvimonas_micra	0.000142	0
Otu0918	Fusobacterium_nucleatum	4.44e-07	0
Otu0945	Candidatus Puniceispirillum marinum	0.002297	0.0036
Otu0967	Bartonella bacilliformis	0.0005824	0
Otu0968	Bartonella clarridgeiae	0.004046	0.0038
Otu1109	Ehrlichia ruminantium	0.002824	0.0009
Otu1149	Rickettsia typhi	0.008066	0.0022
Otu1404	Arcobacter sp L	0.001318	0
Otu1411	Campylobacter iguaniorum	0.000793	0.0006
Otu1501	Shewanella woodyi	0.006148	0.0094
Otu1661	Legionella oakridgensis	0.004682	0.0023
Otu1703	[Haemophilus] ducreyi	0.002783	0.0024
Otu1717	Acinetobacter sp ADP1	0.00145	0.001
Otu1797	Aliivibrio fischeri	0.0004427	0
Otu1840	Calyptogena okutanii thioautotrophic gill symbiont	0.001366	0.0022
Otu1853	Brachyspira murdochii	0.004675	0.0072
Otu1858	Borrelia parkeri	0.0002934	0
Otu1887	Thermanaerovibrio_acidaminovorans	0.00596	0.0029
Otu1891	Acholeplasma oculi	0.002762	0.0023
Otu1895	Candidatus Phytoplasma australiense	0.0004578	0
Otu1897	Onion yellows phytoplasma	0.005895	0.0058
Otu1899	Spiroplasma apis	0.01918	0.0083
Otu1900	Spiroplasma cantharicola	0.004128	0.0021
Otu1903	Spiroplasma diminutum	0.001458	0.001
Otu1907	Spiroplasma syrphidicola	0.004719	0.0033
Otu1915	Mycoplasma canadense	0.001831	0.0012
Otu1917	Mycoplasma capricolum	0.0009262	0
Otu1932	Mycoplasma mycoides	0.004678	0.0076
Otu1935	Mycoplasma penetrans	0.002649	0.0024
Otu1937	Mycoplasma putrefaciens	0.002519	0.0021
Otu1947	Thermodesulfobacterium geofontis	0.0008643	0.0011
Otu1957	Thermosipho africanus	0.001113	0.0006
Otu1985	candidate division SR1 bacterium RAAC1 SR1 1	0.0003298	0
