# Supplementary material for: Multi-cohort analysis of colorectal cancer metagenome identified altered bacteria across populations and universal bacterial markers
Source: Microbiome. 2018 Apr 11;6:70. doi: 10.1186/s40168-018-0451-2 (PMC5896039; doi:10.1186/s40168-018-0451-2)
Supplement: Supplementary file 4 — Table S4. Correlation between differentially abundant bacteria in early CRC. (XLSX 21 kb) [file 40168_2018_451_MOESM4_ESM.xlsx]

## Sheet: Early CRC correlation
Correlation between differentially abundant bacteria in early CRC
Source	Target	Correlation	p.value	adjusted.p.value
Bacteroides fragilis	Porphyromonas asaccharolytica	0.290123	0.00173151	0.0597372
Bacteroides fragilis	Prevotella intermedia	0.326967	0.0482231	0.480085
Bacteroides fragilis	Alistipes finegoldii	0.596973	1.95e-05	0.00157868
Bacteroides fragilis	Staphylococcus argenteus	-0.311238	0.000734743	0.0359106
Bacteroides fragilis	Clostridium butyricum	-0.284701	0.00529755	0.130822
Bacteroides fragilis	Clostridium carboxidivorans	-0.300166	0.00199389	0.0654719
Bacteroides fragilis	Rickettsia typhi	0.33651	0.000496892	0.027755
Bacteroides fragilis	Thermanaerovibrio acidaminovorans	0.347946	0.0672187	0.577637
Bacteroides fragilis	Acholeplasma oculi	-0.294621	0.00145065	0.0523572
Porphyromonas asaccharolytica	Prevotella intermedia	0.485668	2.66e-08	4.45e-06
Porphyromonas asaccharolytica	Alistipes finegoldii	0.3914	1.45e-05	0.00121396
Porphyromonas asaccharolytica	Clostridium acetobutylicum	-0.307683	0.00488489	0.124565
Porphyromonas asaccharolytica	Clostridium botulinum	-0.264289	0.00452172	0.119191
Porphyromonas asaccharolytica	Clostridium butyricum	-0.31046	0.000759237	0.035924
Porphyromonas asaccharolytica	Clostridium carboxidivorans	-0.331965	0.000296027	0.0187697
Porphyromonas asaccharolytica	Clostridium cellulovorans	-0.298627	0.00551915	0.133484
Porphyromonas asaccharolytica	Clostridium saccharobutylicum	-0.285002	0.0059523	0.142491
Porphyromonas asaccharolytica	Clostridium saccharoperbutylacetonicum	-0.312816	0.00068724	0.0350492
Porphyromonas asaccharolytica	Parvimonas micra	0.481065	3.81e-08	5.95e-06
Porphyromonas asaccharolytica	Fusobacterium nucleatum	0.37458	3.63e-05	0.00275036
Porphyromonas asaccharolytica	Thermanaerovibrio acidaminovorans	0.427924	1.61e-06	0.000180153
Prevotella intermedia	Alistipes finegoldii	0.311696	0.000720659	0.0359106
Prevotella intermedia	Dictyoglomus thermophilum	-0.328176	0.000351353	0.0206069
Prevotella intermedia	Clostridium acetobutylicum	-0.292225	0.0203486	0.317994
Prevotella intermedia	Clostridium carboxidivorans	-0.37085	0.00885887	0.185525
Prevotella intermedia	Clostridium cellulovorans	-0.261484	0.0455994	0.476875
Prevotella intermedia	Clostridium saccharoperbutylacetonicum	-0.285651	0.00205854	0.0661553
Prevotella intermedia	Parvimonas micra	0.471632	2.94e-06	0.000299679
Prevotella intermedia	Fusobacterium nucleatum	0.528378	7.01e-10	1.64e-07
Prevotella intermedia	Thermanaerovibrio acidaminovorans	0.264291	0.00730926	0.161769
Prevotella intermedia	Thermodesulfobacterium geofontis	-0.278521	0.00369824	0.102071
Alistipes finegoldii	Dictyoglomus thermophilum	-0.262264	0.0727556	0.606819
Alistipes finegoldii	Staphylococcus epidermidis	-0.272784	0.0392314	0.44099
Alistipes finegoldii	Clostridium baratii	-0.366146	5.65e-05	0.00401501
Alistipes finegoldii	Clostridium botulinum	-0.295983	0.0013741	0.0511689
Alistipes finegoldii	Clostridium butyricum	-0.436872	9.01e-07	0.000105647
Alistipes finegoldii	Clostridium carboxidivorans	-0.348699	0.000312915	0.0193184
Alistipes finegoldii	Clostridium saccharobutylicum	-0.273025	0.0033031	0.0933623
Alistipes finegoldii	Clostridium saccharoperbutylacetonicum	-0.300696	0.00113675	0.0452002
Alistipes finegoldii	Thermanaerovibrio acidaminovorans	0.551317	9.81e-10	2.09e-07
Deferribacter desulfuricans	Weissella cibaria	0.316448	0.000588422	0.0321032
Deferribacter desulfuricans	Clostridium sporogenes	0.288207	0.00186541	0.0634238
Deferribacter desulfuricans	Fusobacterium nucleatum	-0.259276	0.0237347	0.349109
Dictyoglomus thermophilum	Campylobacter iguaniorum	0.266332	0.0316208	0.411452
Lysinibacillus sphaericus	Clostridium acetobutylicum	0.253636	0.00653794	0.148913
Staphylococcus argenteus	Staphylococcus epidermidis	0.26046	0.00517162	0.12907
Staphylococcus argenteus	Carnobacterium maltaromaticum	0.373822	3.78e-05	0.00277359
Staphylococcus argenteus	Clostridium baratii	0.268823	0.00384674	0.103729
Staphylococcus argenteus	Clostridium botulinum	0.290988	0.00167391	0.058612
Staphylococcus argenteus	Clostridium butyricum	0.275271	0.0226277	0.344705
Staphylococcus argenteus	Clostridium carboxidivorans	0.376775	0.000780958	0.035924
Staphylococcus argenteus	Clostridium cellulovorans	0.27848	0.0840394	0.631601
Staphylococcus argenteus	Clostridium saccharobutylicum	0.320854	0.000926827	0.0389924
Staphylococcus argenteus	Clostridium saccharoperbutylacetonicum	0.277803	0.00276931	0.0838479
Staphylococcus argenteus	Mycoplasma putrefaciens	0.271326	0.033246	0.414645
Carnobacterium maltaromaticum	Lactobacillus gallinarum	-0.254454	0.00635889	0.147826
Carnobacterium maltaromaticum	Clostridium baratii	0.305576	0.000930765	0.0389924
Carnobacterium maltaromaticum	Clostridium saccharobutylicum	0.275457	0.00302088	0.0874937
Carnobacterium maltaromaticum	Calyptogena okutanii thioautotrophic gill symbiont	0.271977	0.0595988	0.539841
Carnobacterium maltaromaticum	Mycoplasma putrefaciens	0.302897	0.00103923	0.0427725
Lactobacillus ruminis	Clostridium cellulovorans	0.263004	0.00473115	0.123325
Lactobacillus ruminis	[Eubacterium] eligens	0.262313	0.00484746	0.124565
Lactobacillus ruminis	Brachyspira murdochii	-0.260461	0.0051715	0.12907
Weissella cibaria	Acinetobacter sp ADP1	0.269358	0.00377338	0.102934
Weissella cibaria	Thermanaerovibrio acidaminovorans	0.297187	0.00130953	0.0503632
Streptococcus salivarius	Streptococcus sp I-G2	0.545007	1.49e-07	1.95e-05
Streptococcus salivarius	Streptococcus thermophilus	0.646577	0.0360093	0.424467
Streptococcus sp I-G2	Streptococcus thermophilus	0.470819	1.14e-05	0.000991801
Clostridium acetobutylicum	Clostridium baratii	0.45698	0.000204087	0.0132996
Clostridium acetobutylicum	Clostridium botulinum	0.466765	1.12e-07	1.54e-05
Clostridium acetobutylicum	Clostridium butyricum	0.390408	0.0366176	0.424467
Clostridium acetobutylicum	Clostridium carboxidivorans	0.549979	0.00601811	0.142611
Clostridium acetobutylicum	Clostridium cellulovorans	0.301774	0.00436242	0.116298
Clostridium acetobutylicum	Clostridium novyi	0.409141	0.00236509	0.0739801
Clostridium acetobutylicum	Clostridium saccharobutylicum	0.397996	9.95e-06	0.00089772
Clostridium acetobutylicum	Clostridium saccharoperbutylacetonicum	0.430895	0.00714179	0.159568
Clostridium acetobutylicum	Clostridium sporogenes	0.298763	0.0462037	0.476875
Clostridium acetobutylicum	Parvimonas micra	-0.300707	0.00113625	0.0452002
Clostridium acetobutylicum	Fusobacterium nucleatum	-0.296134	0.00136586	0.0511689
Clostridium acetobutylicum	candidate division SR1 bacterium RAAC1 SR1 1	0.254139	0.00642723	0.147826
Clostridium baratii	Clostridium botulinum	0.830696	9.04e-36	2.12e-32
Clostridium baratii	Clostridium butyricum	0.654325	3.52e-06	0.000337499
Clostridium baratii	Clostridium carboxidivorans	0.606586	0.000902862	0.0389924
Clostridium baratii	Clostridium cellulovorans	0.417572	0.00278778	0.0838479
Clostridium baratii	Clostridium novyi	0.608892	7.25e-07	8.96e-05
Clostridium baratii	Clostridium saccharobutylicum	0.729936	1.17e-13	4.58e-11
Clostridium baratii	Clostridium saccharoperbutylacetonicum	0.660708	3.43e-16	1.61e-13
Clostridium baratii	Clostridium sporogenes	0.310934	0.045336	0.476875
Clostridium baratii	Arcobacter sp L	0.257023	0.0529626	0.505376
Clostridium botulinum	Clostridium butyricum	0.671474	3.27e-05	0.00255936
Clostridium botulinum	Clostridium carboxidivorans	0.622673	5.49e-11	1.43e-08
Clostridium botulinum	Clostridium cellulovorans	0.441168	0.000780692	0.035924
Clostridium botulinum	Clostridium novyi	0.718389	1.41e-08	2.54e-06
Clostridium botulinum	Clostridium saccharobutylicum	0.766084	2.64e-18	1.65e-15
Clostridium botulinum	Clostridium saccharoperbutylacetonicum	0.697435	1.51e-19	1.78e-16
Clostridium botulinum	Clostridium sporogenes	0.398787	0.016305	0.271288
Clostridium botulinum	Arcobacter sp L	0.27247	0.054587	0.513896
Clostridium botulinum	Spiroplasma cantharicola	0.27576	0.0245162	0.357236
Clostridium butyricum	Clostridium carboxidivorans	0.519	3.6e-06	0.000337499
Clostridium butyricum	Clostridium cellulovorans	0.437242	0.000903337	0.0389924
Clostridium butyricum	Clostridium novyi	0.496827	0.00540989	0.132204
Clostridium butyricum	Clostridium saccharobutylicum	0.531795	0.000675166	0.0350492
Clostridium butyricum	Clostridium saccharoperbutylacetonicum	0.536398	0.00196299	0.0654719
Clostridium butyricum	Thermanaerovibrio acidaminovorans	-0.360322	7.6e-05	0.00524365
Clostridium carboxidivorans	Clostridium cellulovorans	0.475339	0.00061083	0.0325683
Clostridium carboxidivorans	Clostridium novyi	0.473671	0.00984554	0.195114
Clostridium carboxidivorans	Clostridium saccharobutylicum	0.534861	7.11e-08	1.04e-05
Clostridium carboxidivorans	Clostridium saccharoperbutylacetonicum	0.583004	2.64e-12	8.85e-10
Clostridium carboxidivorans	Clostridium sporogenes	0.27123	0.132674	0.73513
Clostridium carboxidivorans	Thermanaerovibrio acidaminovorans	-0.279448	0.00260433	0.0803914
Clostridium carboxidivorans	Spiroplasma cantharicola	0.297513	0.0254386	0.363896
Clostridium carboxidivorans	Thermodesulfobacterium geofontis	0.273866	0.003203	0.0916371
Clostridium cellulovorans	Clostridium novyi	0.339645	0.00155977	0.0554427
Clostridium cellulovorans	Clostridium saccharobutylicum	0.491749	0.00668597	0.15082
Clostridium cellulovorans	Clostridium saccharoperbutylacetonicum	0.448056	0.0631657	0.565598
Clostridium cellulovorans	[Eubacterium] eligens	0.297652	0.00128535	0.0502571
Clostridium cellulovorans	Acholeplasma oculi	0.328719	0.000342885	0.0206069
Clostridium cellulovorans	Spiroplasma cantharicola	0.255079	0.0182251	0.298993
Clostridium novyi	Clostridium saccharobutylicum	0.562036	2.59e-11	7.59e-09
Clostridium novyi	Clostridium saccharoperbutylacetonicum	0.51291	2.79e-09	5.46e-07
Clostridium novyi	Clostridium sporogenes	0.394399	0.0021164	0.0670956
Clostridium novyi	Acholeplasma oculi	0.276386	0.00291895	0.0866819
Clostridium novyi	Spiroplasma cantharicola	0.325445	0.00200937	0.0654719
Clostridium saccharobutylicum	Clostridium saccharoperbutylacetonicum	0.650138	1.93e-06	0.000205457
Clostridium saccharobutylicum	Clostridium sporogenes	0.295017	0.0419645	0.460041
Clostridium saccharobutylicum	Arcobacter sp L	0.306585	0.000892683	0.0389924
Clostridium saccharoperbutylacetonicum	Clostridium sporogenes	0.346313	0.000151372	0.0101462
Clostridium saccharoperbutylacetonicum	Spiroplasma cantharicola	0.32051	0.000493424	0.027755
Parvimonas micra	Fusobacterium nucleatum	0.681172	2.81e-18	1.65e-15
Candidatus Puniceispirillum marinum	Acinetobacter sp ADP1	0.254296	0.031612	0.411452
Legionella oakridgensis	Thermodesulfobacterium geofontis	0.294713	0.00144536	0.0523572
Acholeplasma oculi	Spiroplasma cantharicola	0.271859	0.00344664	0.0962598
Candidatus Phytoplasma australiense	Spiroplasma diminutum	0.275943	0.00296716	0.0870119
Spiroplasma diminutum	Mycoplasma canadense	0.288612	0.0064029	0.147826
Bacteroides fragilis	Bacteroides fragilis	0	1	1
Porphyromonas asaccharolytica	Porphyromonas asaccharolytica	0	1	1
Prevotella intermedia	Prevotella intermedia	0	1	1
Alistipes finegoldii	Alistipes finegoldii	0	1	1
Deferribacter desulfuricans	Deferribacter desulfuricans	0	1	1
Dictyoglomus thermophilum	Dictyoglomus thermophilum	0	1	1
Lysinibacillus sphaericus	Lysinibacillus sphaericus	0	1	1
Staphylococcus argenteus	Staphylococcus argenteus	0	1	1
Staphylococcus epidermidis	Staphylococcus epidermidis	0	1	1
Carnobacterium maltaromaticum	Carnobacterium maltaromaticum	0	1	1
Lactobacillus gallinarum	Lactobacillus gallinarum	0	1	1
Lactobacillus ruminis	Lactobacillus ruminis	0	1	1
Weissella cibaria	Weissella cibaria	0	1	1
Streptococcus salivarius	Streptococcus salivarius	0	1	1
Streptococcus sp I-G2	Streptococcus sp I-G2	0	1	1
Streptococcus thermophilus	Streptococcus thermophilus	0	1	1
Clostridium acetobutylicum	Clostridium acetobutylicum	0	1	1
Clostridium baratii	Clostridium baratii	0	1	1
Clostridium botulinum	Clostridium botulinum	0	1	1
Clostridium butyricum	Clostridium butyricum	0	1	1
Clostridium carboxidivorans	Clostridium carboxidivorans	0	1	1
Clostridium cellulovorans	Clostridium cellulovorans	0	1	1
Clostridium novyi	Clostridium novyi	0	1	1
Clostridium saccharobutylicum	Clostridium saccharobutylicum	0	1	1
Clostridium saccharoperbutylacetonicum	Clostridium saccharoperbutylacetonicum	0	1	1
Clostridium sporogenes	Clostridium sporogenes	0	1	1
[Eubacterium] eligens	[Eubacterium] eligens	0	1	1
Parvimonas micra	Parvimonas micra	0	1	1
Fusobacterium nucleatum	Fusobacterium nucleatum	0	1	1
Candidatus Puniceispirillum marinum	Candidatus Puniceispirillum marinum	0	1	1
Arcobacter sp L	Arcobacter sp L	0	1	1
Campylobacter iguaniorum	Campylobacter iguaniorum	0	1	1
Legionella oakridgensis	Legionella oakridgensis	0	1	1
Acinetobacter sp ADP1	Acinetobacter sp ADP1	0	1	1
Calyptogena okutanii thioautotrophic gill symbiont	Calyptogena okutanii thioautotrophic gill symbiont	0	1	1
Brachyspira murdochii	Brachyspira murdochii	0	1	1
Thermanaerovibrio acidaminovorans	Thermanaerovibrio acidaminovorans	0	1	1
Acholeplasma oculi	Acholeplasma oculi	0	1	1
Candidatus Phytoplasma australiense	Candidatus Phytoplasma australiense	0	1	1
Spiroplasma cantharicola	Spiroplasma cantharicola	0	1	1
Spiroplasma diminutum	Spiroplasma diminutum	0	1	1
Mycoplasma canadense	Mycoplasma canadense	0	1	1
Mycoplasma putrefaciens	Mycoplasma putrefaciens	0	1	1
Thermodesulfobacterium geofontis	Thermodesulfobacterium geofontis	0	1	1
candidate division SR1 bacterium RAAC1 SR1 1	candidate division SR1 bacterium RAAC1 SR1 1	0	1	1
Blattabacterium sp (Blattella germanica)	Blattabacterium sp (Blattella germanica)	0	1	1
Anabaena sp wa102	Anabaena sp wa102	0	1	1
Bartonella clarridgeiae	Bartonella clarridgeiae	0	1	1
Ehrlichia ruminantium	Ehrlichia ruminantium	0	1	1
Rickettsia typhi	Rickettsia typhi	0	1	1
Shewanella woodyi	Shewanella woodyi	0	1	1
Aliivibrio fischeri	Aliivibrio fischeri	0	1	1
Mycoplasma penetrans	Mycoplasma penetrans	0	1	1
Thermosipho africanus	Thermosipho africanus	0	1	1
Bifidobacterium catenulatum	Bifidobacterium catenulatum	0	1	1

## Sheet: Node Attributes
Species	centrality	Probiotics	node
Bacteroides fragilis	1.56201	FALSE	Bacteroides fragilis
Porphyromonas asaccharolytica	2.45076	FALSE	Porphyromonas asaccharolytica
Prevotella intermedia	2.38863	FALSE	Prevotella intermedia
Alistipes finegoldii	1.85139	FALSE	Alistipes finegoldii
Blattabacterium sp (Blattella germanica)	0	FALSE	6
Anabaena sp wa102	0	FALSE	8
Deferribacter desulfuricans	0.604655	FALSE	9
Dictyoglomus thermophilum	0.266332	FALSE	10
Lysinibacillus sphaericus	0.253636	FALSE	12
Staphylococcus argenteus	2.9946	FALSE	13
Staphylococcus epidermidis	0.26046	FALSE	14
Carnobacterium maltaromaticum	1.78418	TRUE	15
Lactobacillus gallinarum	0.254454	TRUE	17
Lactobacillus ruminis	0.785778	FALSE	19
Weissella cibaria	0.585806	FALSE	20
Streptococcus salivarius	1.19158	TRUE	21
Streptococcus sp I-G2	1.01583	FALSE	22
Streptococcus thermophilus	1.1174	TRUE	23
Clostridium acetobutylicum	4.21048	FALSE	24
Clostridium baratii	6.10805	FALSE	25
Clostridium botulinum	6.45269	FALSE	26
Clostridium butyricum	4.51274	TRUE	27
Clostridium carboxidivorans	5.5845	FALSE	28
Clostridium cellulovorans	4.77548	FALSE	29
Clostridium novyi	5.11774	FALSE	31
Clostridium saccharobutylicum	5.86251	FALSE	32
Clostridium saccharoperbutylacetonicum	5.46417	FALSE	33
Clostridium sporogenes	2.60365	FALSE	34
[Eubacterium] eligens	0.559965	FALSE	35
Parvimonas micra	1.63387	FALSE	Parvimonas micra
Fusobacterium nucleatum	1.58413	FALSE	Fusobacterium nucleatum
Candidatus Puniceispirillum marinum	0.254296	FALSE	39
Bartonella clarridgeiae	0	FALSE	41
Ehrlichia ruminantium	0	FALSE	42
Rickettsia typhi	0	FALSE	43
Arcobacter sp L	0.836078	FALSE	44
Campylobacter iguaniorum	0.266332	FALSE	45
Shewanella woodyi	0	FALSE	46
Legionella oakridgensis	0.294713	FALSE	47
Acinetobacter sp ADP1	0.523654	FALSE	49
Aliivibrio fischeri	0	FALSE	50
Calyptogena okutanii thioautotrophic gill symbiont	0.271977	FALSE	51
Brachyspira murdochii	0.260461	FALSE	52
Thermanaerovibrio acidaminovorans	1.59148	FALSE	Thermanaerovibrio acidaminovorans
Acholeplasma oculi	0.876963	FALSE	55
Candidatus Phytoplasma australiense	0.275943	FALSE	56
Spiroplasma cantharicola	1.74617	FALSE	59
Spiroplasma diminutum	0.564555	FALSE	60
Mycoplasma canadense	0.288612	FALSE	62
Mycoplasma penetrans	0	FALSE	65
Mycoplasma putrefaciens	0.574222	FALSE	66
Thermodesulfobacterium geofontis	0.568578	FALSE	67
Thermosipho africanus	0	FALSE	68
candidate division SR1 bacterium RAAC1 SR1 1	0.254139	FALSE	69
Mycoplasma capricolum	1.36544	FALSE	63
Mycoplasma mycoides	0.453259	FALSE	64
Bifidobacterium catenulatum	0	FALSE	1
