# Supplementary material for: Multi-cohort analysis of colorectal cancer metagenome identified altered bacteria across populations and universal bacterial markers
Source: Microbiome. 2018 Apr 11;6:70. doi: 10.1186/s40168-018-0451-2 (PMC5896039; doi:10.1186/s40168-018-0451-2)
Supplement: Supplementary file 10 — Table S13. (XLSX 46 kb) [file 40168_2018_451_MOESM10_ESM.xlsx]

## Sheet: American Cohort
Sample.ID	study_id	reported_primary_diagnosis	grouped_diagnosis	age	BMI	gender	country	early/late CRC	obese	diabetic	lesion_localization	TNM_stage	AJCC_stage
MMRS11288076ST.27.0.0	vogtmann2016	normal_control	normal_control	65	23.4908	male	USA	NA	0	NA	NA	NA	NA
MMRS11932626ST.27.0.0	vogtmann2016	normal_control	normal_control	65	29.5648	male	USA	NA	0	NA	NA	NA	NA
MMRS12272136ST.27.0.0	vogtmann2016	CRC	CRC	51	25.8219	male	USA	NA	0	NA	NA	NA	NA
MMRS14379078ST.27.0.0	vogtmann2016	CRC	CRC	53	25.0149	male	USA	NA	0	NA	NA	NA	NA
MMRS15137911ST.27.0.0	vogtmann2016	CRC	CRC	64	35.6992	female	USA	NA	1	NA	NA	NA	NA
MMRS16644320ST.27.0.0	vogtmann2016	CRC	CRC	53	27.8913	male	USA	NA	0	NA	NA	NA	NA
MMRS17603756ST.27.0.0	vogtmann2016	normal_control	normal_control	63	16.8252	female	USA	NA	0	NA	NA	NA	NA
MMRS17963147ST.27.0.0	vogtmann2016	normal_control	normal_control	69	24.0683	male	USA	NA	0	NA	NA	NA	NA
MMRS18295921ST.27.0.0	vogtmann2016	CRC	CRC	42	22.0341	male	USA	NA	0	NA	NA	NA	NA
MMRS20257302ST.27.0.0	vogtmann2016	normal_control	normal_control	62	20.6657	female	USA	NA	0	NA	NA	NA	NA
MMRS21365932ST.27.0.0	vogtmann2016	normal_control	normal_control	56	22.9551	male	USA	NA	0	NA	NA	NA	NA
MMRS24340226ST.27.0.0	vogtmann2016	CRC	CRC	70	25.0568	male	USA	NA	0	NA	NA	NA	NA
MMRS25211151ST.27.0.0	vogtmann2016	normal_control	normal_control	60	20.466	female	USA	NA	0	NA	NA	NA	NA
MMRS25641480ST.27.0.0	vogtmann2016	CRC	CRC	54	23.4908	female	USA	NA	0	NA	NA	NA	NA
MMRS29805707ST.27.0.0	vogtmann2016	normal_control	normal_control	49	33.3784	male	USA	NA	1	NA	NA	NA	NA
MMRS31306426ST.27.0.0	vogtmann2016	CRC	CRC	73	25.8219	male	USA	NA	0	NA	NA	NA	NA
MMRS32573774ST.27.0.0	vogtmann2016	normal_control	normal_control	82	20.5244	male	USA	NA	0	NA	NA	NA	NA
MMRS33294861ST.27.0.0	vogtmann2016	normal_control	normal_control	48	23.0859	male	USA	NA	0	NA	NA	NA	NA
MMRS34525504ST.27.0.0	vogtmann2016	CRC	CRC	71	24.7436	male	USA	NA	0	NA	NA	NA	NA
MMRS34569532ST.27.0.0	vogtmann2016	normal_control	normal_control	72	23.1498	male	USA	NA	0	NA	NA	NA	NA
MMRS35808664ST.27.0.0	vogtmann2016	normal_control	normal_control	63	31.5811	male	USA	NA	1	NA	NA	NA	NA
MMRS36405092ST.27.0.0	vogtmann2016	normal_control	normal_control	48	26.3984	male	USA	NA	0	NA	NA	NA	NA
MMRS38861560ST.27.0.0	vogtmann2016	normal_control	normal_control	76	22.1487	female	USA	NA	0	NA	NA	NA	NA
MMRS38954404ST.27.0.0	vogtmann2016	normal_control	normal_control	55	23.8049	female	USA	NA	0	NA	NA	NA	NA
MMRS39415781ST.27.0.0	vogtmann2016	normal_control	normal_control	70	28.6192	female	USA	NA	0	NA	NA	NA	NA
MMRS39582183ST.27.0.0	vogtmann2016	normal_control	normal_control	39	23.4605	male	USA	NA	0	NA	NA	NA	NA
MMRS40913371ST.27.0.0	vogtmann2016	normal_control	normal_control	76	26.8837	female	USA	NA	0	NA	NA	NA	NA
MMRS41266697ST.27.0.0	vogtmann2016	CRC	CRC	54	24.0212	female	USA	NA	0	NA	NA	NA	NA
MMRS41711735ST.27.0.0	vogtmann2016	CRC	CRC	58	21.1071	male	USA	NA	0	NA	NA	NA	NA
MMRS42780924ST.27.0.0	vogtmann2016	CRC	CRC	65	31.3777	male	USA	NA	1	NA	NA	NA	NA
MMRS43563715ST.27.0.0	vogtmann2016	CRC	CRC	71	22.5917	male	USA	NA	0	NA	NA	NA	NA
MMRS43939546ST.27.0.0	vogtmann2016	CRC	CRC	63	25.6828	female	USA	NA	0	NA	NA	NA	NA
MMRS44197125ST.27.0.0	vogtmann2016	CRC	CRC	40	17.4321	male	USA	NA	0	NA	NA	NA	NA
MMRS44203591ST.27.0.0	vogtmann2016	CRC	CRC	59	20.3691	female	USA	NA	0	NA	NA	NA	NA
MMRS44587603ST.27.0.0	vogtmann2016	CRC	CRC	66	31.4704	female	USA	NA	1	NA	NA	NA	NA
MMRS47662059ST.27.0.0	vogtmann2016	CRC	CRC	74	23.5961	male	USA	NA	0	NA	NA	NA	NA
MMRS47685461ST.27.0.0	vogtmann2016	CRC	CRC	67	33.1972	male	USA	NA	1	NA	NA	NA	NA
MMRS51307502ST.27.0.0	vogtmann2016	normal_control	normal_control	45	22.6188	female	USA	NA	0	NA	NA	NA	NA
MMRS51410669ST.27.0.0	vogtmann2016	CRC	CRC	65	21.1417	male	USA	NA	0	NA	NA	NA	NA
MMRS51737257ST.27.0.0	vogtmann2016	normal_control	normal_control	63	25.3811	male	USA	NA	0	NA	NA	NA	NA
MMRS54246132ST.27.0.0	vogtmann2016	normal_control	normal_control	63	23.9606	male	USA	NA	0	NA	NA	NA	NA
MMRS54316675ST.27.0.0	vogtmann2016	CRC	CRC	55	29.6464	male	USA	NA	0	NA	NA	NA	NA
MMRS55294627ST.27.0.0	vogtmann2016	CRC	CRC	43	32.0256	male	USA	NA	1	NA	NA	NA	NA
MMRS56137463ST.27.0.0	vogtmann2016	normal_control	normal_control	51	24.8066	male	USA	NA	0	NA	NA	NA	NA
MMRS57276462ST.27.0.0	vogtmann2016	normal_control	normal_control	67	30.5021	male	USA	NA	1	NA	NA	NA	NA
MMRS57569834ST.27.0.0	vogtmann2016	normal_control	normal_control	58	24.5308	male	USA	NA	0	NA	NA	NA	NA
MMRS59699117ST.27.0.0	vogtmann2016	CRC	CRC	85	22.8049	male	USA	NA	0	NA	NA	NA	NA
MMRS61683006ST.27.0.0	vogtmann2016	normal_control	normal_control	62	25.8219	female	USA	NA	0	NA	NA	NA	NA
MMRS62192467ST.27.0.0	vogtmann2016	normal_control	normal_control	70	31.1731	female	USA	NA	1	NA	NA	NA	NA
MMRS62376181ST.27.0.0	vogtmann2016	CRC	CRC	69	20.7988	female	USA	NA	0	NA	NA	NA	NA
MMRS62666492ST.27.0.0	vogtmann2016	normal_control	normal_control	60	33.4284	male	USA	NA	1	NA	NA	NA	NA
MMRS64281211ST.27.0.0	vogtmann2016	CRC	CRC	71	27.8331	male	USA	NA	0	NA	NA	NA	NA
MMRS64281551ST.27.0.0	vogtmann2016	normal_control	normal_control	63	28.3191	female	USA	NA	0	NA	NA	NA	NA
MMRS65205033ST.27.0.0	vogtmann2016	CRC	CRC	89	22.6717	female	USA	NA	0	NA	NA	NA	NA
MMRS65742083ST.27.0.0	vogtmann2016	normal_control	normal_control	63	24.777	male	USA	NA	0	NA	NA	NA	NA
MMRS65862658ST.27.0.0	vogtmann2016	normal_control	normal_control	72	23.6253	male	USA	NA	0	NA	NA	NA	NA
MMRS65945127ST.27.0.0	vogtmann2016	CRC	CRC	65	32.075	male	USA	NA	1	NA	NA	NA	NA
MMRS66868025ST.27.0.0	vogtmann2016	normal_control	normal_control	58	26.7756	male	USA	NA	0	NA	NA	NA	NA
MMRS67096717ST.27.0.0	vogtmann2016	normal_control	normal_control	79	35.1843	male	USA	NA	1	NA	NA	NA	NA
MMRS67247116ST.27.0.0	vogtmann2016	CRC	CRC	53	25.3941	male	USA	NA	0	NA	NA	NA	NA
MMRS68630931ST.27.0.0	vogtmann2016	normal_control	normal_control	59	23.616	male	USA	NA	0	NA	NA	NA	NA
MMRS68910755ST.27.0.0	vogtmann2016	CRC	CRC	83	16.8252	female	USA	NA	0	NA	NA	NA	NA
MMRS71762412ST.27.0.0	vogtmann2016	CRC	CRC	44	23.3649	male	USA	NA	0	NA	NA	NA	NA
MMRS72980899ST.27.0.0	vogtmann2016	CRC	CRC	63	21.2547	male	USA	NA	0	NA	NA	NA	NA
MMRS73787048ST.27.0.0	vogtmann2016	normal_control	normal_control	47	24.4049	male	USA	NA	0	NA	NA	NA	NA
MMRS77018926ST.27.0.0	vogtmann2016	CRC	CRC	40	23.7344	male	USA	NA	0	NA	NA	NA	NA
MMRS77321055ST.27.0.0	vogtmann2016	CRC	CRC	31	19.6419	male	USA	NA	0	NA	NA	NA	NA
MMRS77487595ST.27.0.0	vogtmann2016	CRC	CRC	78	22.5511	male	USA	NA	0	NA	NA	NA	NA
MMRS78791111ST.27.0.0	vogtmann2016	CRC	CRC	65	24.3253	male	USA	NA	0	NA	NA	NA	NA
MMRS79893829ST.27.0.0	vogtmann2016	normal_control	normal_control	66	28.2068	male	USA	NA	0	NA	NA	NA	NA
MMRS80093644ST.27.0.0	vogtmann2016	CRC	CRC	31	19.5756	male	USA	NA	0	NA	NA	NA	NA
MMRS81130264ST.27.0.0	vogtmann2016	normal_control	normal_control	64	32.3539	male	USA	NA	1	NA	NA	NA	NA
MMRS81135225ST.27.0.0	vogtmann2016	normal_control	normal_control	57	25.1071	male	USA	NA	0	NA	NA	NA	NA
MMRS81194191ST.27.0.0	vogtmann2016	CRC	CRC	54	18.5595	male	USA	NA	0	NA	NA	NA	NA
MMRS81671217ST.27.0.0	vogtmann2016	CRC	CRC	57	26.3839	male	USA	NA	0	NA	NA	NA	NA
MMRS84085284ST.27.0.0	vogtmann2016	normal_control	normal_control	68	22.1487	male	USA	NA	0	NA	NA	NA	NA
MMRS84159866ST.27.0.0	vogtmann2016	normal_control	normal_control	67	18.6357	female	USA	NA	0	NA	NA	NA	NA
MMRS84954772ST.27.0.0	vogtmann2016	CRC	CRC	56	25.8219	male	USA	NA	0	NA	NA	NA	NA
MMRS85382779ST.27.0.0	vogtmann2016	CRC	CRC	66	21.5676	male	USA	NA	0	NA	NA	NA	NA
MMRS85438660ST.27.0.0	vogtmann2016	normal_control	normal_control	68	23.0103	male	USA	NA	0	NA	NA	NA	NA
MMRS85548821ST.27.0.0	vogtmann2016	normal_control	normal_control	71	23.242	male	USA	NA	0	NA	NA	NA	NA
MMRS86168210ST.27.0.0	vogtmann2016	normal_control	normal_control	79	21.2846	male	USA	NA	0	NA	NA	NA	NA
MMRS86178473ST.27.0.0	vogtmann2016	CRC	CRC	65	25.1022	male	USA	NA	0	NA	NA	NA	NA
MMRS86958796ST.27.0.0	vogtmann2016	CRC	CRC	55	31.6142	female	USA	NA	1	NA	NA	NA	NA
MMRS87723283ST.27.0.0	vogtmann2016	normal_control	normal_control	42	27.6124	male	USA	NA	0	NA	NA	NA	NA
MMRS88581325ST.27.0.0	vogtmann2016	normal_control	normal_control	73	23.9206	female	USA	NA	0	NA	NA	NA	NA
MMRS90191266ST.27.0.0	vogtmann2016	CRC	CRC	37	22.5009	male	USA	NA	0	NA	NA	NA	NA
MMRS91297590ST.27.0.0	vogtmann2016	normal_control	normal_control	36	21.3368	male	USA	NA	0	NA	NA	NA	NA
MMRS92544445ST.27.0.0	vogtmann2016	CRC	CRC	72	27.7981	female	USA	NA	0	NA	NA	NA	NA
MMRS92546335ST.27.0.0	vogtmann2016	normal_control	normal_control	42	27.2056	female	USA	NA	0	NA	NA	NA	NA
MMRS93621581ST.27.0.0	vogtmann2016	normal_control	normal_control	60	23.1209	male	USA	NA	0	NA	NA	NA	NA
MMRS94549160ST.27.0.0	vogtmann2016	normal_control	normal_control	76	23.8159	male	USA	NA	0	NA	NA	NA	NA
MMRS95277876ST.27.0.0	vogtmann2016	normal_control	normal_control	48	21.5204	male	USA	NA	0	NA	NA	NA	NA
MMRS95479054ST.27.0.0	vogtmann2016	normal_control	normal_control	45	24.3636	male	USA	NA	0	NA	NA	NA	NA
MMRS95674036ST.27.0.0	vogtmann2016	normal_control	normal_control	68	38.3712	female	USA	NA	1	NA	NA	NA	NA
MMRS96422329ST.27.0.0	vogtmann2016	CRC	CRC	66	22.313	male	USA	NA	0	NA	NA	NA	NA
MMRS97052561ST.27.0.0	vogtmann2016	CRC	CRC	69	27.7597	female	USA	NA	0	NA	NA	NA	NA
MMRS97307143ST.27.0.0	vogtmann2016	normal_control	normal_control	56	22.7077	male	USA	NA	0	NA	NA	NA	NA
MMRS97327636ST.27.0.0	vogtmann2016	CRC	CRC	84	23.4776	male	USA	NA	0	NA	NA	NA	NA
MMRS99045180ST.27.0.0	vogtmann2016	CRC	CRC	67	30.0354	female	USA	NA	1	NA	NA	NA	NA

## Sheet: Austrian Cohort
Sample.ID	study_id	reported_primary_diagnosis	grouped_diagnosis	age	BMI	gender	country	early/late CRC	obese	diabetic	lesion_localization	TNM_stage	AJCC_stage
31004	feng2015	CRC	CRC	64	29.3524	male	Austria	early_CRC	0	0	rectal	T1N0M0	1
31009	feng2015	normal_control	normal_control	68	32	male	Austria	normal_control	1	0	NA	NA	NA
31021	feng2015	normal_control	normal_control	60	22.1	female	Austria	normal_control	0	0	NA	NA	NA
31071	feng2015	normal_control	normal_control	68	23.45	male	Austria	normal_control	0	0	NA	NA	NA
31112	feng2015	normal_control	normal_control	66	30.3	male	Austria	normal_control	1	0	NA	NA	NA
31129	feng2015	normal_control	normal_control	73	29.7	male	Austria	normal_control	0	1	NA	NA	NA
31159	feng2015	CRC	CRC	73	17.9902	male	Austria	early_CRC	0	0	rectal	T3N0M0	2
31160	feng2015	normal_control	normal_control	67	30	female	Austria	normal_control	1	0	NA	NA	NA
31188	feng2015	CRC	CRC	65	28.0277	male	Austria	NA	0	0	rectal	NA	NA
31219	feng2015	normal_control	normal_control	74	28.3	female	Austria	normal_control	0	0	NA	NA	NA
31223	feng2015	CRC	CRC	65	23.3067	female	Austria	early_CRC	0	0	rectal	T4N0M0	2
31232	feng2015	normal_control	normal_control	70	22.64	male	Austria	normal_control	0	0	NA	NA	NA
31236	feng2015	normal_control	normal_control	65	29.06	male	Austria	normal_control	0	0	NA	NA	NA
31237	feng2015	CRC	CRC	67	29.4029	male	Austria	early_CRC	0	0	proximal	T3N0M0	2
31267	feng2015	normal_control	normal_control	67	22.79	male	Austria	normal_control	0	0	NA	NA	NA
31276	feng2015	CRC	CRC	82	30.4705	male	Austria	early_CRC	1	0	proximal	pTis	0
31285	feng2015	CRC	CRC	84	27.2817	male	Austria	early_CRC	0	1	rectal	T3N0M0	2
31300	feng2015	normal_control	normal_control	68	21.7	female	Austria	normal_control	0	0	NA	NA	NA
31328	feng2015	normal_control	normal_control	63	30.9	male	Austria	normal_control	1	1	NA	NA	NA
31333	feng2015	normal_control	normal_control	68	22.2	male	Austria	normal_control	0	0	NA	NA	NA
31343	feng2015	normal_control	normal_control	72	29.03	male	Austria	normal_control	0	1	NA	NA	NA
31360	feng2015	normal_control	normal_control	71	29.04	male	Austria	normal_control	0	0	NA	NA	NA
31367	feng2015	CRC	CRC	86	20.5049	female	Austria	early_CRC	0	0	proximal	T2N0M0	1
31379	feng2015	normal_control	normal_control	63	30.4	male	Austria	normal_control	1	1	NA	NA	NA
31416	feng2015	normal_control	normal_control	72	31.8	male	Austria	normal_control	1	1	NA	NA	NA
31428	feng2015	normal_control	normal_control	69	30	female	Austria	normal_control	1	0	NA	NA	NA
31446	feng2015	CRC	CRC	84	31.2175	female	Austria	early_CRC	1	0	proximal	pTis	0
31450	feng2015	normal_control	normal_control	67	23.14	male	Austria	normal_control	0	0	NA	NA	NA
31452	feng2015	normal_control	normal_control	66	21.7	female	Austria	normal_control	0	0	NA	NA	NA
31489	feng2015	CRC	CRC	60	26.6436	male	Austria	early_CRC	0	0	rectal	T2N0M0	1
31493	feng2015	CRC	CRC	68	32.2494	male	Austria	early_CRC	1	0	rectal	pTis	0
31512	feng2015	normal_control	normal_control	64	29.3	male	Austria	normal_control	0	0	NA	NA	NA
31519	feng2015	normal_control	normal_control	65	28.9	male	Austria	normal_control	0	0	NA	NA	NA
31537	feng2015	normal_control	normal_control	70	31	female	Austria	normal_control	1	0	NA	NA	NA
31549	feng2015	CRC	CRC	84	27.7671	female	Austria	early_CRC	0	0	distal	T1N0M0	1
31557	feng2015	normal_control	normal_control	74	28.5	female	Austria	normal_control	0	0	NA	NA	NA
31600	feng2015	normal_control	normal_control	70	30	female	Austria	normal_control	1	0	NA	NA	NA
31637	feng2015	normal_control	normal_control	66	29.98	male	Austria	normal_control	0	0	NA	NA	NA
31685	feng2015	CRC	CRC	74	26.3656	male	Austria	early_CRC	0	0	distal	T1N0M0	1
31700	feng2015	normal_control	normal_control	72	28.7	female	Austria	normal_control	0	1	NA	NA	NA
31711	feng2015	normal_control	normal_control	66	30.02	male	Austria	normal_control	1	0	NA	NA	NA
31714	feng2015	normal_control	normal_control	69	28.3	female	Austria	normal_control	0	1	NA	NA	NA
31723	feng2015	normal_control	normal_control	69	22.4	female	Austria	normal_control	0	0	NA	NA	NA
31749	feng2015	normal_control	normal_control	70	31.25	male	Austria	normal_control	1	0	NA	NA	NA
31750	feng2015	normal_control	normal_control	66	34.04	male	Austria	normal_control	1	0	NA	NA	NA
31766	feng2015	normal_control	normal_control	73	32	female	Austria	normal_control	1	0	NA	NA	NA
31865	feng2015	CRC	CRC	55	23.3355	female	Austria	early_CRC	0	0	rectal	T2N0M0	1
31866	feng2015	CRC	CRC	73	29.7521	female	Austria	early_CRC	0	0	distal	T3N0M0	2
31868	feng2015	CRC	CRC	64	24.0882	female	Austria	early_CRC	0	0	rectal	T2N0M0	1
31870	feng2015	CRC	CRC	63	25.8806	male	Austria	early_CRC	0	0	distal	T1N0M0	1
31871	feng2015	CRC	CRC	72	28.4082	male	Austria	early_CRC	0	0	distal	T2N0M0	1
31872	feng2015	CRC	CRC	46	30.8642	male	Austria	early_CRC	1	1	distal	pTis	0
31873	feng2015	CRC	CRC	73	24.8163	male	Austria	early_CRC	0	0	rectal	T3N0M0	2
31874	feng2015	CRC	CRC	74	29.1749	female	Austria	late_CRC	0	1	distal	T4N1M1	4
31875	feng2015	CRC	CRC	58	27.7575	male	Austria	early_CRC	0	0	rectal	T2N0M0	1
31876	feng2015	CRC	CRC	56	20.0692	female	Austria	late_CRC	0	0	rectal	T3N2M0	3
31877	feng2015	CRC	CRC	72	26.6728	female	Austria	late_CRC	0	0	rectal	T3N1M0	3
31878	feng2015	CRC	CRC	52	27.1416	female	Austria	late_CRC	0	0	rectal	T3N1M0	3
31879	feng2015	CRC	CRC	71	29.737	male	Austria	late_CRC	0	0	rectal	T4N2M0	3
31880	feng2015	CRC	CRC	74	24.3375	male	Austria	late_CRC	0	1	proximal	T4N2M0	3
31881	feng2015	CRC	CRC	60	30.0781	female	Austria	late_CRC	1	0	rectal	T4N1M0	3
31883	feng2015	CRC	CRC	43	22.68	male	Austria	early_CRC	0	0	rectal	T3N0M0	2
31884	feng2015	CRC	CRC	54	27.3356	male	Austria	early_CRC	0	0	rectal	pTis	0
530050	feng2015	normal_control	normal_control	71	29	female	Austria	normal_control	0	0	NA	NA	NA
530052	feng2015	normal_control	normal_control	64	29.38	male	Austria	normal_control	0	0	NA	NA	NA
530055	feng2015	normal_control	normal_control	64	22.78	male	Austria	normal_control	0	0	NA	NA	NA
530074	feng2015	normal_control	normal_control	68	22.1	female	Austria	normal_control	0	0	NA	NA	NA
530075	feng2015	normal_control	normal_control	63	34.14	male	Austria	normal_control	1	0	NA	NA	NA
530119	feng2015	normal_control	normal_control	70	31.6	male	Austria	normal_control	1	1	NA	NA	NA
530154	feng2015	normal_control	normal_control	74	28.5	female	Austria	normal_control	0	0	NA	NA	NA
530163	feng2015	normal_control	normal_control	63	30.4	male	Austria	normal_control	1	1	NA	NA	NA
530167	feng2015	normal_control	normal_control	72	30	female	Austria	normal_control	1	0	NA	NA	NA
530177	feng2015	normal_control	normal_control	71	29	female	Austria	normal_control	0	0	NA	NA	NA
530215	feng2015	normal_control	normal_control	65	31.22	male	Austria	normal_control	1	1	NA	NA	NA
530227	feng2015	normal_control	normal_control	68	22.4	female	Austria	normal_control	0	0	NA	NA	NA
530251	feng2015	normal_control	normal_control	72	31.8	male	Austria	normal_control	1	0	NA	NA	NA
530258	feng2015	normal_control	normal_control	65	22.03	male	Austria	normal_control	0	0	NA	NA	NA
530295	feng2015	normal_control	normal_control	70	22.67	female	Austria	normal_control	0	0	NA	NA	NA
530315	feng2015	normal_control	normal_control	75	31	female	Austria	normal_control	1	0	NA	NA	NA
530331	feng2015	normal_control	normal_control	70	23.67	male	Austria	normal_control	0	0	NA	NA	NA
530364	feng2015	normal_control	normal_control	63	31.17	male	Austria	normal_control	1	0	NA	NA	NA
530368	feng2015	normal_control	normal_control	70	22.8	female	Austria	normal_control	0	0	NA	NA	NA
530373	feng2015	CRC	CRC	47	25.7812	female	Austria	early_CRC	0	0	rectal	T2N0M0	1
530394	feng2015	normal_control	normal_control	67	22.58	female	Austria	normal_control	0	0	NA	NA	NA
530444	feng2015	normal_control	normal_control	62	22.1	female	Austria	normal_control	0	0	NA	NA	NA
530451	feng2015	normal_control	normal_control	68	29.8	male	Austria	normal_control	0	0	NA	NA	NA
530890	feng2015	CRC	CRC	77	29.4118	male	Austria	early_CRC	0	0	rectal	pTis	0
531128	feng2015	CRC	CRC	52	25.7276	male	Austria	late_CRC	0	0	rectal	T3N1M0	3
531155	feng2015	CRC	CRC	72	24.2188	female	Austria	early_CRC	0	0	proximal	T1N0M0	1
531248	feng2015	CRC	CRC	79	26.2976	male	Austria	late_CRC	0	0	distal	T3N1M0	3
531274	feng2015	CRC	CRC	77	19.1571	male	Austria	late_CRC	0	0	rectal	T3N2M0	3
531277	feng2015	CRC	CRC	64	29.0688	male	Austria	early_CRC	0	0	rectal	T1N0M0	1
531281	feng2015	CRC	CRC	72	27.1203	female	Austria	early_CRC	0	0	distal	pTis	0
531333	feng2015	CRC	CRC	69	29.9383	male	Austria	late_CRC	0	0	distal	T3N1M0	3
531352	feng2015	CRC	CRC	66	22.5981	male	Austria	early_CRC	0	0	distal	T1N0M0	1
531361	feng2015	CRC	CRC	72	23.8281	female	Austria	late_CRC	0	0	rectal	T4N1M0	3
531382	feng2015	CRC	CRC	65	29.7406	male	Austria	early_CRC	0	0	rectal	T3N0M0	2
531414	feng2015	normal_control	normal_control	46	23.15	male	Austria	normal_control	0	0	NA	NA	NA
531416	feng2015	CRC	CRC	63	33.564	male	Austria	early_CRC	1	1	rectal	T2N0M0	1
531424	feng2015	normal_control	normal_control	46	28.74	male	Austria	normal_control	0	1	NA	NA	NA
531469	feng2015	CRC	CRC	45	22.1453	female	Austria	early_CRC	0	0	rectal	T2N0M0	1
531766	feng2015	CRC	CRC	72	24.3375	male	Austria	early_CRC	0	1	proximal	T2N0M0	1
531775	feng2015	CRC	CRC	77	23.4952	female	Austria	early_CRC	0	0	proximal	T3N0M0	2
532749	feng2015	normal_control	normal_control	55	27.7634	male	Austria	normal_control	0	1	NA	NA	NA
532779	feng2015	normal_control	normal_control	70	28.7197	male	Austria	normal_control	0	0	NA	NA	NA
532796	feng2015	normal_control	normal_control	73	26.5625	female	Austria	normal_control	0	0	NA	NA	NA
532802	feng2015	normal_control	normal_control	68	23.5294	male	Austria	normal_control	0	0	NA	NA	NA
532826	feng2015	normal_control	normal_control	78	31.2213	male	Austria	normal_control	1	1	NA	NA	NA
532915	feng2015	normal_control	normal_control	43	22.6474	female	Austria	normal_control	0	0	NA	NA	NA

## Sheet: Chinese Cohort
Sample.ID	study_id	reported_primary_diagnosis	grouped_diagnosis	age	BMI	gender	country	early/late CRC	obese	diabetic	lesion_localization	TNM_stage	AJCC_stage
502A	yu2015-6	normal_control	normal_control	59	25.6055	male	China	normal_control	0	0	NA	NA	NA
506A	yu2015-6	normal_control	normal_control	65	20.7008	male	China	normal_control	0	0	NA	NA	NA
509A	yu2015-6	normal_control	normal_control	62	21.3593	female	China	normal_control	0	0	NA	NA	NA
512A	yu2015-6	normal_control	normal_control	64	26.3702	female	China	normal_control	0	0	NA	NA	NA
515A	yu2015-6	normal_control	normal_control	55	26.4236	male	China	normal_control	0	1	NA	NA	NA
516A	yu2015-6	normal_control	normal_control	69	24.9199	female	China	normal_control	0	0	NA	NA	NA
517A	yu2015-6	normal_control	normal_control	62	23.5078	male	China	normal_control	0	0	NA	NA	NA
519A	yu2015-6	normal_control	normal_control	65	35.0862	female	China	normal_control	1	0	NA	NA	NA
522A	yu2015-6	normal_control	normal_control	50	20.5191	male	China	normal_control	0	1	NA	NA	NA
530A	yu2015-6	normal_control	normal_control	64	24.841	male	China	normal_control	0	0	NA	NA	NA
531A	yu2015-6	normal_control	normal_control	62	21.5139	male	China	normal_control	0	0	NA	NA	NA
534A	yu2015-6	normal_control	normal_control	58	22.3094	male	China	normal_control	0	1	NA	NA	NA
536A	yu2015-6	normal_control	normal_control	62	32.4661	female	China	normal_control	1	0	NA	NA	NA
A10A	yu2015-6	CRC	CRC	70	21.0427	male	China	late_CRC	0	1	proximal	T3N1	3
A21A	yu2015-6	normal_control	normal_control	62	21.708	male	China	normal_control	0	0	NA	NA	NA
A51A	yu2015-6	normal_control	normal_control	68	21.7047	male	China	normal_control	0	0	NA	NA	NA
A60A	yu2015-6	normal_control	normal_control	58	21.6413	female	China	normal_control	0	0	NA	NA	NA
ANS1024	yu2015-6	normal_control	normal_control	71	23.642	male	China	normal_control	0	NA	NA	NA	NA
ANS1037	yu2015-6	normal_control	normal_control	53	20.8117	female	China	normal_control	0	NA	NA	NA	NA
ANS1038	yu2015-6	normal_control	normal_control	64	17.6569	female	China	normal_control	0	NA	NA	NA	NA
ANS1101	yu2015-6	normal_control	normal_control	50	23.5294	male	China	normal_control	0	NA	NA	NA	NA
ANS1112	yu2015-6	normal_control	normal_control	55	28.393	male	China	normal_control	1	NA	NA	NA	NA
ANS1114	yu2015-6	normal_control	normal_control	42	17.5146	female	China	normal_control	0	NA	NA	NA	NA
ANS1115	yu2015-6	normal_control	normal_control	42	26.3465	male	China	normal_control	0	NA	NA	NA	NA
ANS1119	yu2015-6	normal_control	normal_control	59	27.4589	male	China	normal_control	0	NA	NA	NA	NA
ANS1133	yu2015-6	normal_control	normal_control	46	25.3934	male	China	normal_control	0	NA	NA	NA	NA
ANS1135	yu2015-6	normal_control	normal_control	53	31.9065	male	China	normal_control	1	NA	NA	NA	NA
ANS1170	yu2015-6	normal_control	normal_control	47	26.1752	male	China	normal_control	0	NA	NA	NA	NA
ANS1178	yu2015-6	normal_control	normal_control	66	30.2601	female	China	normal_control	1	NA	NA	NA	NA
ANS1186	yu2015-6	normal_control	normal_control	69	25.9375	female	China	normal_control	0	NA	NA	NA	NA
ANS1189	yu2015-6	normal_control	normal_control	49	24.053	female	China	normal_control	0	NA	NA	NA	NA
ANS1190	yu2015-6	normal_control	normal_control	45	25.1904	female	China	normal_control	0	NA	NA	NA	NA
ANS1205	yu2015-6	normal_control	normal_control	62	26.9332	female	China	normal_control	0	NA	NA	NA	NA
ANS1217	yu2015-6	normal_control	normal_control	45	23.0469	female	China	normal_control	0	NA	NA	NA	NA
ANS1218	yu2015-6	normal_control	normal_control	55	25.1532	female	China	normal_control	0	NA	NA	NA	NA
ANS1222	yu2015-6	normal_control	normal_control	56	20.0288	female	China	normal_control	0	NA	NA	NA	NA
ANS1454	yu2015-6	normal_control	normal_control	45	18.3594	female	China	normal_control	0	NA	NA	NA	NA
ANS1456	yu2015-6	normal_control	normal_control	57	30.0433	male	China	normal_control	1	NA	NA	NA	NA
ANS1475	yu2015-6	normal_control	normal_control	56	23.03	male	China	normal_control	0	NA	NA	NA	NA
ANS16	yu2015-6	normal_control	normal_control	59	18.8271	female	China	normal_control	0	NA	NA	NA	NA
ANS19	yu2015-6	normal_control	normal_control	44	27.1178	male	China	normal_control	0	NA	NA	NA	NA
ANS23	yu2015-6	normal_control	normal_control	50	25.0995	male	China	normal_control	0	NA	NA	NA	NA
ANS27	yu2015-6	normal_control	normal_control	61	25.2922	female	China	normal_control	0	NA	NA	NA	NA
ANS3	yu2015-6	normal_control	normal_control	53	24.2215	male	China	normal_control	0	NA	NA	NA	NA
ANS30	yu2015-6	normal_control	normal_control	56	24.0055	female	China	normal_control	0	NA	NA	NA	NA
ANS31	yu2015-6	normal_control	normal_control	54	19.5312	female	China	normal_control	0	NA	NA	NA	NA
ANS46	yu2015-6	normal_control	normal_control	41	21.9525	male	China	normal_control	0	NA	NA	NA	NA
ANS49	yu2015-6	normal_control	normal_control	50	24.841	female	China	normal_control	0	NA	NA	NA	NA
ANS52	yu2015-6	normal_control	normal_control	62	26.1865	female	China	normal_control	0	NA	NA	NA	NA
ANS7	yu2015-6	normal_control	normal_control	59	27.824	female	China	normal_control	1	NA	NA	NA	NA
ANS71	yu2015-6	normal_control	normal_control	54	17.8257	male	China	normal_control	0	NA	NA	NA	NA
ANS78	yu2015-6	normal_control	normal_control	52	26.7299	male	China	normal_control	0	NA	NA	NA	NA
ANS85	yu2015-6	normal_control	normal_control	54	26.8923	male	China	normal_control	0	NA	NA	NA	NA
ANS97	yu2015-6	normal_control	normal_control	50	29.8233	female	China	normal_control	1	NA	NA	NA	NA
M113A	yu2015-6	CRC	CRC	80	23.9853	male	China	early_CRC	0	0	distal	T1N0	1
M115A	yu2015-6	CRC	CRC	55	22.2291	male	China	late_CRC	0	0	distal	T3N1M1	4
M116A	yu2015-6	CRC	CRC	50	25.1913	male	China	early_CRC	0	1	distal	T1N0	1
M117A	yu2015-6	CRC	CRC	73	22.68	male	China	early_CRC	0	0	proximal	T3N0	2
M118A	yu2015-6	CRC	CRC	75	28.7069	female	China	early_CRC	1	1	distal	T3N0	2
M122A	yu2015-6	CRC	CRC	73	23.8085	male	China	early_CRC	0	0	distal	T2N0	1
M123A	yu2015-6	CRC	CRC	73	17.7458	female	China	early_CRC	0	0	distal	T2N0	1
M2.PK001A	yu2015-6	CRC	CRC	59	20.6667	female	China	late_CRC	0	0	distal	M1	4
M2.PK002A	yu2015-6	CRC	CRC	69	29.0487	male	China	early_CRC	1	0	distal	T2N0	1
M2.PK003A	yu2015-6	CRC	CRC	54	29.7266	female	China	early_CRC	1	0	distal	T3N0	2
M2.PK004A	yu2015-6	CRC	CRC	63	24.3913	male	China	early_CRC	0	0	distal	T1N0	1
M2.PK005A	yu2015-6	CRC	CRC	45	23.046	female	China	early_CRC	0	1	distal	T1N0	1
M2.PK006A	yu2015-6	CRC	CRC	77	21.7389	male	China	late_CRC	0	0	distal	T3N1	3
M2.PK007A	yu2015-6	CRC	CRC	89	23.6808	female	China	early_CRC	0	1	proximal	T3N0	2
M2.PK008A	yu2015-6	CRC	CRC	64	23.0918	male	China	late_CRC	0	1	distal	T3N1	3
M2.PK009A	yu2015-6	CRC	CRC	61	22.0241	female	China	early_CRC	0	0	distal	T1N0	1
M2.PK010A	yu2015-6	CRC	CRC	67	24.7242	female	China	late_CRC	0	0	distal	T3N1	3
M2.PK011A	yu2015-6	CRC	CRC	71	25.8166	male	China	early_CRC	0	0	distal	T2N0	1
M2.PK012A	yu2015-6	CRC	CRC	65	24.79	male	China	early_CRC	0	1	distal	T1N0	1
M2.PK013A	yu2015-6	CRC	CRC	61	25.2344	male	China	late_CRC	0	0	distal	T3N1	3
M2.PK014A	yu2015-6	CRC	CRC	56	25.6281	male	China	late_CRC	0	0	distal	T3N1	3
M2.PK015A	yu2015-6	CRC	CRC	60	23.222	male	China	late_CRC	0	0	distal	T3N2	3
M2.PK016A	yu2015-6	CRC	CRC	67	23.125	male	China	early_CRC	0	0	distal	T3N0	2
M2.PK017A	yu2015-6	CRC	CRC	72	26.2853	female	China	early_CRC	0	1	proximal	T3N0	2
M2.PK018A	yu2015-6	CRC	CRC	51	19.6143	female	China	early_CRC	0	1	distal	T1N0	1
M2.PK019A	yu2015-6	CRC	CRC	62	22.6971	male	China	late_CRC	0	1	distal	T3N1	3
M2.PK021A	yu2015-6	CRC	CRC	74	26.75	male	China	late_CRC	0	1	distal	T4N2	3
M2.PK022A	yu2015-6	CRC	CRC	54	25.5999	female	China	late_CRC	0	0	distal	T4N1M1	4
M2.PK023A	yu2015-6	CRC	CRC	64	24.7859	male	China	early_CRC	0	1	distal	T3N0	2
M2.PK024A	yu2015-6	CRC	CRC	74	28.7139	female	China	late_CRC	1	1	distal	T4N2	3
M2.PK026A	yu2015-6	CRC	CRC	54	17.888	male	China	early_CRC	0	1	distal	T3N0	2
M2.PK027A	yu2015-6	CRC	CRC	44	22.5122	male	China	early_CRC	0	0	distal	T2N0	1
M2.PK029A	yu2015-6	CRC	CRC	73	24.452	male	China	early_CRC	0	0	distal	T4N0	2
M2.PK030A	yu2015-6	CRC	CRC	83	30.4	female	China	late_CRC	1	0	proximal	T3N1	3
M2.PK032A	yu2015-6	CRC	CRC	57	23.1544	male	China	early_CRC	0	1	distal	T3N0	2
M2.PK037A	yu2015-6	CRC	CRC	64	28.0102	male	China	early_CRC	1	0	distal	T1N0	1
M2.PK038A	yu2015-6	CRC	CRC	60	17.2888	male	China	late_CRC	0	1	distal	T3N3M1	4
M2.PK041A	yu2015-6	CRC	CRC	70	24.6	male	China	early_CRC	0	1	distal	T1N0	1
M2.PK042A	yu2015-6	CRC	CRC	56	25.932	male	China	early_CRC	0	1	distal	T1N0	1
M2.PK043A	yu2015-6	CRC	CRC	60	20.0402	male	China	early_CRC	0	0	distal	T1N0	1
M2.PK045A	yu2015-6	CRC	CRC	77	24.4719	male	China	early_CRC	0	0	proximal	T3N0	2
M2.PK046A	yu2015-6	CRC	CRC	59	26.9531	female	China	early_CRC	0	1	distal	T3N0	2
M2.PK047A	yu2015-6	CRC	CRC	71	21.2153	female	China	late_CRC	0	0	proximal	T3N1	3
M2.PK051A	yu2015-6	CRC	CRC	56	31.25	male	China	late_CRC	1	1	proximal	T3N1	3
M2.PK052A	yu2015-6	CRC	CRC	77	21.9556	male	China	early_CRC	0	0	distal	T3N0	2
M2.PK055A	yu2015-6	CRC	CRC	77	23.5101	male	China	early_CRC	0	0	distal	T3N0	2
M2.PK056B	yu2015-6	CRC	CRC	68	23.6821	male	China	late_CRC	0	0	distal	T3N2	3
M2.PK059A	yu2015-6	CRC	CRC	83	22.8	female	China	early_CRC	0	0	distal	T3N0	2
M2.PK063A	yu2015-6	CRC	CRC	79	25.7617	female	China	late_CRC	0	1	distal	M1	4
M2.PK064A	yu2015-6	CRC	CRC	69	28.29	female	China	late_CRC	1	0	distal	M1	4
M2.PK065A	yu2015-6	CRC	CRC	62	23.533	male	China	early_CRC	0	0	distal	T1N0	1
M2.PK066A	yu2015-6	CRC	CRC	78	27.0051	male	China	late_CRC	0	0	distal	T3N2	3
M2.PK067A	yu2015-6	CRC	CRC	49	22.5827	female	China	late_CRC	0	1	distal	T3N+	3
M2.PK069B	yu2015-6	CRC	CRC	55	25.8486	male	China	late_CRC	0	1	distal	T3N1	3
M2.PK083B	yu2015-6	CRC	CRC	63	22.4675	male	China	late_CRC	0	1	distal	T3N1M1	4
M2.PK084A	yu2015-6	CRC	CRC	81	18.2229	male	China	late_CRC	0	0	distal	T3N+	3
M2.PK085A	yu2015-6	CRC	CRC	63	28.01	female	China	late_CRC	1	0	distal	T3N1	3
M2.PK504A	yu2015-6	normal_control	normal_control	71	26.7405	female	China	normal_control	0	0	NA	NA	NA
M2.PK514A	yu2015-6	normal_control	normal_control	51	21.8871	male	China	normal_control	0	1	NA	NA	NA
M2.PK520B	yu2015-6	normal_control	normal_control	61	23.7954	male	China	normal_control	0	0	NA	NA	NA
M2.PK523A	yu2015-6	normal_control	normal_control	64	24.677	male	China	normal_control	0	0	NA	NA	NA
M2.PK524A	yu2015-6	normal_control	normal_control	50	23.255	male	China	normal_control	0	1	NA	NA	NA
M2.PK531B	yu2015-6	normal_control	normal_control	62	21.5139	male	China	normal_control	0	0	NA	NA	NA
M2.PK532A	yu2015-6	normal_control	normal_control	66	22.3703	female	China	normal_control	0	1	NA	NA	NA
M2.PK533A	yu2015-6	normal_control	normal_control	52	28.3848	male	China	normal_control	1	1	NA	NA	NA
M2.PK543A	yu2015-6	normal_control	normal_control	64	25.5593	male	China	normal_control	0	0	NA	NA	NA
M2.PK548A	yu2015-6	normal_control	normal_control	58	23.1473	male	China	normal_control	0	0	NA	NA	NA
M2.PK556A	yu2015-6	normal_control	normal_control	64	17.0874	female	China	normal_control	0	0	NA	NA	NA
M2.PK558A	yu2015-6	normal_control	normal_control	65	22.4323	male	China	normal_control	0	0	NA	NA	NA
M2.PK602A	yu2015-6	normal_control	normal_control	53	19.7197	male	China	normal_control	0	1	NA	NA	NA
M2.PK615A	yu2015-6	normal_control	normal_control	64	21.0938	female	China	normal_control	0	0	NA	NA	NA
M2.PK617A	yu2015-6	normal_control	normal_control	68	24.8777	female	China	normal_control	0	0	NA	NA	NA
M2.PK619A	yu2015-6	normal_control	normal_control	53	23.4236	male	China	normal_control	0	1	NA	NA	NA
M2.PK630A	yu2015-6	normal_control	normal_control	64	22.68	female	China	normal_control	0	0	NA	NA	NA
M2.PK644A	yu2015-6	normal_control	normal_control	61	21.4536	male	China	normal_control	0	0	NA	NA	NA
M2.PK647A	yu2015-6	normal_control	normal_control	62	21.0828	female	China	normal_control	0	0	NA	NA	NA
M2.PK649A	yu2015-6	normal_control	normal_control	64	24.1415	male	China	normal_control	0	0	NA	NA	NA
M2.PK653A	yu2015-6	normal_control	normal_control	55	22.3081	male	China	normal_control	0	1	NA	NA	NA
M2.PK656A	yu2015-6	normal_control	normal_control	64	22.6409	female	China	normal_control	0	0	NA	NA	NA
M2.PK659A	yu2015-6	normal_control	normal_control	71	23.0469	female	China	normal_control	0	0	NA	NA	NA
M2.PK663A	yu2015-6	normal_control	normal_control	64	22.213	female	China	normal_control	0	1	NA	NA	NA
M2.PK699A	yu2015-6	normal_control	normal_control	65	22.4913	male	China	normal_control	0	0	NA	NA	NA
M2.PK701A	yu2015-6	normal_control	normal_control	73	24.1127	female	China	normal_control	0	1	NA	NA	NA
M2.PK705A	yu2015-6	normal_control	normal_control	54	27.6817	male	China	normal_control	1	1	NA	NA	NA
M2.PK708A	yu2015-6	normal_control	normal_control	65	21.2183	female	China	normal_control	0	0	NA	NA	NA
M2.PK710A	yu2015-6	normal_control	normal_control	60	22.4913	male	China	normal_control	0	0	NA	NA	NA
M2.PK712A	yu2015-6	normal_control	normal_control	58	26.2976	male	China	normal_control	0	1	NA	NA	NA
M2.PK723A	yu2015-6	normal_control	normal_control	64	21.3333	female	China	normal_control	0	0	NA	NA	NA
M2.PK725A	yu2015-6	normal_control	normal_control	69	23.8087	male	China	normal_control	0	1	NA	NA	NA
M2.PK729A	yu2015-6	normal_control	normal_control	65	19.9792	female	China	normal_control	0	1	NA	NA	NA
M2.PK730A	yu2015-6	normal_control	normal_control	59	23.7228	male	China	normal_control	0	0	NA	NA	NA
M2.PK732A	yu2015-6	normal_control	normal_control	70	22.1893	female	China	normal_control	0	0	NA	NA	NA
M2.PK750A	yu2015-6	normal_control	normal_control	61	23.7118	male	China	normal_control	0	0	NA	NA	NA
M2.PK751A	yu2015-6	normal_control	normal_control	52	24.579	male	China	normal_control	0	0	NA	NA	NA
M2.PK797A	yu2015-6	normal_control	normal_control	58	24.539	male	China	normal_control	0	0	NA	NA	NA
M2.PK801A	yu2015-6	normal_control	normal_control	68	20.4152	male	China	normal_control	0	0	NA	NA	NA
M84A	yu2015-6	CRC	CRC	64	29.0884	female	China	late_CRC	1	0	distal	T3N1	3
M89A	yu2015-6	CRC	CRC	58	23.8955	female	China	late_CRC	0	0	distal	T2N1	3
MSC103A	yu2015-6	CRC	CRC	79	26.805	male	China	early_CRC	0	0	proximal	T3N0	2
MSC119A	yu2015-6	CRC	CRC	64	28.2782	female	China	late_CRC	1	0	proximal	T4N2M1	4
MSC120A	yu2015-6	CRC	CRC	67	24.9143	male	China	late_CRC	0	0	distal	T2N1	3
MSC1A	yu2015-6	CRC	CRC	59	24.4627	male	China	early_CRC	0	1	distal	T3N0	2
MSC45A	yu2015-6	CRC	CRC	51	26.8544	male	China	early_CRC	0	1	distal	T3N0	2
MSC4A	yu2015-6	CRC	CRC	73	22.1453	male	China	early_CRC	0	1	proximal	T3N0	2
MSC54A	yu2015-6	CRC	CRC	74	24.1672	male	China	late_CRC	0	0	proximal	T2N1	3
MSC63A	yu2015-6	CRC	CRC	77	20.202	male	China	early_CRC	0	0	distal	T3N0	2
MSC6A	yu2015-6	CRC	CRC	74	17.8564	female	China	late_CRC	0	1	distal	T3N2	3
MSC76A	yu2015-6	CRC	CRC	34	19.3787	male	China	early_CRC	0	1	proximal	T3N0	2
MSC78A	yu2015-6	CRC	CRC	70	26.6954	female	China	early_CRC	0	0	distal	T2N0	1
MSC79A	yu2015-6	CRC	CRC	83	18.9181	female	China	late_CRC	0	0	distal	T3N2	3
MSC81A	yu2015-6	CRC	CRC	68	21.4844	male	China	early_CRC	0	0	distal	T3N0	2

## Sheet: German&French Cohort
Sample.ID	study_id	reported_primary_diagnosis	grouped_diagnosis	age	BMI	gender	country	early/late CRC	obese	diabetic	lesion_localization	TNM_stage	AJCC_stage
DE.013	zeller2014	CRC	CRC	65	27.7	male	Germany	early_CRC	0	NA	sigmoidal	T3N0M0	2
DE.025	zeller2014	CRC	CRC	69	24	male	Germany	early_CRC	0	NA	rectal	T1N0M0	1
DE.029	zeller2014	CRC	CRC	51	29.7	male	Germany	late_CRC	0	NA	sigmoidal	T3N2M1	4
DE.031	zeller2014	CRC	CRC	58	25.2	male	Germany	early_CRC	0	NA	rectal	T3N0M0	2
DE.034	zeller2014	CRC	CRC	49	30.3	female	Germany	early_CRC	1	NA	proximal	TisN0M0	0
DE.037	zeller2014	CRC	CRC	62	21.7	male	Germany	early_CRC	0	NA	rectal	T3N0M0	2
DE.038	zeller2014	CRC	CRC	62	26.6	female	Germany	early_CRC	0	NA	rectal	T2N0M0	1
DE.039	zeller2014	CRC	CRC	68	22.7	male	Germany	late_CRC	0	NA	rectal	T3N2M1	4
DE.044	zeller2014	CRC	CRC	43	22.1	female	Germany	late_CRC	0	NA	proximal	T4N2M1	4
DE.045	zeller2014	CRC	CRC	35	22.3	female	Germany	early_CRC	0	NA	sigmoidal	T4N0M0	2
DE.046	zeller2014	CRC	CRC	75	27.8	male	Germany	late_CRC	0	NA	proximal	T3N2M0	3
DE.049	zeller2014	CRC	CRC	63	25.3	male	Germany	late_CRC	0	NA	rectal	T3N1M0	3
DE.062	zeller2014	CRC	CRC	90	27.7	male	Germany	late_CRC	0	NA	proximal	T3N2M0	3
DE.073	zeller2014	normal_control	normal_control	49	26	male	Germany	normal_control	0	NA	NA	NA	NA
DE.074	zeller2014	normal_control	normal_control	34	23	male	Germany	normal_control	0	NA	NA	NA	NA
DE.075	zeller2014	normal_control	normal_control	30	31	male	Germany	normal_control	1	NA	NA	NA	NA
DE.076	zeller2014	normal_control	normal_control	37	25	male	Germany	normal_control	0	NA	NA	NA	NA
DE.077	zeller2014	normal_control	normal_control	34	21	male	Germany	normal_control	0	NA	NA	NA	NA
DE.079	zeller2014	CRC	CRC	72	28	male	Germany	early_CRC	0	NA	rectal	TisN0M0	0
DE.080	zeller2014	CRC	CRC	55	28	male	Germany	early_CRC	0	NA	distal	T2N0M0	1
DE.081	zeller2014	CRC	CRC	53	31	female	Germany	early_CRC	1	NA	proximal	T1N0M0	1
DE.082	zeller2014	CRC	CRC	77	26	female	Germany	early_CRC	0	NA	distal	T3N0M0	2
DE.083	zeller2014	CRC	CRC	70	25	male	Germany	early_CRC	0	NA	sigmoidal	T2N0M0	1
DE.084	zeller2014	CRC	CRC	67	30	male	Germany	early_CRC	1	NA	proximal	T3N0M0	2
DE.085	zeller2014	CRC	CRC	34	27	male	Germany	late_CRC	0	NA	sigmoidal	T4N2M1	4
DE.086	zeller2014	CRC	CRC	79	26	female	Germany	early_CRC	0	NA	rectal	T1N0M0	1
DE.087	zeller2014	CRC	CRC	66	31	male	Germany	early_CRC	1	NA	rectal	T2N0M0	1
DE.088	zeller2014	CRC	CRC	73	22	female	Germany	early_CRC	0	NA	sigmoidal	T2N0M0	1
DE.089	zeller2014	CRC	CRC	58	32	female	Germany	early_CRC	1	NA	rectal	T2N0M0	1
DE.09	zeller2014	CRC	CRC	51	28	male	Germany	late_CRC	0	NA	rectal	T3N1M1	4
DE.090	zeller2014	CRC	CRC	59	24	male	Germany	late_CRC	0	NA	rectal	T3N0M1	4
DE.091	zeller2014	CRC	CRC	87	22	male	Germany	late_CRC	0	NA	sigmoidal	T2N0M1	4
DE.092	zeller2014	CRC	CRC	71	30	male	Germany	early_CRC	1	NA	proximal	T3N0M0	2
DE.093	zeller2014	CRC	CRC	41	22	male	Germany	late_CRC	0	NA	sigmoidal	T2N1M0	3
DE.094	zeller2014	CRC	CRC	42	27	male	Germany	early_CRC	0	NA	proximal	T2N0M0	1
DE.095	zeller2014	CRC	CRC	66	26	male	Germany	late_CRC	0	NA	distal	T1N0M1	4
DE.096	zeller2014	CRC	CRC	72	24	female	Germany	early_CRC	0	NA	proximal	T1N0M0	1
DE.097	zeller2014	CRC	CRC	69	28	male	Germany	early_CRC	0	NA	rectal	T1N0M0	1
DE.098	zeller2014	CRC	CRC	53	32	female	Germany	early_CRC	1	NA	sigmoidal	T3N0M0	2
DE.099	zeller2014	CRC	CRC	74	26	male	Germany	late_CRC	0	NA	proximal	T3N0M1	4
DE.100	zeller2014	CRC	CRC	56	27	male	Germany	early_CRC	0	NA	sigmoidal	T3N0M0	2
DE.101	zeller2014	CRC	CRC	66	23	female	Germany	early_CRC	0	NA	proximal	T3N0M0	2
DE.102	zeller2014	CRC	CRC	42	35	female	Germany	early_CRC	1	NA	sigmoidal	T3N0M0	2
FR.001	zeller2014	normal_control	normal_control	52	20	female	France	normal_control	0	NA	NA	NA	NA
FR.003	zeller2014	normal_control	normal_control	70	22	male	France	normal_control	0	NA	NA	NA	NA
FR.024	zeller2014	normal_control	normal_control	37	18	female	France	normal_control	0	NA	NA	NA	NA
FR.025	zeller2014	normal_control	normal_control	80	21	female	France	normal_control	0	NA	NA	NA	NA
FR.027	zeller2014	normal_control	normal_control	74	27	male	France	normal_control	0	NA	NA	NA	NA
FR.030	zeller2014	normal_control	normal_control	54	26	male	France	normal_control	0	NA	NA	NA	NA
FR.039	zeller2014	normal_control	normal_control	65	30	male	France	normal_control	1	NA	NA	NA	NA
FR.040	zeller2014	normal_control	normal_control	57	24	male	France	normal_control	0	NA	NA	NA	NA
FR.052	zeller2014	normal_control	normal_control	53	30	female	France	normal_control	1	NA	NA	NA	NA
FR.053	zeller2014	normal_control	normal_control	62	21	female	France	normal_control	0	NA	NA	NA	NA
FR.060	zeller2014	normal_control	normal_control	53	32	male	France	normal_control	1	NA	NA	NA	NA
FR.105	zeller2014	normal_control	normal_control	68	26	male	France	normal_control	0	NA	NA	NA	NA
FR.110	zeller2014	normal_control	normal_control	59	25	female	France	normal_control	0	NA	NA	NA	NA
FR.115	zeller2014	normal_control	normal_control	72	24	male	France	normal_control	0	NA	NA	NA	NA
FR.116	zeller2014	normal_control	normal_control	55	20	female	France	normal_control	0	NA	NA	NA	NA
FR.118	zeller2014	normal_control	normal_control	64	20	female	France	normal_control	0	NA	NA	NA	NA
FR.121	zeller2014	normal_control	normal_control	59	25	male	France	normal_control	0	NA	NA	NA	NA
FR.125	zeller2014	CRC	CRC	72	37	female	France	early_CRC	1	NA	distal	T1N0M0	1
FR.129	zeller2014	normal_control	normal_control	63	27	female	France	normal_control	0	NA	NA	NA	NA
FR.132	zeller2014	normal_control	normal_control	69	25	female	France	normal_control	0	NA	NA	NA	NA
FR.139	zeller2014	normal_control	normal_control	61	24	female	France	normal_control	0	NA	NA	NA	NA
FR.142	zeller2014	normal_control	normal_control	68	25	female	France	normal_control	0	NA	NA	NA	NA
FR.152	zeller2014	normal_control	normal_control	63	21	female	France	normal_control	0	NA	NA	NA	NA
FR.156	zeller2014	normal_control	normal_control	62	24	male	France	normal_control	0	NA	NA	NA	NA
FR.166	zeller2014	normal_control	normal_control	64	27	male	France	normal_control	0	NA	NA	NA	NA
FR.169	zeller2014	normal_control	normal_control	65	24	female	France	normal_control	0	NA	NA	NA	NA
FR.170	zeller2014	CRC	CRC	62	21	female	France	early_CRC	0	NA	sigmoidal	T1N0M0	1
FR.173	zeller2014	normal_control	normal_control	59	25	female	France	normal_control	0	NA	NA	NA	NA
FR.187	zeller2014	normal_control	normal_control	70	25	male	France	normal_control	0	NA	NA	NA	NA
FR.192	zeller2014	normal_control	normal_control	29	24	male	France	normal_control	0	NA	NA	NA	NA
FR.193	zeller2014	normal_control	normal_control	25	24	male	France	normal_control	0	NA	NA	NA	NA
FR.194	zeller2014	normal_control	normal_control	66	28	female	France	normal_control	0	NA	NA	NA	NA
FR.195	zeller2014	normal_control	normal_control	63	23	female	France	normal_control	0	NA	NA	NA	NA
FR.198	zeller2014	normal_control	normal_control	63	25	male	France	normal_control	0	NA	NA	NA	NA
FR.200	zeller2014	CRC	CRC	58	24	male	France	late_CRC	0	NA	distal	T3N1M1	4
FR.202	zeller2014	CRC	CRC	87	32	female	France	early_CRC	1	NA	proximal	T4N0M0	2
FR.208	zeller2014	CRC	CRC	63	22	male	France	late_CRC	0	NA	proximal	T3N1M1	4
FR.212	zeller2014	normal_control	normal_control	67	27	male	France	normal_control	0	NA	NA	NA	NA
FR.213	zeller2014	normal_control	normal_control	61	23	female	France	normal_control	0	NA	NA	NA	NA
FR.221	zeller2014	normal_control	normal_control	71	23	female	France	normal_control	0	NA	NA	NA	NA
FR.223	zeller2014	CRC	CRC	79	30	male	France	late_CRC	1	NA	rectal	T4N1M1	4
FR.268	zeller2014	CRC	CRC	70	26	female	France	late_CRC	0	NA	distal	T3N1M0	3
FR.275	zeller2014	CRC	CRC	63	31	male	France	early_CRC	1	NA	distal	T1N0M0	1
FR.281	zeller2014	CRC	CRC	50	24	female	France	early_CRC	0	NA	rectal	T1N0M0	1
FR.294	zeller2014	normal_control	normal_control	84	23	male	France	normal_control	0	NA	NA	NA	NA
FR.298	zeller2014	CRC	CRC	73	24	female	France	late_CRC	0	NA	distal	T3N1M0	3
FR.302	zeller2014	CRC	CRC	59	27	male	France	early_CRC	0	NA	rectal	T2N0M0	1
FR.305	zeller2014	normal_control	normal_control	50	25	male	France	normal_control	0	NA	NA	NA	NA
FR.310	zeller2014	CRC	CRC	85	20	female	France	late_CRC	0	NA	distal	T3N1M1	4
FR.316	zeller2014	normal_control	normal_control	62	23	male	France	normal_control	0	NA	NA	NA	NA
FR.328	zeller2014	CRC	CRC	73	26	female	France	early_CRC	0	NA	proximal	T3N0M0	2
FR.344	zeller2014	CRC	CRC	48	24	female	France	early_CRC	0	NA	distal	T1N0M0	1
FR.349	zeller2014	normal_control	normal_control	61	23	male	France	normal_control	0	NA	NA	NA	NA
FR.376	zeller2014	CRC	CRC	76	25	male	France	early_CRC	0	NA	rectal	T3N0M0	2
FR.390	zeller2014	normal_control	normal_control	61	34	female	France	normal_control	1	NA	NA	NA	NA
FR.393	zeller2014	normal_control	normal_control	67	23	female	France	normal_control	0	NA	NA	NA	NA
FR.398	zeller2014	normal_control	normal_control	44	26	female	France	normal_control	0	NA	NA	NA	NA
FR.399	zeller2014	normal_control	normal_control	63	22	female	France	normal_control	0	NA	NA	NA	NA
FR.400	zeller2014	normal_control	normal_control	67	21	male	France	normal_control	0	NA	NA	NA	NA
FR.404	zeller2014	CRC	CRC	59	20	female	France	late_CRC	0	NA	proximal	T4N1M0	3
FR.414	zeller2014	CRC	CRC	63	25	male	France	early_CRC	0	NA	sigmoidal	T3N0M0	2
FR.430	zeller2014	CRC	CRC	80	29	male	France	early_CRC	0	NA	distal	T2N0M0	1
FR.450	zeller2014	CRC	CRC	44	20	male	France	late_CRC	0	NA	proximal	T3N1M1	4
FR.451	zeller2014	CRC	CRC	78	19	male	France	late_CRC	0	NA	distal	T3N0M1	4
FR.459	zeller2014	CRC	CRC	63	29	male	France	late_CRC	0	NA	proximal	T4N1M1	4
FR.460	zeller2014	normal_control	normal_control	77	22	female	France	normal_control	0	NA	NA	NA	NA
FR.503	zeller2014	CRC	CRC	87	15	female	France	late_CRC	0	NA	proximal	T2N1M0	3
FR.504	zeller2014	CRC	CRC	56	23	female	France	early_CRC	0	NA	proximal	T3N0M0	2
FR.505	zeller2014	CRC	CRC	73	17	male	France	early_CRC	0	NA	sigmoidal	T2N0M0	1
FR.506	zeller2014	CRC	CRC	60	26	male	France	late_CRC	0	NA	proximal	T4N1M1	4
FR.542	zeller2014	normal_control	normal_control	46	29	female	France	normal_control	0	NA	NA	NA	NA
FR.551	zeller2014	CRC	CRC	72	22	male	France	late_CRC	0	NA	distal	T3N1M1	4
FR.552	zeller2014	CRC	CRC	55	25	female	France	late_CRC	0	NA	distal	T3N1M0	3
FR.558	zeller2014	normal_control	normal_control	67	28	female	France	normal_control	0	NA	NA	NA	NA
FR.568	zeller2014	normal_control	normal_control	35	23	male	France	normal_control	0	NA	NA	NA	NA
FR.617	zeller2014	CRC	CRC	80	23	female	France	early_CRC	0	NA	distal	T1N0M0	1
FR.628	zeller2014	CRC	CRC	51	24	male	France	late_CRC	0	NA	proximal	T3N1M1	4
FR.652	zeller2014	CRC	CRC	64	21	male	France	late_CRC	0	NA	distal	T3N1M0	3
FR.654	zeller2014	CRC	CRC	51	30	male	France	late_CRC	1	NA	rectal	T2N1M1	4
FR.667	zeller2014	CRC	CRC	67	25	male	France	late_CRC	0	NA	rectal	T4N1M0	3
FR.682	zeller2014	normal_control	normal_control	65	30	male	France	normal_control	1	NA	NA	NA	NA
FR.684	zeller2014	normal_control	normal_control	67	25	male	France	normal_control	0	NA	NA	NA	NA
FR.696	zeller2014	normal_control	normal_control	52	24	male	France	normal_control	0	NA	NA	NA	NA
FR.716	zeller2014	normal_control	normal_control	60	28	female	France	normal_control	0	NA	NA	NA	NA
FR.719	zeller2014	normal_control	normal_control	49	23	female	France	normal_control	0	NA	NA	NA	NA
FR.721	zeller2014	normal_control	normal_control	62	20	female	France	normal_control	0	NA	NA	NA	NA
FR.722	zeller2014	CRC	CRC	45	28	female	France	early_CRC	0	NA	rectal	T2N0M0	1
FR.723	zeller2014	CRC	CRC	79	22	female	France	late_CRC	0	NA	distal	T4N1M1	4
FR.726	zeller2014	normal_control	normal_control	72	25	female	France	normal_control	0	NA	NA	NA	NA
FR.728	zeller2014	normal_control	normal_control	64	30	female	France	normal_control	1	NA	NA	NA	NA
FR.730	zeller2014	normal_control	normal_control	38	22	female	France	normal_control	0	NA	NA	NA	NA
FR.734	zeller2014	CRC	CRC	64	30	male	France	late_CRC	1	NA	proximal	T3N1M1	4
FR.751	zeller2014	normal_control	normal_control	66	25	male	France	normal_control	0	NA	NA	NA	NA
FR.759	zeller2014	normal_control	normal_control	74	27	male	France	normal_control	0	NA	NA	NA	NA
FR.767	zeller2014	CRC	CRC	69	24	female	France	late_CRC	0	NA	proximal	T4N1M1	4
FR.768	zeller2014	CRC	CRC	69	30	female	France	early_CRC	1	NA	proximal	T3N0M0	2
FR.770	zeller2014	CRC	CRC	75	37	male	France	late_CRC	1	NA	distal	T3N1M0	3
FR.772	zeller2014	CRC	CRC	69	25	female	France	late_CRC	0	NA	proximal	T3N1M1	4
FR.780	zeller2014	CRC	CRC	68	23	male	France	late_CRC	0	NA	distal	T3N1M1	4
FR.783	zeller2014	CRC	CRC	65	26	male	France	early_CRC	0	NA	distal	T1N0M0	1
FR.788	zeller2014	CRC	CRC	62	26	male	France	late_CRC	0	NA	rectal	T3N1M0	3
FR.812	zeller2014	CRC	CRC	73	40	male	France	early_CRC	1	NA	distal	T1N0M0	1
FR.815	zeller2014	CRC	CRC	82	24	male	France	late_CRC	0	NA	distal	T4N1M1	4
FR.817	zeller2014	CRC	CRC	74	19	female	France	early_CRC	0	NA	proximal	T3N0M0	2
FR.824	zeller2014	CRC	CRC	74	26	female	France	late_CRC	0	NA	distal	T3NxM1	4
FR.825	zeller2014	CRC	CRC	65	24	male	France	late_CRC	0	NA	distal	T4N0M1	4
FR.827	zeller2014	CRC	CRC	53	25	male	France	late_CRC	0	NA	distal	T4N1M1	4
FR.828	zeller2014	CRC	CRC	67	28	male	France	early_CRC	0	NA	proximal	T1N0M0	1
FR.830	zeller2014	CRC	CRC	54	22	female	France	late_CRC	0	NA	proximal	T3N1M0	3
