# Supplementary material for: Multi-cohort analysis of colorectal cancer metagenome identified altered bacteria across populations and universal bacterial markers
Source: Microbiome. 2018 Apr 11;6:70. doi: 10.1186/s40168-018-0451-2 (PMC5896039; doi:10.1186/s40168-018-0451-2)
Supplement: Supplementary file 11 — Table S15. Markers selected by leave-one-cohort-out. (XLSX 9 kb) [file 40168_2018_451_MOESM11_ESM.xlsx]

## Sheet: Sheet1
Markers selected by leave-one-cohort-out
Leave AT cohort	Leave FD cohort	Leave HK cohort	Leave US cohort
Otu0918	Otu0291	Otu0302	Otu0302
Otu0291	Otu0918	Otu1630	Otu0918
Otu0915	Otu0302	Otu1629	Otu0291
Otu0302	Otu0309	Otu0291	Otu0309
Otu0314	Otu0314	Otu0314	Otu0915
Otu1887	Otu0915	Otu0918	Otu0314
Otu0309	Otu0301	Otu0307	Otu1317
