# Supplementary material for: Multi-cohort analysis of colorectal cancer metagenome identified altered bacteria across populations and universal bacterial markers
Source: Microbiome. 2018 Apr 11;6:70. doi: 10.1186/s40168-018-0451-2 (PMC5896039; doi:10.1186/s40168-018-0451-2)
Supplement: Supplementary file 15 — Table S2. Correlation between differentially abundant bacteria in Control. (XLSX 22 kb) [file 40168_2018_451_MOESM15_ESM.xlsx]

## Sheet: Control correlation
Correlation between differentially abundant bacteria in Control
Source	Target	Correlation	p.value	adjusted.p.value
Bacteroides fragilis	Alistipes finegoldii	0.524206	0.000238813	0.00643971
Bacteroides fragilis	Staphylococcus argenteus	-0.225062	0.000228594	0.00623584
Bacteroides fragilis	Clostridium carboxidivorans	-0.198343	0.00121685	0.0221031
Bacteroides fragilis	Clostridium saccharobutylicum	-0.214384	0.000926178	0.0178099
Bacteroides fragilis	Clostridium sporogenes	-0.184623	0.0026498	0.038373
Bacteroides fragilis	Rickettsia typhi	0.184877	0.00261311	0.0383148
Bacteroides fragilis	Thermanaerovibrio acidaminovorans	0.245783	0.000815321	0.0164892
Bacteroides fragilis	Acholeplasma oculi	-0.213722	0.000476942	0.0106562
Bacteroides fragilis	Spiroplasma cantharicola	-0.196195	0.0013794	0.0237916
Porphyromonas asaccharolytica	Prevotella intermedia	0.643289	1e-34	2.95e-32
Porphyromonas asaccharolytica	Alistipes finegoldii	0.372676	0.000114364	0.00353025
Porphyromonas asaccharolytica	Staphylococcus argenteus	-0.227378	0.000195786	0.00546803
Porphyromonas asaccharolytica	Clostridium botulinum	-0.180627	0.00329106	0.0448885
Porphyromonas asaccharolytica	Clostridium butyricum	-0.237303	0.000328066	0.00777417
Porphyromonas asaccharolytica	Clostridium carboxidivorans	-0.324945	6.51e-05	0.00215136
Porphyromonas asaccharolytica	Clostridium saccharoperbutylacetonicum	-0.24674	5.02e-05	0.00170777
Porphyromonas asaccharolytica	Clostridium sporogenes	-0.220163	0.000315573	0.00755444
Porphyromonas asaccharolytica	Bartonella clarridgeiae	0.213353	0.0019102	0.0298755
Porphyromonas asaccharolytica	Arcobacter sp L	-0.194147	0.00155255	0.025961
Porphyromonas asaccharolytica	Thermanaerovibrio acidaminovorans	0.339653	7.93e-07	4.04e-05
Prevotella intermedia	Alistipes finegoldii	0.40893	5.09e-07	2.66e-05
Prevotella intermedia	Dictyoglomus thermophilum	-0.245193	5.62e-05	0.00188473
Prevotella intermedia	Clostridium carboxidivorans	-0.252581	3.26e-05	0.00121226
Prevotella intermedia	[Eubacterium] eligens	0.211757	0.000539641	0.0118317
Prevotella intermedia	Thermanaerovibrio acidaminovorans	0.295854	0.000516093	0.0114222
Alistipes finegoldii	Clostridium acetobutylicum	-0.227984	0.00156031	0.025961
Alistipes finegoldii	Clostridium baratii	-0.23342	0.000967515	0.0183048
Alistipes finegoldii	Clostridium botulinum	-0.240554	7.86e-05	0.00255999
Alistipes finegoldii	Clostridium butyricum	-0.282356	3e-06	0.000143524
Alistipes finegoldii	Clostridium carboxidivorans	-0.259439	1.93e-05	0.000794019
Alistipes finegoldii	Clostridium saccharobutylicum	-0.227269	0.000653265	0.0140602
Alistipes finegoldii	Clostridium saccharoperbutylacetonicum	-0.255158	2.94e-05	0.00112973
Alistipes finegoldii	Clostridium sporogenes	-0.248979	0.00131661	0.0232238
Alistipes finegoldii	Thermanaerovibrio acidaminovorans	0.413714	1.42e-12	1.23e-10
Deferribacter desulfuricans	Streptococcus sp I-G2	-0.239156	8.68e-05	0.00278888
Dictyoglomus thermophilum	Clostridium botulinum	0.222574	0.000269513	0.00679867
Dictyoglomus thermophilum	Clostridium butyricum	0.251318	3.58e-05	0.00127215
Dictyoglomus thermophilum	Clostridium carboxidivorans	0.449173	0.00263005	0.0383236
Dictyoglomus thermophilum	Clostridium saccharobutylicum	0.188215	0.00217247	0.0330948
Dictyoglomus thermophilum	Clostridium saccharoperbutylacetonicum	0.248866	0.000261105	0.00670575
Dictyoglomus thermophilum	Clostridium sporogenes	0.29567	0.000808166	0.0164866
Bacillus weihenstephanensis	Thermosipho africanus	-0.196283	0.00137235	0.0237916
Lysinibacillus sphaericus	Clostridium saccharoperbutylacetonicum	0.21735	0.000378526	0.00888021
Lysinibacillus sphaericus	Clostridium sporogenes	0.311435	0.000659511	0.0140656
Lysinibacillus sphaericus	Legionella oakridgensis	0.262693	0.00243561	0.0365472
Lysinibacillus sphaericus	Mycoplasma capricolum	-0.205208	0.000807918	0.0164866
Staphylococcus argenteus	Carnobacterium maltaromaticum	0.326032	9.95e-06	0.000432363
Staphylococcus argenteus	Clostridium botulinum	0.256895	2.35e-05	0.000917552
Staphylococcus argenteus	Clostridium novyi	0.22044	0.00030995	0.00749633
Staphylococcus argenteus	Clostridium saccharoperbutylacetonicum	0.225857	0.000216801	0.00598369
Staphylococcus argenteus	[Eubacterium] eligens	-0.308786	2.79e-07	1.52e-05
Staphylococcus argenteus	Bartonella clarridgeiae	-0.227687	0.000191754	0.00541995
Staphylococcus argenteus	Arcobacter sp L	0.204626	0.000836865	0.0167802
Staphylococcus argenteus	Calyptogena okutanii thioautotrophic gill symbiont	0.239904	0.000260171	0.00670575
Staphylococcus argenteus	Thermanaerovibrio acidaminovorans	-0.251481	3.54e-05	0.00127215
Staphylococcus argenteus	Acholeplasma oculi	0.1828	0.00292676	0.0412247
Staphylococcus argenteus	Mycoplasma mycoides	0.217069	0.00190427	0.0298755
Staphylococcus epidermidis	Carnobacterium maltaromaticum	0.181968	0.00306173	0.0422518
Staphylococcus epidermidis	Bartonella bacilliformis	0.180955	0.00323343	0.0443604
Staphylococcus epidermidis	Bartonella clarridgeiae	-0.23436	0.000121492	0.00365411
Staphylococcus epidermidis	Calyptogena okutanii thioautotrophic gill symbiont	0.259642	1.9e-05	0.000794019
Staphylococcus epidermidis	Thermanaerovibrio acidaminovorans	-0.234421	0.000120981	0.00365411
Carnobacterium maltaromaticum	Clostridium saccharoperbutylacetonicum	0.179163	0.00355908	0.0474409
Carnobacterium maltaromaticum	[Eubacterium] eligens	-0.182751	0.00293458	0.0412247
Carnobacterium maltaromaticum	Spiroplasma cantharicola	0.220048	0.00349764	0.0468883
Lactobacillus gallinarum	Clostridium carboxidivorans	-0.200987	0.00104093	0.0192286
Lactobacillus hokkaidonensis	Candidatus Puniceispirillum marinum	0.202067	0.00158606	0.0262035
Lactobacillus hokkaidonensis	Thermosipho africanus	0.220745	0.00138936	0.0237916
Weissella cibaria	Clostridium novyi	-0.24092	0.00013028	0.00382045
Weissella cibaria	Legionella oakridgensis	0.203264	0.00244583	0.0365472
Weissella cibaria	Acinetobacter sp ADP1	0.278473	3.23e-05	0.00121226
Weissella cibaria	Candidatus Phytoplasma australiense	-0.191566	0.00346616	0.0468883
Streptococcus salivarius	Streptococcus sp I-G2	0.613924	7.82e-16	9.29e-14
Streptococcus salivarius	Streptococcus thermophilus	0.571986	0.00305755	0.0422518
Streptococcus salivarius	Acholeplasma oculi	-0.258995	2e-05	0.000807599
Streptococcus salivarius	Spiroplasma diminutum	-0.197179	0.0013026	0.0231508
Streptococcus salivarius	Mycoplasma canadense	-0.19445	0.00152572	0.0259373
Streptococcus sp I-G2	Streptococcus thermophilus	0.401194	7.87e-12	6.37e-10
Streptococcus sp I-G2	Arcobacter sp L	-0.179557	0.00348498	0.0468883
Streptococcus sp I-G2	Acholeplasma oculi	-0.316213	0.000462119	0.0104243
Streptococcus sp I-G2	Spiroplasma diminutum	-0.182994	0.00289608	0.041177
Streptococcus sp I-G2	Mycoplasma canadense	-0.224036	0.00129802	0.0231508
Streptococcus sp I-G2	Thermodesulfobacterium geofontis	-0.185413	0.00253724	0.0374362
Streptococcus thermophilus	Acholeplasma oculi	-0.195312	0.00273861	0.0391755
Streptococcus thermophilus	Spiroplasma diminutum	-0.186296	0.00241671	0.0365472
Clostridium acetobutylicum	Clostridium baratii	0.543664	5.42e-14	5.78e-12
Clostridium acetobutylicum	Clostridium botulinum	0.529736	3.58e-13	3.36e-11
Clostridium acetobutylicum	Clostridium butyricum	0.536721	1.7e-06	8.29e-05
Clostridium acetobutylicum	Clostridium carboxidivorans	0.432501	0.00135876	0.0237885
Clostridium acetobutylicum	Clostridium novyi	0.381063	0.000147848	0.00428212
Clostridium acetobutylicum	Clostridium saccharobutylicum	0.461432	2.3e-09	1.54e-07
Clostridium acetobutylicum	Clostridium saccharoperbutylacetonicum	0.479184	3.78e-06	0.00017746
Clostridium baratii	Clostridium botulinum	0.823929	5.66e-22	9.48e-20
Clostridium baratii	Clostridium butyricum	0.789017	1.95e-07	1.12e-05
Clostridium baratii	Clostridium carboxidivorans	0.589911	2.43e-19	3.17e-17
Clostridium baratii	Clostridium cellulovorans	0.515012	0.000309812	0.00749633
Clostridium baratii	Clostridium novyi	0.560917	1.86e-24	3.36e-22
Clostridium baratii	Clostridium saccharobutylicum	0.760254	6.48e-58	7.6e-55
Clostridium baratii	Clostridium saccharoperbutylacetonicum	0.755455	1.34e-44	4.5e-42
Clostridium baratii	Clostridium sporogenes	0.46213	1.31e-10	9.33e-09
Clostridium botulinum	Clostridium butyricum	0.784875	1.06e-10	7.79e-09
Clostridium botulinum	Clostridium carboxidivorans	0.57993	1.57e-26	3.35e-24
Clostridium botulinum	Clostridium cellulovorans	0.561059	6.01e-21	9.4e-19
Clostridium botulinum	Clostridium novyi	0.717516	8.48e-48	3.98e-45
Clostridium botulinum	Clostridium saccharobutylicum	0.808862	5.84e-55	4.57e-52
Clostridium botulinum	Clostridium saccharoperbutylacetonicum	0.782498	2.85e-64	6.69e-61
Clostridium botulinum	Clostridium sporogenes	0.46254	7.92e-16	9.29e-14
Clostridium botulinum	Fusobacterium nucleatum	0.305994	0.000260855	0.00670575
Clostridium botulinum	Arcobacter sp L	0.233356	0.000130246	0.00382045
Clostridium butyricum	Clostridium carboxidivorans	0.559868	9.12e-14	9.3e-12
Clostridium butyricum	Clostridium cellulovorans	0.58993	1.18e-06	5.9e-05
Clostridium butyricum	Clostridium novyi	0.523507	1.58e-14	1.76e-12
Clostridium butyricum	Clostridium saccharobutylicum	0.710628	1.43e-19	1.97e-17
Clostridium butyricum	Clostridium saccharoperbutylacetonicum	0.74464	1.07e-47	4.17e-45
Clostridium butyricum	Clostridium sporogenes	0.425537	2.6e-13	2.55e-11
Clostridium butyricum	Fusobacterium nucleatum	0.258716	2.04e-05	0.000811191
Clostridium butyricum	Thermanaerovibrio acidaminovorans	-0.182148	0.00303206	0.0422518
Clostridium carboxidivorans	Clostridium novyi	0.522278	1.7e-12	1.42e-10
Clostridium carboxidivorans	Clostridium saccharobutylicum	0.513612	6.54e-20	9.59e-18
Clostridium carboxidivorans	Clostridium saccharoperbutylacetonicum	0.577221	3.17e-26	6.21e-24
Clostridium carboxidivorans	Clostridium sporogenes	0.462416	2.59e-08	1.64e-06
Clostridium carboxidivorans	Arcobacter sp L	0.200603	0.00106496	0.0195187
Clostridium carboxidivorans	Thermanaerovibrio acidaminovorans	-0.278537	0.000262971	0.00670575
Clostridium carboxidivorans	Spiroplasma cantharicola	0.189549	0.00201616	0.0313239
Clostridium carboxidivorans	Thermosipho africanus	0.203142	0.000915188	0.0177441
Clostridium cellulovorans	Clostridium novyi	0.390881	3.05e-11	2.39e-09
Clostridium cellulovorans	Clostridium saccharobutylicum	0.508467	4.32e-09	2.81e-07
Clostridium cellulovorans	Clostridium saccharoperbutylacetonicum	0.515196	1.67e-07	9.8e-06
Clostridium cellulovorans	Clostridium sporogenes	0.394092	3.26e-10	2.25e-08
Clostridium novyi	Clostridium saccharobutylicum	0.645131	2.6e-32	6.79e-30
Clostridium novyi	Clostridium saccharoperbutylacetonicum	0.59598	2.09e-28	4.89e-26
Clostridium novyi	Clostridium sporogenes	0.320362	9.1e-08	5.62e-06
Clostridium novyi	Fusobacterium nucleatum	0.269141	8.96e-06	0.000396721
Clostridium novyi	Arcobacter sp L	0.265659	0.00071349	0.0150797
Clostridium novyi	Acinetobacter sp ADP1	-0.263321	1.42e-05	0.000607789
Clostridium saccharobutylicum	Clostridium saccharoperbutylacetonicum	0.73955	1.03e-52	6.05e-50
Clostridium saccharobutylicum	Clostridium sporogenes	0.382395	8.96e-11	6.78e-09
Clostridium saccharobutylicum	Arcobacter sp L	0.233168	0.0020358	0.031421
Clostridium saccharoperbutylacetonicum	Clostridium sporogenes	0.42262	3.98e-13	3.59e-11
Clostridium saccharoperbutylacetonicum	Fusobacterium nucleatum	0.235514	0.000112119	0.00350709
Clostridium saccharoperbutylacetonicum	Arcobacter sp L	0.188356	0.00215539	0.0330493
Clostridium saccharoperbutylacetonicum	Thermanaerovibrio acidaminovorans	-0.26035	4.08e-05	0.00142732
Clostridium sporogenes	Fusobacterium nucleatum	0.202527	0.00094957	0.0181113
Clostridium sporogenes	Thermodesulfobacterium geofontis	0.191966	0.00175876	0.0282607
Clostridium sporogenes	Thermosipho africanus	0.236359	0.00090586	0.0177096
[Eubacterium] eligens	Fusobacterium nucleatum	-0.221342	0.00063517	0.0137973
[Eubacterium] eligens	Bartonella clarridgeiae	0.248962	4.26e-05	0.00147121
Fusobacterium nucleatum	Candidatus Puniceispirillum marinum	-0.185812	0.00248218	0.0368556
Candidatus Puniceispirillum marinum	Thermanaerovibrio acidaminovorans	0.201785	0.000992624	0.0184817
Bartonella bacilliformis	Spiroplasma diminutum	-0.206519	0.000745944	0.0156249
Bartonella bacilliformis	Thermosipho africanus	-0.192953	0.00166253	0.0271256
Rickettsia typhi	Brachyspira murdochii	0.198232	0.00122481	0.0221031
Arcobacter sp L	Thermanaerovibrio acidaminovorans	-0.21555	0.000424719	0.00967369
Arcobacter sp L	Spiroplasma diminutum	0.201998	0.000980113	0.0183948
Legionella oakridgensis	Acinetobacter sp ADP1	0.312368	4.68e-07	2.5e-05
Legionella oakridgensis	Spiroplasma apis	-0.203819	0.000878645	0.0174687
Legionella oakridgensis	Mycoplasma penetrans	-0.194113	0.00155562	0.025961
Acinetobacter sp ADP1	Spiroplasma diminutum	-0.222113	0.000277802	0.00693324
Acholeplasma oculi	Spiroplasma cantharicola	0.318741	1.07e-07	6.42e-06
Acholeplasma oculi	Spiroplasma diminutum	0.270493	8.03e-06	0.000362478
Acholeplasma oculi	Mycoplasma canadense	0.191011	0.00185661	0.0294297
Acholeplasma oculi	Mycoplasma putrefaciens	0.191497	0.0018062	0.0288255
Acholeplasma oculi	candidate division SR1 bacterium RAAC1 SR1 1	0.256184	0.000285229	0.00704366
Candidatus Phytoplasma australiense	Spiroplasma diminutum	0.223113	0.000260112	0.00670575
Spiroplasma cantharicola	Mycoplasma putrefaciens	0.216513	0.000399394	0.00918607
Spiroplasma diminutum	Spiroplasma syrphidicola	0.251366	3.57e-05	0.00127215
Spiroplasma diminutum	Mycoplasma canadense	0.216931	0.000388853	0.00903217
Spiroplasma diminutum	Mycoplasma capricolum	0.300384	4.13e-06	0.000190139
Spiroplasma diminutum	Mycoplasma penetrans	0.192927	0.001665	0.0271256
Spiroplasma diminutum	Mycoplasma putrefaciens	0.286732	0.000782266	0.0162407
Spiroplasma syrphidicola	Mycoplasma capricolum	0.228113	0.000186317	0.0053305
Mycoplasma canadense	Mycoplasma capricolum	0.19202	0.00175337	0.0282607
Mycoplasma canadense	Mycoplasma penetrans	0.309902	2.51e-07	1.4e-05
Mycoplasma canadense	Mycoplasma putrefaciens	0.184125	0.00272296	0.0391755
Mycoplasma capricolum	Mycoplasma mycoides	0.23619	0.000106949	0.00339059
Mycoplasma capricolum	Mycoplasma penetrans	0.203526	0.000894304	0.0176306

## Sheet: Nude Attributes
Species	Centrality	probiotics	node
Bifidobacterium catenulatum	0	FALSE	1
Bacteroides fragilis	0.769989	FALSE	Bacteroides fragilis
Porphyromonas asaccharolytica	1.35562	FALSE	Porphyromonas asaccharolytica
Prevotella intermedia	1.34807	FALSE	Prevotella intermedia
Alistipes finegoldii	1.71953	FALSE	Alistipes finegoldii
Blattabacterium sp (Blattella germanica)	0	FALSE	6
Candidatus Atelocyanobacterium thalassa	0	FALSE	7
Anabaena sp wa102	0	FALSE	8
Deferribacter desulfuricans	0.239156	FALSE	9
Dictyoglomus thermophilum	1.65582	FALSE	10
Bacillus weihenstephanensis	0.196283	FALSE	11
Lysinibacillus sphaericus	0.996685	FALSE	12
Staphylococcus argenteus	2.4101	FALSE	13
Staphylococcus epidermidis	0.856926	FALSE	14
Carnobacterium maltaromaticum	1.08996	TRUE	15
Lactobacillus amylovorus	0	FALSE	16
Lactobacillus gallinarum	0.200987	TRUE	17
Lactobacillus hokkaidonensis	0.422812	FALSE	18
Lactobacillus ruminis	0	FALSE	19
Weissella cibaria	0.914223	FALSE	20
Streptococcus salivarius	1.83653	TRUE	21
Streptococcus sp I-G2	2.34249	FALSE	22
Streptococcus thermophilus	1.35479	TRUE	23
Clostridium acetobutylicum	3.3643	FALSE	24
Clostridium baratii	5.80029	FALSE	25
Clostridium botulinum	6.76377	FALSE	26
Clostridium butyricum	5.91604	TRUE	27
Clostridium carboxidivorans	5.48119	FALSE	28
Clostridium cellulovorans	3.47464	FALSE	29
Clostridium ljungdahlii	0	FALSE	30
Clostridium novyi	5.64797	FALSE	31
Clostridium saccharobutylicum	5.95172	FALSE	32
Clostridium saccharoperbutylacetonicum	6.67194	FALSE	33
Clostridium sporogenes	4.36752	FALSE	34
[Eubacterium] eligens	0.740499	FALSE	35
Caldicellulosiruptor kristjanssonii	0	FALSE	36
Parvimonas micra	0	FALSE	Parvimonas micra
Fusobacterium nucleatum	0	FALSE	Fusobacterium nucleatum
Candidatus Puniceispirillum marinum	0.202067	FALSE	39
Bartonella bacilliformis	0.580428	FALSE	40
Bartonella clarridgeiae	0.711009	FALSE	41
Ehrlichia ruminantium	0	FALSE	42
Rickettsia typhi	0.198232	FALSE	43
Arcobacter sp L	1.70732	FALSE	44
Campylobacter iguaniorum	0	FALSE	45
Shewanella woodyi	0	FALSE	46
Legionella oakridgensis	1.17626	FALSE	47
[Haemophilus] ducreyi	0	FALSE	48
Acinetobacter sp ADP1	1.07628	FALSE	49
Aliivibrio fischeri	0	FALSE	50
Calyptogena okutanii thioautotrophic gill symbiont	0.499546	FALSE	51
Brachyspira murdochii	0.198232	FALSE	52
Borrelia parkeri	0	FALSE	53
Thermanaerovibrio acidaminovorans	1.295	FALSE	Thermanaerovibrio acidaminovorans
Acholeplasma oculi	2.18125	FALSE	55
Candidatus Phytoplasma australiense	0.41468	FALSE	56
Onion yellows phytoplasma	0	FALSE	57
Spiroplasma apis	0.203819	FALSE	58
Spiroplasma cantharicola	0.944851	FALSE	59
Spiroplasma diminutum	2.93905	FALSE	60
Spiroplasma syrphidicola	0.47948	FALSE	61
Mycoplasma canadense	1.51248	FALSE	62
Mycoplasma capricolum	1.36544	FALSE	63
Mycoplasma mycoides	0.453259	FALSE	64
Mycoplasma penetrans	0.900468	FALSE	65
Mycoplasma putrefaciens	0.878867	FALSE	66
Thermodesulfobacterium geofontis	0.377379	FALSE	67
Thermosipho africanus	1.04948	FALSE	68
candidate division SR1 bacterium RAAC1 SR1 1	0.256184	FALSE	69
