# Supplementary material for: Multi-cohort analysis of colorectal cancer metagenome identified altered bacteria across populations and universal bacterial markers
Source: Microbiome. 2018 Apr 11;6:70. doi: 10.1186/s40168-018-0451-2 (PMC5896039; doi:10.1186/s40168-018-0451-2)
Supplement: Supplementary file 17 — Table S6. Differentially Abundant GO categories. (XLSX 17 kb) [file 40168_2018_451_MOESM17_ESM.xlsx]

## Sheet: Differentailly Abundant GO cate
Differentially Abundant GO categories
enriched.GO	p.value				depleted.GO	p.value
GO.0000286	0.000941217				GO.0004358	0.0289436
GO.0000302	0.012709				GO.0004645	0.0287605
GO.0000723	0.00508469				GO.0004766	0.00518883
GO.0001678	0.0109225				GO.0006188	0.0442943
GO.0003747	0.0108624				GO.0006213	0.00975591
GO.0003840	0.0447516				GO.0006567	0.018686
GO.0003842	0.0360562				GO.0007062	0.00764489
GO.0003847	0.0187366				GO.0008108	0.0287605
GO.0003848	0.000243727				GO.0008444	0.0225609
GO.0003852	0.00814669				GO.0009002	0.018686
GO.0003864	0.0137531				GO.0009305	0.0492771
GO.0003865	0.000678422				GO.0009847	0.000348442
GO.0003908	0.00405091				GO.0016429	0.00422777
GO.0003979	0.0197799				GO.0018784	0.0225712
GO.0003994	0.0316105				GO.0019310	0.00943848
GO.0004013	0.0143441				GO.0022877	0.0402198
GO.0004034	0.0150047				GO.0030245	0.000136968
GO.0004038	0.0346078				GO.0030436	0.0305168
GO.0004040	0.00211707				GO.0030975	0.0260119
GO.0004047	0.00231013				GO.0043141	0.00518883
GO.0004053	0.000492733				GO.0043884	0.00764489
GO.0004068	0.00722434				GO.0043896	0.0134122
GO.0004096	6.27e-06				GO.0043934	0.000385914
GO.0004135	0.0101827				GO.0043937	0.00032664
GO.0004148	0.000219581				GO.0047348	5.66e-05
GO.0004150	0.0192932				GO.0047632	0.0134122
GO.0004185	0.00250285				GO.0050126	0.0104816
GO.0004197	0.00604647				GO.0050151	0.00518883
GO.0004315	0.00120452				GO.0050797	0.0447239
GO.0004342	0.00508469				GO.0051606	0.000136968
GO.0004351	0.000580473				GO.0061710	0.0051525
GO.0004352	0.00648287
GO.0004359	0.00577943
GO.0004368	0.00680217
GO.0004375	8.78e-06
GO.0004396	0.0010508
GO.0004397	0.000648633
GO.0004414	0.0204477
GO.0004473	0.00673434
GO.0004493	2.51e-05
GO.0004494	0.000360538
GO.0004512	0.0115386
GO.0004540	0.0253278
GO.0004559	0.00842432
GO.0004560	0.00313828
GO.0004563	0.000193435
GO.0004576	0.00801484
GO.0004584	0.0465759
GO.0004601	0.00886084
GO.0004602	0.0051459
GO.0004609	0.0241307
GO.0004620	0.0428584
GO.0004657	0.0439993
GO.0004671	8.57e-05
GO.0004673	0.00120452
GO.0004729	0.00151361
GO.0004748	0.0190252
GO.0004775	0.0322634
GO.0004784	0.0101644
GO.0004797	0.0015326
GO.0004852	0.0176189
GO.0004866	0.000876802
GO.0004872	0.00295152
GO.0005354	0.0129267
GO.0005536	0.0103493
GO.0005542	8.81e-05
GO.0005618	0.0103245
GO.0005623	0.00224521
GO.0005874	0.0360562
GO.0005960	0.000107907
GO.0005983	0.0135033
GO.0006004	0.0157503
GO.0006013	0.000215949
GO.0006021	0.0115386
GO.0006047	0.000505943
GO.0006065	0.0252943
GO.0006084	0.0406596
GO.0006099	0.00563843
GO.0006108	0.0119199
GO.0006226	0.00788831
GO.0006306	0.00169672
GO.0006310	0.00140344
GO.0006461	0.0168204
GO.0006486	0.00103236
GO.0006522	0.0173087
GO.0006527	2.51e-05
GO.0006534	0.00022877
GO.0006536	0.000193969
GO.0006546	5.54e-05
GO.0006570	0.0149266
GO.0006646	0.0187366
GO.0006805	0.00508469
GO.0006810	0.000505943
GO.0006813	0.00116893
GO.0006824	0.0103493
GO.0006826	0.00744814
GO.0006829	0.0349907
GO.0006857	0.0033479
GO.0006878	0.01024
GO.0006879	0.00173674
GO.0006979	6.19e-05
GO.0007017	0.0210901
GO.0008026	0.0232793
GO.0008113	7.53e-06
GO.0008137	6.19e-05
GO.0008170	0.000219581
GO.0008198	0.0301369
GO.0008199	0.00500863
GO.0008202	0.000617399
GO.0008216	0.00945258
GO.0008239	0.00034628
GO.0008299	0.000261976
GO.0008324	0.0173087
GO.0008379	0.0282477
GO.0008381	0.000601106
GO.0008409	0.0330614
GO.0008417	0.00117051
GO.0008446	0.0405567
GO.0008452	0.00924623
GO.0008456	0.0176189
GO.0008484	0.00124297
GO.0008556	0.000195073
GO.0008565	0.00564349
GO.0008612	0.0235166
GO.0008615	0.000325044
GO.0008671	0.00938765
GO.0008676	0.00312539
GO.0008690	0.00173674
GO.0008692	0.0173345
GO.0008703	8.36e-05
GO.0008745	0.00830028
GO.0008759	0.00144704
GO.0008761	6.19e-05
GO.0008780	0.00117051
GO.0008785	0.000876802
GO.0008792	0.00179398
GO.0008811	9.31e-05
GO.0008814	0.00762206
GO.0008884	0.00886084
GO.0008885	0.0061483
GO.0008890	0.000314002
GO.0008898	0.00374365
GO.0008911	0.00778506
GO.0008915	0.0253278
GO.0008918	0.0183754
GO.0008935	0.00117051
GO.0009007	0.0229402
GO.0009029	0.000441707
GO.0009030	6.19e-05
GO.0009034	0.00319319
GO.0009036	0.0395527
GO.0009058	0.00122143
GO.0009063	0.0114915
GO.0009107	0.000215949
GO.0009156	5.54e-05
GO.0009234	0.00938765
GO.0009243	0.026658
GO.0009274	0.0428584
GO.0009276	0.0325398
GO.0009279	0.00034628
GO.0009346	0.0051459
GO.0009347	0.000384937
GO.0009678	9.31e-05
GO.0009750	0.01024
GO.0009976	0.0322754
GO.0010033	0.0101644
GO.0010133	0.0439993
GO.0010312	0.0253278
GO.0015031	0.0101589
GO.0015087	0.00135363
GO.0015094	0.0253278
GO.0015159	0.0051809
GO.0015211	0.0314667
GO.0015212	0.0289942
GO.0015213	0.0223934
GO.0015214	0.0158114
GO.0015299	0.000505943
GO.0015343	0.00151361
GO.0015558	0.0229205
GO.0015604	0.00798642
GO.0015692	0.0253278
GO.0015860	0.0158114
GO.0015861	0.0289942
GO.0015862	0.0223934
GO.0015864	0.0158114
GO.0015891	5.54e-05
GO.0015992	0.0051459
GO.0016020	0.00173674
GO.0016153	0.000441707
GO.0016209	0.0022381
GO.0016259	0.0403381
GO.0016410	0.00559612
GO.0016415	0.000215949
GO.0016430	0.0199471
GO.0016615	0.000327967
GO.0016616	0.0418296
GO.0016628	0.00881425
GO.0016645	0.00831027
GO.0016655	0.000325044
GO.0016714	9.59e-09
GO.0016715	0.011515
GO.0016722	0.036346
GO.0016746	0.000193969
GO.0016812	0.0330614
GO.0016817	0.0033479
GO.0016830	0.01037
GO.0016835	0.0490513
GO.0016854	0.00253036
GO.0016855	0.0166841
GO.0016866	0.000460109
GO.0016903	0.000676066
GO.0016992	0.00167218
GO.0016999	0.000280404
GO.0017004	0.0173345
GO.0018551	0.0187366
GO.0018730	0.00380444
GO.0019012	0.00924623
GO.0019206	0.00313828
GO.0019318	0.00945258
GO.0019427	0.0200214
GO.0019464	3.03e-05
GO.0019475	6.27e-06
GO.0019518	0.00151361
GO.0019553	2.37e-05
GO.0019556	0.00117051
GO.0019557	0.00117051
GO.0019652	0.0022924
GO.0019670	2.09e-05
GO.0019673	0.0360562
GO.0019867	0.000375421
GO.0030091	0.000229832
GO.0030246	0.0173345
GO.0030409	2.09e-05
GO.0030430	0.0494648
GO.0030497	0.0119199
GO.0030573	0.0498525
GO.0030983	0.00508469
GO.0031419	5.54e-05
GO.0031460	0.012709
GO.0031992	0.0022924
GO.0032238	0.0158114
GO.0032259	0.0131142
GO.0033387	0.0200214
GO.0033468	0.000195073
GO.0033743	6.19e-05
GO.0033818	0.0338171
GO.0033819	0.00022877
GO.0033856	0.00204806
GO.0034000	0.00348367
GO.0034257	0.0168204
GO.0036361	0.0406596
GO.0042262	0.00103236
GO.0042351	0.0331643
GO.0042623	0.0483147
GO.0042773	3.05e-05
GO.0042853	0.000530321
GO.0043024	0.0282477
GO.0043171	0.000121632
GO.0043231	0.00049932
GO.0043857	0.00179398
GO.0044249	0.0279104
GO.0045454	0.0264487
GO.0046034	0.000261976
GO.0046428	0.00295152
GO.0046522	0.0270007
GO.0046538	0.0103679
GO.0047134	0.000243727
GO.0047761	0.0033479
GO.0047808	0.00305631
GO.0047850	0.0498525
GO.0047964	0.0331643
GO.0048037	0.000941217
GO.0048038	0.000601106
GO.0050096	2.09e-05
GO.0050097	2.51e-05
GO.0050121	0.00814669
GO.0050136	0.000162963
GO.0050194	0.0117344
GO.0050270	0.0349637
GO.0050393	7.88e-06
GO.0050451	0.0160234
GO.0050462	0.0237931
GO.0050480	0.000941217
GO.0050532	0.00788831
GO.0050569	0.0231717
GO.0050570	7.31e-05
GO.0050577	0.0331643
GO.0051116	0.0405567
GO.0051920	0.011515
GO.0052692	0.0135033
GO.0052794	0.000215949
GO.0052795	0.000215949
GO.0052796	0.000215949
GO.0052907	0.0225617
GO.0055114	0.00368563
GO.0060187	0.00500863
GO.0061634	0.0300435
GO.0070008	0.0366054
GO.0070009	0.00169672
GO.0070204	0.00362457
GO.0070401	0.0318529
GO.0070574	0.0319441
GO.0070981	0.0385329
GO.0071266	0.000384937
GO.0071470	0.000734447
GO.0071522	0.026658
GO.0071897	0.000219581
GO.0072531	0.0158114
GO.0090614	0.0131142
GO.0097264	0.00814669
GO.2001070	0.00500863
UNGROUPED	0.000876802
