# Supplementary material for: Multi-cohort analysis of colorectal cancer metagenome identified altered bacteria across populations and universal bacterial markers
Source: Microbiome. 2018 Apr 11;6:70. doi: 10.1186/s40168-018-0451-2 (PMC5896039; doi:10.1186/s40168-018-0451-2)
Supplement: Supplementary file 18 — Table S7. Differentially Abundant KO categories. (XLSX 15 kb) [file 40168_2018_451_MOESM18_ESM.xlsx]

## Sheet: Sheet1
Differentially Abundant KO categories
enriched.KO	p.value					depleted. KO	p.value
K18013	9.71e-08					K09693	1.3e-07
K07107	1.09e-05					K06379	5.54e-06
K02342	1.9e-05					K12952	1.89e-05
K02014	3.11e-05					K05967	4.62e-05
K01258	3.18e-05					K09759	6.23e-05
K01846	3.18e-05					K01421	0.000165494
K02426	3.18e-05					K09779	0.000165494
K02622	3.18e-05					K06442	0.000355537
K03801	3.18e-05					K07090	0.000355537
K02437	3.2e-05					K01215	0.000373287
K00912	4.38e-05					K00209	0.000808686
K02217	4.38e-05					K07080	0.00224404
K09810	5.64e-05					K00821	0.00227514
K11065	6.51e-05					K06923	0.00227514
K01676	6.57e-05					K05896	0.00363819
K07217	6.57e-05					K14540	0.00363819
K03585	6.81e-05					K02029	0.0049746
K00340	6.87e-05					K00797	0.00643029
K13990	6.94e-05					K01950	0.00729569
K01613	7.03e-05					K11263	0.00785192
K03644	7.75e-05					K05832	0.00872981
K18012	7.75e-05					K16899	0.0106991
K02065	0.000103838					K00995	0.011025
K07091	0.000103838					K02004	0.011025
K00946	0.000115644					K03091	0.011025
K01844	0.000115644					K07137	0.011025
K07175	0.000122245					K13277	0.0130402
K01425	0.000132858					K00375	0.0136932
K02536	0.000132858					K07260	0.0142648
K00330	0.000140551					K06399	0.0154521
K00349	0.000140551					K06967	0.0154521
K01840	0.000163537					K07166	0.0154521
K12373	0.000179035					K07570	0.0154521
K06142	0.00018459					K04488	0.015719
K18928	0.000190451					K06958	0.0160018
K01791	0.000191311					K03523	0.0182258
K16363	0.000191311					K11928	0.0182258
K02066	0.000217128					K07047	0.0188996
K03474	0.000217128					K11145	0.0188996
K00793	0.000224659					K16927	0.0188996
K01546	0.000250364					K06346	0.0206724
K03390	0.000250364					K01091	0.0215748
K07277	0.000252961					K14761	0.0215748
K13378	0.000258598					K02334	0.0232207
K03781	0.000268107					K02502	0.0257885
K15987	0.000312367					K07284	0.0257885
K01843	0.000317205					K09697	0.0257885
K06861	0.000317205					K07030	0.026436
K00606	0.000329208					K06406	0.0295149
K00337	0.000361955					K07009	0.0295149
K00012	0.000375773					K07699	0.0308779
K00346	0.000421007					K08884	0.0316176
K01451	0.000421007					K02003	0.0317825
K07263	0.000421007					K07456	0.0317825
K05606	0.000437428					K02315	0.0339872
K00331	0.000454566					K03581	0.0348289
K00525	0.000475049					K02028	0.0350818
K00798	0.000475049					K04070	0.0350818
K00341	0.000530865					K06987	0.036736
K01627	0.000530865					K06382	0.0372279
K01787	0.000552034					K06394	0.0372279
K03783	0.000560474					K09787	0.0372279
K03289	0.000584259					K01678	0.0391968
K00351	0.000604212					K02027	0.0391968
K01847	0.000682528					K10008	0.0443408
K09939	0.000709946					K07584	0.0448147
K01270	0.000768454					K06383	0.0453098
K03775	0.000770798					K09772	0.0453098
K00343	0.000776772					K03763	0.046506
K01712	0.000776772					K01963	0.0477367
K02621	0.000776772					K00620	0.0483218
K07164	0.000808486					K06412	0.0483218
K02474	0.000841521					K02372	0.0489446
K00857	0.000879704					K07104	0.0489446
K01585	0.000949074
K13018	0.000949074
K02523	0.00100946
K00024	0.00117252
K00334	0.00117252
K00350	0.00117252
K03832	0.00122232
K00603	0.00127215
K18122	0.00127228
K00231	0.00129627
K00174	0.00136171
K03183	0.00138513
K06001	0.00138513
K07568	0.00138513
K13821	0.00154881
K00986	0.00177528
K16211	0.00177528
K00240	0.00178179
K01897	0.00178179
K08963	0.00199999
K02000	0.00213371
K13043	0.0022197
K02551	0.00236707
K11645	0.00240184
K00979	0.00247326
K03387	0.00247326
K00895	0.00257256
K05595	0.00267584
K00097	0.00285334
K01284	0.0028943
K01186	0.00327219
K03773	0.00327219
K16937	0.00327219
K02548	0.0034403
K03296	0.00387069
K02626	0.0039773
K06894	0.0039773
K03332	0.00414264
K01667	0.0042042
K04084	0.00426705
K01966	0.00443409
K00259	0.00460729
K00281	0.00462861
K01935	0.00462861
K02472	0.00462861
K09808	0.00462861
K14534	0.00462861
K03113	0.00466446
K03430	0.00477085
K01089	0.00491799
K06167	0.00491799
K13993	0.00511041
K16053	0.00530987
K04518	0.00594428
K00648	0.00601004
K07148	0.00601004
K13926	0.00601004
K04761	0.00606432
K07011	0.00606432
K18139	0.00606432
K00782	0.00656894
K00029	0.00666904
K00876	0.00678782
K00566	0.00693119
K05306	0.00693119
K16089	0.00693119
K04564	0.00695757
K03718	0.0071466
K01040	0.00725567
K00339	0.00731821
K03590	0.00731821
K00156	0.00783573
K07085	0.00783573
K07316	0.00783573
K09117	0.00878624
K07106	0.00882264
K09789	0.00887948
K08641	0.00903631
K04757	0.00915018
K09011	0.00979299
K03317	0.00980212
K07078	0.0100304
K11784	0.0100304
K00560	0.0100851
K11927	0.0112659
K01548	0.0116831
K10806	0.012041
K01077	0.0125602
K00971	0.0134969
K09457	0.0134969
K01547	0.0139887
K07037	0.0141914
K02988	0.0142402
K00432	0.0143242
K00844	0.014812
K03273	0.0159111
K03811	0.0160554
K03561	0.0161706
K08325	0.0164843
K03579	0.0166313
K02067	0.0187098
K12267	0.0187716
K00983	0.0189442
K00936	0.0219184
K02169	0.0219184
K03307	0.0219652
K10550	0.0219652
K01668	0.0219742
K00860	0.0221875
K11381	0.0221875
K03455	0.0226957
K07221	0.0236262
K13652	0.0236262
K00791	0.0236685
K03797	0.0243912
K01551	0.0246321
K07005	0.0246439
K08678	0.0253809
K08289	0.0271858
K01251	0.0275376
K01468	0.0275376
K01848	0.0279306
K03742	0.0280529
K15725	0.0280529
K00605	0.0284774
K07248	0.0289974
K00657	0.0296446
K05989	0.0296446
K01414	0.0307495
K02377	0.0331009
K15460	0.0331246
K09729	0.033619
K00970	0.0342358
K01679	0.0356224
K08169	0.0361474
K02230	0.0371591
K02454	0.0405936
K02473	0.0413342
K00768	0.0420925
K00929	0.0424756
K16329	0.0438489
K01206	0.0455523
K01711	0.0484301
