# Supplementary material for: Multi-cohort analysis of colorectal cancer metagenome identified altered bacteria across populations and universal bacterial markers
Source: Microbiome. 2018 Apr 11;6:70. doi: 10.1186/s40168-018-0451-2 (PMC5896039; doi:10.1186/s40168-018-0451-2)
Supplement: Supplementary file 19 — Table S10. Correlation between bacteria correlated-CRC-enriched KO categories. (XLSX 22 kb) [file 40168_2018_451_MOESM19_ESM.xlsx]

## Sheet: Sheet1
Correlation between bacteria correlated-CRC enriched KO categories
Source	Function of source KO categories	Target	Function of target KO categories	shared Pathway_1	shared Pathway_2	shared Pathway_3	shared Pathway_4
K00012	UGDH, ugd; UDPglucose 6-dehydrogenase [EC:1.1.1.22]	K00844	HK; hexokinase [EC:2.7.1.1]	00520 Amino sugar and nucleotide sugar metabolism [PATH:ko00520]	0	0	0
K00012	UGDH, ugd; UDPglucose 6-dehydrogenase [EC:1.1.1.22]	K01711	abfD; 4-hydroxybutyryl-CoA dehydratase / vinylacetyl-CoA-Delta-isomerase [EC:4.2.1.120 5.3.3.3]	00520 Amino sugar and nucleotide sugar metabolism [PATH:ko00520]	0	0	0
K00012	UGDH, ugd; UDPglucose 6-dehydrogenase [EC:1.1.1.22]	K01787	RENBP; N-acylglucosamine 2-epimerase [EC:5.1.3.8]	00520 Amino sugar and nucleotide sugar metabolism [PATH:ko00520]	0	0	0
K00012	UGDH, ugd; UDPglucose 6-dehydrogenase [EC:1.1.1.22]	K02473	E5.1.3.7, wbpP; UDP-N-acetylglucosamine 4-epimerase [EC:5.1.3.7]	00520 Amino sugar and nucleotide sugar metabolism [PATH:ko00520]	0	0	0
K00012	UGDH, ugd; UDPglucose 6-dehydrogenase [EC:1.1.1.22]	K02474	wbpO; UDP-N-acetyl-D-galactosamine dehydrogenase [EC:1.1.1.-]	00520 Amino sugar and nucleotide sugar metabolism [PATH:ko00520]	0	0	0
K00012	UGDH, ugd; UDPglucose 6-dehydrogenase [EC:1.1.1.22]	K07106	murQ; N-acetylmuramic acid 6-phosphate etherase [EC:4.2.1.126]	00520 Amino sugar and nucleotide sugar metabolism [PATH:ko00520]	0	0	0
K00012	UGDH, ugd; UDPglucose 6-dehydrogenase [EC:1.1.1.22]	K08678	UXS1, uxs; UDP-glucuronate decarboxylase [EC:4.1.1.35]	00520 Amino sugar and nucleotide sugar metabolism [PATH:ko00520]	0	0	0
K00012	UGDH, ugd; UDPglucose 6-dehydrogenase [EC:1.1.1.22]	K12373	HEXA_B; hexosaminidase [EC:3.2.1.52]	00520 Amino sugar and nucleotide sugar metabolism [PATH:ko00520]	0	0	0
K00012	UGDH, ugd; UDPglucose 6-dehydrogenase [EC:1.1.1.22]	K13018	wbpD, wlbB; UDP-2-acetamido-3-amino-2,3-dideoxy-glucuronate N-acetyltransferase [EC:2.3.1.201]	00520 Amino sugar and nucleotide sugar metabolism [PATH:ko00520]	0	0	0
K00024	mdh; malate dehydrogenase [EC:1.1.1.37]	K00174	korA, oorA, oforA; 2-oxoglutarate/2-oxoacid ferredoxin oxidoreductase subunit alpha [EC:1.2.7.3 1.2.7.11]	01200 Carbon metabolism [PATH:ko01200]	00020 Citrate cycle (TCA cycle) [PATH:ko00020]	00620 Pyruvate metabolism [PATH:ko00620]	00720 Carbon fixation pathways in prokaryotes [PATH:ko00720]
K00024	mdh; malate dehydrogenase [EC:1.1.1.37]	K00240	sdhB, frdB; succinate dehydrogenase / fumarate reductase, iron-sulfur subunit [EC:1.3.5.1 1.3.5.4]	01200 Carbon metabolism [PATH:ko01200]	00020 Citrate cycle (TCA cycle) [PATH:ko00020]	00720 Carbon fixation pathways in prokaryotes [PATH:ko00720]	0
K00024	mdh; malate dehydrogenase [EC:1.1.1.37]	K00605	gcvT, AMT; aminomethyltransferase [EC:2.1.2.10]	01200 Carbon metabolism [PATH:ko01200]	00630 Glyoxylate and dicarboxylate metabolism [PATH:ko00630]	0	0
K00024	mdh; malate dehydrogenase [EC:1.1.1.37]	K00844	HK; hexokinase [EC:2.7.1.1]	01200 Carbon metabolism [PATH:ko01200]	0	0	0
K00024	mdh; malate dehydrogenase [EC:1.1.1.37]	K01251	E3.3.1.1, ahcY; adenosylhomocysteinase [EC:3.3.1.1]	00270 Cysteine and methionine metabolism [PATH:ko00270]	0	0	0
K00024	mdh; malate dehydrogenase [EC:1.1.1.37]	K01846	glmS, mutS, mamA; methylaspartate mutase sigma subunit [EC:5.4.99.1]	01200 Carbon metabolism [PATH:ko01200]	00630 Glyoxylate and dicarboxylate metabolism [PATH:ko00630]	0	0
K00024	mdh; malate dehydrogenase [EC:1.1.1.37]	K01966	PCCB, pccB; propionyl-CoA carboxylase beta chain [EC:6.4.1.3]	01200 Carbon metabolism [PATH:ko01200]	00630 Glyoxylate and dicarboxylate metabolism [PATH:ko00630]	0	0
K00024	mdh; malate dehydrogenase [EC:1.1.1.37]	K02437	gcvH, GCSH; glycine cleavage system H protein	00630 Glyoxylate and dicarboxylate metabolism [PATH:ko00630]	0	0	0
K00024	mdh; malate dehydrogenase [EC:1.1.1.37]	K03390	hdrC; heterodisulfide reductase subunit C [EC:1.8.98.1]	01200 Carbon metabolism [PATH:ko01200]	00680 Methane metabolism [PATH:ko00680]	0	0
K00024	mdh; malate dehydrogenase [EC:1.1.1.37]	K03781	katE, CAT, catB, srpA; catalase [EC:1.11.1.6]	01200 Carbon metabolism [PATH:ko01200]	00630 Glyoxylate and dicarboxylate metabolism [PATH:ko00630]	0	0
K00024	mdh; malate dehydrogenase [EC:1.1.1.37]	K05606	MCEE, epi; methylmalonyl-CoA/ethylmalonyl-CoA epimerase [EC:5.1.99.1]	01200 Carbon metabolism [PATH:ko01200]	00630 Glyoxylate and dicarboxylate metabolism [PATH:ko00630]	00720 Carbon fixation pathways in prokaryotes [PATH:ko00720]	0
K00024	mdh; malate dehydrogenase [EC:1.1.1.37]	K08963	mtnA; methylthioribose-1-phosphate isomerase [EC:5.3.1.23]	00270 Cysteine and methionine metabolism [PATH:ko00270]	0	0	0
K00024	mdh; malate dehydrogenase [EC:1.1.1.37]	K14534	abfD; 4-hydroxybutyryl-CoA dehydratase / vinylacetyl-CoA-Delta-isomerase [EC:4.2.1.120 5.3.3.3]	01200 Carbon metabolism [PATH:ko01200]	00720 Carbon fixation pathways in prokaryotes [PATH:ko00720]	0	0
K00024	mdh; malate dehydrogenase [EC:1.1.1.37]	K18122	cat2, abfT; 4-hydroxybutyrate CoA-transferase [EC:2.8.3.-]	01200 Carbon metabolism [PATH:ko01200]	0	0	0
K00174	korA, oorA, oforA; 2-oxoglutarate/2-oxoacid ferredoxin oxidoreductase subunit alpha [EC:1.2.7.3 1.2.7.11]	K00240	sdhB, frdB; succinate dehydrogenase / fumarate reductase, iron-sulfur subunit [EC:1.3.5.1 1.3.5.4]	01200 Carbon metabolism [PATH:ko01200]	00020 Citrate cycle (TCA cycle) [PATH:ko00020]	00650 Butanoate metabolism [PATH:ko00650]	00720 Carbon fixation pathways in prokaryotes [PATH:ko00720]
K00174	korA, oorA, oforA; 2-oxoglutarate/2-oxoacid ferredoxin oxidoreductase subunit alpha [EC:1.2.7.3 1.2.7.11]	K00605	gcvT, AMT; aminomethyltransferase [EC:2.1.2.10]	01200 Carbon metabolism [PATH:ko01200]	0	0	0
K00174	korA, oorA, oforA; 2-oxoglutarate/2-oxoacid ferredoxin oxidoreductase subunit alpha [EC:1.2.7.3 1.2.7.11]	K00844	HK; hexokinase [EC:2.7.1.1]	01200 Carbon metabolism [PATH:ko01200]	00010 Glycolysis / Gluconeogenesis [PATH:ko00010]	0	0
K00174	korA, oorA, oforA; 2-oxoglutarate/2-oxoacid ferredoxin oxidoreductase subunit alpha [EC:1.2.7.3 1.2.7.11]	K00895	pfp, PFP; diphosphate-dependent phosphofructokinase [EC:2.7.1.90]	00010 Glycolysis / Gluconeogenesis [PATH:ko00010]	0	0	0
K00174	korA, oorA, oforA; 2-oxoglutarate/2-oxoacid ferredoxin oxidoreductase subunit alpha [EC:1.2.7.3 1.2.7.11]	K00929	buk; butyrate kinase [EC:2.7.2.7]	00650 Butanoate metabolism [PATH:ko00650]	0	0	0
K00174	korA, oorA, oforA; 2-oxoglutarate/2-oxoacid ferredoxin oxidoreductase subunit alpha [EC:1.2.7.3 1.2.7.11]	K01040	gctB; glutaconate CoA-transferase, subunit B [EC:2.8.3.12]	00650 Butanoate metabolism [PATH:ko00650]	0	0	0
K00174	korA, oorA, oforA; 2-oxoglutarate/2-oxoacid ferredoxin oxidoreductase subunit alpha [EC:1.2.7.3 1.2.7.11]	K01846	glmS, mutS, mamA; methylaspartate mutase sigma subunit [EC:5.4.99.1]	01200 Carbon metabolism [PATH:ko01200]	0	0	0
K00174	korA, oorA, oforA; 2-oxoglutarate/2-oxoacid ferredoxin oxidoreductase subunit alpha [EC:1.2.7.3 1.2.7.11]	K01966	PCCB, pccB; propionyl-CoA carboxylase beta chain [EC:6.4.1.3]	01200 Carbon metabolism [PATH:ko01200]	0	0	0
K00174	korA, oorA, oforA; 2-oxoglutarate/2-oxoacid ferredoxin oxidoreductase subunit alpha [EC:1.2.7.3 1.2.7.11]	K03390	hdrC; heterodisulfide reductase subunit C [EC:1.8.98.1]	01200 Carbon metabolism [PATH:ko01200]	0	0	0
K00174	korA, oorA, oforA; 2-oxoglutarate/2-oxoacid ferredoxin oxidoreductase subunit alpha [EC:1.2.7.3 1.2.7.11]	K03781	katE, CAT, catB, srpA; catalase [EC:1.11.1.6]	01200 Carbon metabolism [PATH:ko01200]	0	0	0
K00174	korA, oorA, oforA; 2-oxoglutarate/2-oxoacid ferredoxin oxidoreductase subunit alpha [EC:1.2.7.3 1.2.7.11]	K05606	MCEE, epi; methylmalonyl-CoA/ethylmalonyl-CoA epimerase [EC:5.1.99.1]	01200 Carbon metabolism [PATH:ko01200]	00720 Carbon fixation pathways in prokaryotes [PATH:ko00720]	0	0
K00174	korA, oorA, oforA; 2-oxoglutarate/2-oxoacid ferredoxin oxidoreductase subunit alpha [EC:1.2.7.3 1.2.7.11]	K14534	abfD; 4-hydroxybutyryl-CoA dehydratase / vinylacetyl-CoA-Delta-isomerase [EC:4.2.1.120 5.3.3.3]	01200 Carbon metabolism [PATH:ko01200]	00650 Butanoate metabolism [PATH:ko00650]	00720 Carbon fixation pathways in prokaryotes [PATH:ko00720]	0
K00174	korA, oorA, oforA; 2-oxoglutarate/2-oxoacid ferredoxin oxidoreductase subunit alpha [EC:1.2.7.3 1.2.7.11]	K18122	cat2, abfT; 4-hydroxybutyrate CoA-transferase [EC:2.8.3.-]	01200 Carbon metabolism [PATH:ko01200]	00650 Butanoate metabolism [PATH:ko00650]	0	0
K00231	PPOX, hemY; protoporphyrinogen/coproporphyrinogen III oxidase [EC:1.3.3.4 1.3.3.15]	K00798	MMAB, pduO; cob(I)alamin adenosyltransferase [EC:2.5.1.17]	00860 Porphyrin and chlorophyll metabolism [PATH:ko00860]	0	0	0
K00231	PPOX, hemY; protoporphyrinogen/coproporphyrinogen III oxidase [EC:1.3.3.4 1.3.3.15]	K02230	cobN; cobaltochelatase CobN [EC:6.6.1.2]	00860 Porphyrin and chlorophyll metabolism [PATH:ko00860]	0	0	0
K00240	sdhB, frdB; succinate dehydrogenase / fumarate reductase, iron-sulfur subunit [EC:1.3.5.1 1.3.5.4]	K00330	nuoA; NADH-quinone oxidoreductase subunit A [EC:1.6.5.3]	00190 Oxidative phosphorylation [PATH:ko00190]	0	0	0
K00240	sdhB, frdB; succinate dehydrogenase / fumarate reductase, iron-sulfur subunit [EC:1.3.5.1 1.3.5.4]	K00331	nuoB; NADH-quinone oxidoreductase subunit B [EC:1.6.5.3]	00190 Oxidative phosphorylation [PATH:ko00190]	0	0	0
K00240	sdhB, frdB; succinate dehydrogenase / fumarate reductase, iron-sulfur subunit [EC:1.3.5.1 1.3.5.4]	K00337	nuoH; NADH-quinone oxidoreductase subunit H [EC:1.6.5.3]	00190 Oxidative phosphorylation [PATH:ko00190]	0	0	0
K00240	sdhB, frdB; succinate dehydrogenase / fumarate reductase, iron-sulfur subunit [EC:1.3.5.1 1.3.5.4]	K00340	nuoK; NADH-quinone oxidoreductase subunit K [EC:1.6.5.3]	00190 Oxidative phosphorylation [PATH:ko00190]	0	0	0
K00240	sdhB, frdB; succinate dehydrogenase / fumarate reductase, iron-sulfur subunit [EC:1.3.5.1 1.3.5.4]	K00343	nuoN; NADH-quinone oxidoreductase subunit N [EC:1.6.5.3]	00190 Oxidative phosphorylation [PATH:ko00190]	0	0	0
K00240	sdhB, frdB; succinate dehydrogenase / fumarate reductase, iron-sulfur subunit [EC:1.3.5.1 1.3.5.4]	K00605	gcvT, AMT; aminomethyltransferase [EC:2.1.2.10]	01200 Carbon metabolism [PATH:ko01200]	0	0	0
K00240	sdhB, frdB; succinate dehydrogenase / fumarate reductase, iron-sulfur subunit [EC:1.3.5.1 1.3.5.4]	K00844	HK; hexokinase [EC:2.7.1.1]	01200 Carbon metabolism [PATH:ko01200]	0	0	0
K00240	sdhB, frdB; succinate dehydrogenase / fumarate reductase, iron-sulfur subunit [EC:1.3.5.1 1.3.5.4]	K00929	buk; butyrate kinase [EC:2.7.2.7]	00650 Butanoate metabolism [PATH:ko00650]	0	0	0
K00240	sdhB, frdB; succinate dehydrogenase / fumarate reductase, iron-sulfur subunit [EC:1.3.5.1 1.3.5.4]	K01040	gctB; glutaconate CoA-transferase, subunit B [EC:2.8.3.12]	00650 Butanoate metabolism [PATH:ko00650]	0	0	0
K00240	sdhB, frdB; succinate dehydrogenase / fumarate reductase, iron-sulfur subunit [EC:1.3.5.1 1.3.5.4]	K01846	glmS, mutS, mamA; methylaspartate mutase sigma subunit [EC:5.4.99.1]	01200 Carbon metabolism [PATH:ko01200]	0	0	0
K00240	sdhB, frdB; succinate dehydrogenase / fumarate reductase, iron-sulfur subunit [EC:1.3.5.1 1.3.5.4]	K01966	PCCB, pccB; propionyl-CoA carboxylase beta chain [EC:6.4.1.3]	01200 Carbon metabolism [PATH:ko01200]	0	0	0
K00240	sdhB, frdB; succinate dehydrogenase / fumarate reductase, iron-sulfur subunit [EC:1.3.5.1 1.3.5.4]	K03390	hdrC; heterodisulfide reductase subunit C [EC:1.8.98.1]	01200 Carbon metabolism [PATH:ko01200]	0	0	0
K00240	sdhB, frdB; succinate dehydrogenase / fumarate reductase, iron-sulfur subunit [EC:1.3.5.1 1.3.5.4]	K03781	katE, CAT, catB, srpA; catalase [EC:1.11.1.6]	01200 Carbon metabolism [PATH:ko01200]	0	0	0
K00240	sdhB, frdB; succinate dehydrogenase / fumarate reductase, iron-sulfur subunit [EC:1.3.5.1 1.3.5.4]	K05606	MCEE, epi; methylmalonyl-CoA/ethylmalonyl-CoA epimerase [EC:5.1.99.1]	01200 Carbon metabolism [PATH:ko01200]	00720 Carbon fixation pathways in prokaryotes [PATH:ko00720]	0	0
K00240	sdhB, frdB; succinate dehydrogenase / fumarate reductase, iron-sulfur subunit [EC:1.3.5.1 1.3.5.4]	K13378	nuoCD; NADH-quinone oxidoreductase subunit C/D [EC:1.6.5.3]	00190 Oxidative phosphorylation [PATH:ko00190]	0	0	0
K00240	sdhB, frdB; succinate dehydrogenase / fumarate reductase, iron-sulfur subunit [EC:1.3.5.1 1.3.5.4]	K14534	abfD; 4-hydroxybutyryl-CoA dehydratase / vinylacetyl-CoA-Delta-isomerase [EC:4.2.1.120 5.3.3.3]	01200 Carbon metabolism [PATH:ko01200]	00650 Butanoate metabolism [PATH:ko00650]	00720 Carbon fixation pathways in prokaryotes [PATH:ko00720]	0
K00240	sdhB, frdB; succinate dehydrogenase / fumarate reductase, iron-sulfur subunit [EC:1.3.5.1 1.3.5.4]	K18122	cat2, abfT; 4-hydroxybutyrate CoA-transferase [EC:2.8.3.-]	01200 Carbon metabolism [PATH:ko01200]	00650 Butanoate metabolism [PATH:ko00650]	0	0
K00330	nuoA; NADH-quinone oxidoreductase subunit A [EC:1.6.5.3]	K00331	nuoB; NADH-quinone oxidoreductase subunit B [EC:1.6.5.3]	00190 Oxidative phosphorylation [PATH:ko00190]	0	0	0
K00330	nuoA; NADH-quinone oxidoreductase subunit A [EC:1.6.5.3]	K00337	nuoH; NADH-quinone oxidoreductase subunit H [EC:1.6.5.3]	00190 Oxidative phosphorylation [PATH:ko00190]	0	0	0
K00330	nuoA; NADH-quinone oxidoreductase subunit A [EC:1.6.5.3]	K00340	nuoK; NADH-quinone oxidoreductase subunit K [EC:1.6.5.3]	00190 Oxidative phosphorylation [PATH:ko00190]	0	0	0
K00330	nuoA; NADH-quinone oxidoreductase subunit A [EC:1.6.5.3]	K00343	nuoN; NADH-quinone oxidoreductase subunit N [EC:1.6.5.3]	00190 Oxidative phosphorylation [PATH:ko00190]	0	0	0
K00330	nuoA; NADH-quinone oxidoreductase subunit A [EC:1.6.5.3]	K13378	nuoCD; NADH-quinone oxidoreductase subunit C/D [EC:1.6.5.3]	00190 Oxidative phosphorylation [PATH:ko00190]	0	0	0
K00331	nuoB; NADH-quinone oxidoreductase subunit B [EC:1.6.5.3]	K00337	nuoH; NADH-quinone oxidoreductase subunit H [EC:1.6.5.3]	00190 Oxidative phosphorylation [PATH:ko00190]	0	0	0
K00331	nuoB; NADH-quinone oxidoreductase subunit B [EC:1.6.5.3]	K00340	nuoK; NADH-quinone oxidoreductase subunit K [EC:1.6.5.3]	00190 Oxidative phosphorylation [PATH:ko00190]	0	0	0
K00331	nuoB; NADH-quinone oxidoreductase subunit B [EC:1.6.5.3]	K00343	nuoN; NADH-quinone oxidoreductase subunit N [EC:1.6.5.3]	00190 Oxidative phosphorylation [PATH:ko00190]	0	0	0
K00331	nuoB; NADH-quinone oxidoreductase subunit B [EC:1.6.5.3]	K13378	nuoCD; NADH-quinone oxidoreductase subunit C/D [EC:1.6.5.3]	00190 Oxidative phosphorylation [PATH:ko00190]	0	0	0
K00337	nuoH; NADH-quinone oxidoreductase subunit H [EC:1.6.5.3]	K00340	nuoK; NADH-quinone oxidoreductase subunit K [EC:1.6.5.3]	00190 Oxidative phosphorylation [PATH:ko00190]	0	0	0
K00337	nuoH; NADH-quinone oxidoreductase subunit H [EC:1.6.5.3]	K00343	nuoN; NADH-quinone oxidoreductase subunit N [EC:1.6.5.3]	00190 Oxidative phosphorylation [PATH:ko00190]	0	0	0
K00337	nuoH; NADH-quinone oxidoreductase subunit H [EC:1.6.5.3]	K13378	nuoCD; NADH-quinone oxidoreductase subunit C/D [EC:1.6.5.3]	00190 Oxidative phosphorylation [PATH:ko00190]	0	0	0
K00340	nuoK; NADH-quinone oxidoreductase subunit K [EC:1.6.5.3]	K00343	nuoN; NADH-quinone oxidoreductase subunit N [EC:1.6.5.3]	00190 Oxidative phosphorylation [PATH:ko00190]	0	0	0
K00340	nuoK; NADH-quinone oxidoreductase subunit K [EC:1.6.5.3]	K13378	nuoCD; NADH-quinone oxidoreductase subunit C/D [EC:1.6.5.3]	00190 Oxidative phosphorylation [PATH:ko00190]	0	0	0
K00343	nuoN; NADH-quinone oxidoreductase subunit N [EC:1.6.5.3]	K13378	nuoCD; NADH-quinone oxidoreductase subunit C/D [EC:1.6.5.3]	00190 Oxidative phosphorylation [PATH:ko00190]	0	0	0
K00432	gpx; glutathione peroxidase [EC:1.11.1.9]	K01270	pepD; dipeptidase D [EC:3.4.13.-]	00480 Glutathione metabolism [PATH:ko00480]	0	0	0
K00560	thyA, TYMS; thymidylate synthase [EC:2.1.1.45]	K00603	fctD; glutamate formiminotransferase [EC:2.1.2.5]	00670 One carbon pool by folate [PATH:ko00670]	0	0	0
K00560	thyA, TYMS; thymidylate synthase [EC:2.1.1.45]	K00605	gcvT, AMT; aminomethyltransferase [EC:2.1.2.10]	00670 One carbon pool by folate [PATH:ko00670]	0	0	0
K00560	thyA, TYMS; thymidylate synthase [EC:2.1.1.45]	K00857	tdk, TK; thymidine kinase [EC:2.7.1.21]	00240 Pyrimidine metabolism [PATH:ko00240]	0	0	0
K00560	thyA, TYMS; thymidylate synthase [EC:2.1.1.45]	K02342	DPO3E, dnaQ; DNA polymerase III subunit epsilon [EC:2.7.7.7]	00240 Pyrimidine metabolism [PATH:ko00240]	0	0	0
K00560	thyA, TYMS; thymidylate synthase [EC:2.1.1.45]	K03783	punA, PNP; purine-nucleoside phosphorylase [EC:2.4.2.1]	00240 Pyrimidine metabolism [PATH:ko00240]	0	0	0
K00560	thyA, TYMS; thymidylate synthase [EC:2.1.1.45]	K08289	purT; phosphoribosylglycinamide formyltransferase 2 [EC:2.1.2.2]	00670 One carbon pool by folate [PATH:ko00670]	0	0	0
K00560	thyA, TYMS; thymidylate synthase [EC:2.1.1.45]	K13990	FTCD; glutamate formiminotransferase / formiminotetrahydrofolate cyclodeaminase [EC:2.1.2.5 4.3.1.4]	00670 One carbon pool by folate [PATH:ko00670]	0	0	0
K00603	fctD; glutamate formiminotransferase [EC:2.1.2.5]	K00605	gcvT, AMT; aminomethyltransferase [EC:2.1.2.10]	00670 One carbon pool by folate [PATH:ko00670]	0	0	0
K00603	fctD; glutamate formiminotransferase [EC:2.1.2.5]	K01089	hisB; imidazoleglycerol-phosphate dehydratase / histidinol-phosphatase [EC:4.2.1.19 3.1.3.15]	00340 Histidine metabolism [PATH:ko00340]	0	0	0
K00603	fctD; glutamate formiminotransferase [EC:2.1.2.5]	K01468	hutI, AMDHD1; imidazolonepropionase [EC:3.5.2.7]	00340 Histidine metabolism [PATH:ko00340]	0	0	0
K00603	fctD; glutamate formiminotransferase [EC:2.1.2.5]	K01712	hutU, UROC1; urocanate hydratase [EC:4.2.1.49]	00340 Histidine metabolism [PATH:ko00340]	0	0	0
K00603	fctD; glutamate formiminotransferase [EC:2.1.2.5]	K08289	purT; phosphoribosylglycinamide formyltransferase 2 [EC:2.1.2.2]	00670 One carbon pool by folate [PATH:ko00670]	0	0	0
K00603	fctD; glutamate formiminotransferase [EC:2.1.2.5]	K13990	FTCD; glutamate formiminotransferase / formiminotetrahydrofolate cyclodeaminase [EC:2.1.2.5 4.3.1.4]	00340 Histidine metabolism [PATH:ko00340]	00670 One carbon pool by folate [PATH:ko00670]	0	0
K00605	gcvT, AMT; aminomethyltransferase [EC:2.1.2.10]	K00844	HK; hexokinase [EC:2.7.1.1]	01200 Carbon metabolism [PATH:ko01200]	0	0	0
K00605	gcvT, AMT; aminomethyltransferase [EC:2.1.2.10]	K01846	glmS, mutS, mamA; methylaspartate mutase sigma subunit [EC:5.4.99.1]	01200 Carbon metabolism [PATH:ko01200]	00630 Glyoxylate and dicarboxylate metabolism [PATH:ko00630]	0	0
K00605	gcvT, AMT; aminomethyltransferase [EC:2.1.2.10]	K01966	PCCB, pccB; propionyl-CoA carboxylase beta chain [EC:6.4.1.3]	01200 Carbon metabolism [PATH:ko01200]	00630 Glyoxylate and dicarboxylate metabolism [PATH:ko00630]	0	0
K00605	gcvT, AMT; aminomethyltransferase [EC:2.1.2.10]	K02437	gcvH, GCSH; glycine cleavage system H protein	00630 Glyoxylate and dicarboxylate metabolism [PATH:ko00630]	00260 Glycine, serine and threonine metabolism [PATH:ko00260]	0	0
K00605	gcvT, AMT; aminomethyltransferase [EC:2.1.2.10]	K03390	hdrC; heterodisulfide reductase subunit C [EC:1.8.98.1]	01200 Carbon metabolism [PATH:ko01200]	0	0	0
K00605	gcvT, AMT; aminomethyltransferase [EC:2.1.2.10]	K03781	katE, CAT, catB, srpA; catalase [EC:1.11.1.6]	01200 Carbon metabolism [PATH:ko01200]	00630 Glyoxylate and dicarboxylate metabolism [PATH:ko00630]	0	0
K00605	gcvT, AMT; aminomethyltransferase [EC:2.1.2.10]	K05606	MCEE, epi; methylmalonyl-CoA/ethylmalonyl-CoA epimerase [EC:5.1.99.1]	01200 Carbon metabolism [PATH:ko01200]	00630 Glyoxylate and dicarboxylate metabolism [PATH:ko00630]	0	0
K00605	gcvT, AMT; aminomethyltransferase [EC:2.1.2.10]	K08289	purT; phosphoribosylglycinamide formyltransferase 2 [EC:2.1.2.2]	00670 One carbon pool by folate [PATH:ko00670]	0	0	0
K00605	gcvT, AMT; aminomethyltransferase [EC:2.1.2.10]	K13990	FTCD; glutamate formiminotransferase / formiminotetrahydrofolate cyclodeaminase [EC:2.1.2.5 4.3.1.4]	00670 One carbon pool by folate [PATH:ko00670]	0	0	0
K00605	gcvT, AMT; aminomethyltransferase [EC:2.1.2.10]	K14534	abfD; 4-hydroxybutyryl-CoA dehydratase / vinylacetyl-CoA-Delta-isomerase [EC:4.2.1.120 5.3.3.3]	01200 Carbon metabolism [PATH:ko01200]	0	0	0
K00605	gcvT, AMT; aminomethyltransferase [EC:2.1.2.10]	K18122	cat2, abfT; 4-hydroxybutyrate CoA-transferase [EC:2.8.3.-]	01200 Carbon metabolism [PATH:ko01200]	0	0	0
K00648	fabH; 3-oxoacyl-[acyl-carrier-protein] synthase III [EC:2.3.1.180]	K01897	ACSL, fadD; long-chain acyl-CoA synthetase [EC:6.2.1.3]	01212 Fatty acid metabolism [PATH:ko01212]	00061 Fatty acid biosynthesis [PATH:ko00061]	0	0
K00648	fabH; 3-oxoacyl-[acyl-carrier-protein] synthase III [EC:2.3.1.180]	K16363	lpxC-fabZ; UDP-3-O-[3-hydroxymyristoyl] N-acetylglucosamine deacetylase / 3-hydroxyacyl-[acyl-carrier-protein] dehydratase [EC:3.5.1.108 4.2.1.59]	01212 Fatty acid metabolism [PATH:ko01212]	00061 Fatty acid biosynthesis [PATH:ko00061]	0	0
K00657	speG, SAT; diamine N-acetyltransferase [EC:2.3.1.57]	K01897	ACSL, fadD; long-chain acyl-CoA synthetase [EC:6.2.1.3]	04216 Ferroptosis [PATH:ko04216]	0	0	0
K00657	speG, SAT; diamine N-acetyltransferase [EC:2.3.1.57]	K02626	pdaD; arginine decarboxylase [EC:4.1.1.19]	00330 Arginine and proline metabolism [PATH:ko00330]	0	0	0
K00798	MMAB, pduO; cob(I)alamin adenosyltransferase [EC:2.5.1.17]	K02230	cobN; cobaltochelatase CobN [EC:6.6.1.2]	00860 Porphyrin and chlorophyll metabolism [PATH:ko00860]	0	0	0
K00844	HK; hexokinase [EC:2.7.1.1]	K00895	pfp, PFP; diphosphate-dependent phosphofructokinase [EC:2.7.1.90]	00010 Glycolysis / Gluconeogenesis [PATH:ko00010]	00051 Fructose and mannose metabolism [PATH:ko00051]	0	0
K00844	HK; hexokinase [EC:2.7.1.1]	K01425	glsA, GLS; glutaminase [EC:3.5.1.2]	05230 Central carbon metabolism in cancer [PATH:ko05230]	0	0	0
K00844	HK; hexokinase [EC:2.7.1.1]	K01711	gmd, GMDS; GDPmannose 4,6-dehydratase [EC:4.2.1.47]	00051 Fructose and mannose metabolism [PATH:ko00051]	00520 Amino sugar and nucleotide sugar metabolism [PATH:ko00520]	0	0
K00844	HK; hexokinase [EC:2.7.1.1]	K01787	RENBP; N-acylglucosamine 2-epimerase [EC:5.1.3.8]	00520 Amino sugar and nucleotide sugar metabolism [PATH:ko00520]	0	0	0
K00844	HK; hexokinase [EC:2.7.1.1]	K01846	glmS, mutS, mamA; methylaspartate mutase sigma subunit [EC:5.4.99.1]	01200 Carbon metabolism [PATH:ko01200]	0	0	0
K00844	HK; hexokinase [EC:2.7.1.1]	K01966	PCCB, pccB; propionyl-CoA carboxylase beta chain [EC:6.4.1.3]	01200 Carbon metabolism [PATH:ko01200]	0	0	0
K00844	HK; hexokinase [EC:2.7.1.1]	K02473	E5.1.3.7, wbpP; UDP-N-acetylglucosamine 4-epimerase [EC:5.1.3.7]	00520 Amino sugar and nucleotide sugar metabolism [PATH:ko00520]	0	0	0
K00844	HK; hexokinase [EC:2.7.1.1]	K02474	wbpO; UDP-N-acetyl-D-galactosamine dehydrogenase [EC:1.1.1.-]	00520 Amino sugar and nucleotide sugar metabolism [PATH:ko00520]	0	0	0
K00844	HK; hexokinase [EC:2.7.1.1]	K03332	fruA; fructan beta-fructosidase [EC:3.2.1.80]	00051 Fructose and mannose metabolism [PATH:ko00051]	0	0	0
K00844	HK; hexokinase [EC:2.7.1.1]	K03390	hdrC; heterodisulfide reductase subunit C [EC:1.8.98.1]	01200 Carbon metabolism [PATH:ko01200]	0	0	0
K00844	HK; hexokinase [EC:2.7.1.1]	K03781	katE, CAT, catB, srpA; catalase [EC:1.11.1.6]	01200 Carbon metabolism [PATH:ko01200]	0	0	0
K00844	HK; hexokinase [EC:2.7.1.1]	K05606	MCEE, epi; methylmalonyl-CoA/ethylmalonyl-CoA epimerase [EC:5.1.99.1]	01200 Carbon metabolism [PATH:ko01200]	0	0	0
K00844	HK; hexokinase [EC:2.7.1.1]	K07106	murQ; N-acetylmuramic acid 6-phosphate etherase [EC:4.2.1.126]	00520 Amino sugar and nucleotide sugar metabolism [PATH:ko00520]	0	0	0
K00844	HK; hexokinase [EC:2.7.1.1]	K08678	UXS1, uxs; UDP-glucuronate decarboxylase [EC:4.1.1.35]	00520 Amino sugar and nucleotide sugar metabolism [PATH:ko00520]	0	0	0
K00844	HK; hexokinase [EC:2.7.1.1]	K12373	HEXA_B; hexosaminidase [EC:3.2.1.52]	00520 Amino sugar and nucleotide sugar metabolism [PATH:ko00520]	0	0	0
K00844	HK; hexokinase [EC:2.7.1.1]	K13018	wbpD, wlbB; UDP-2-acetamido-3-amino-2,3-dideoxy-glucuronate N-acetyltransferase [EC:2.3.1.201]	00520 Amino sugar and nucleotide sugar metabolism [PATH:ko00520]	0	0	0
K00844	HK; hexokinase [EC:2.7.1.1]	K14534	abfD; 4-hydroxybutyryl-CoA dehydratase / vinylacetyl-CoA-Delta-isomerase [EC:4.2.1.120 5.3.3.3]	01200 Carbon metabolism [PATH:ko01200]	0	0	0
K00844	HK; hexokinase [EC:2.7.1.1]	K18122	cat2, abfT; 4-hydroxybutyrate CoA-transferase [EC:2.8.3.-]	01200 Carbon metabolism [PATH:ko01200]	0	0	0
K00857	tdk, TK; thymidine kinase [EC:2.7.1.21]	K02342	DPO3E, dnaQ; DNA polymerase III subunit epsilon [EC:2.7.7.7]	00240 Pyrimidine metabolism [PATH:ko00240]	0	0	0
K00857	tdk, TK; thymidine kinase [EC:2.7.1.21]	K03783	punA, PNP; purine-nucleoside phosphorylase [EC:2.4.2.1]	00240 Pyrimidine metabolism [PATH:ko00240]	0	0	0
K00860	cysC; adenylylsulfate kinase [EC:2.7.1.25]	K02342	DPO3E, dnaQ; DNA polymerase III subunit epsilon [EC:2.7.7.7]	00230 Purine metabolism [PATH:ko00230]	0	0	0
K00860	cysC; adenylylsulfate kinase [EC:2.7.1.25]	K03783	punA, PNP; purine-nucleoside phosphorylase [EC:2.4.2.1]	00230 Purine metabolism [PATH:ko00230]	0	0	0
K00860	cysC; adenylylsulfate kinase [EC:2.7.1.25]	K08289	purT; phosphoribosylglycinamide formyltransferase 2 [EC:2.1.2.2]	00230 Purine metabolism [PATH:ko00230]	0	0	0
K00860	cysC; adenylylsulfate kinase [EC:2.7.1.25]	K16937	doxD; thiosulfate dehydrogenase [quinone] large subunit [EC:1.8.5.2]	00920 Sulfur metabolism [PATH:ko00920]	0	0	0
K00895	pfp, PFP; diphosphate-dependent phosphofructokinase [EC:2.7.1.90]	K01711	gmd, GMDS; GDPmannose 4,6-dehydratase [EC:4.2.1.47]	00051 Fructose and mannose metabolism [PATH:ko00051]	0	0	0
K00895	pfp, PFP; diphosphate-dependent phosphofructokinase [EC:2.7.1.90]	K03332	fruA; fructan beta-fructosidase [EC:3.2.1.80]	00051 Fructose and mannose metabolism [PATH:ko00051]	0	0	0
K00912	lpxK; tetraacyldisaccharide 4'-kinase [EC:2.7.1.130]	K02536	lpxD; UDP-3-O-[3-hydroxymyristoyl] glucosamine N-acyltransferase [EC:2.3.1.191]	00540 Lipopolysaccharide biosynthesis [PATH:ko00540]	0	0	0
K00912	lpxK; tetraacyldisaccharide 4'-kinase [EC:2.7.1.130]	K16363	lpxC-fabZ; UDP-3-O-[3-hydroxymyristoyl] N-acetylglucosamine deacetylase / 3-hydroxyacyl-[acyl-carrier-protein] dehydratase [EC:3.5.1.108 4.2.1.59]	00540 Lipopolysaccharide biosynthesis [PATH:ko00540]	0	0	0
K00929	buk; butyrate kinase [EC:2.7.2.7]	K01040	gctB; glutaconate CoA-transferase, subunit B [EC:2.8.3.12]	00650 Butanoate metabolism [PATH:ko00650]	0	0	0
K00929	buk; butyrate kinase [EC:2.7.2.7]	K14534	abfD; 4-hydroxybutyryl-CoA dehydratase / vinylacetyl-CoA-Delta-isomerase [EC:4.2.1.120 5.3.3.3]	00650 Butanoate metabolism [PATH:ko00650]	0	0	0
K00929	buk; butyrate kinase [EC:2.7.2.7]	K18122	cat2, abfT; 4-hydroxybutyrate CoA-transferase [EC:2.8.3.-]	00650 Butanoate metabolism [PATH:ko00650]	0	0	0
K00946	thiL; thiamine-monophosphate kinase [EC:2.7.4.16]	K01077	E3.1.3.1, phoA, phoB; alkaline phosphatase [EC:3.1.3.1]	00730 Thiamine metabolism [PATH:ko00730]	0	0	0
K01040	gctB; glutaconate CoA-transferase, subunit B [EC:2.8.3.12]	K14534	abfD; 4-hydroxybutyryl-CoA dehydratase / vinylacetyl-CoA-Delta-isomerase [EC:4.2.1.120 5.3.3.3]	00650 Butanoate metabolism [PATH:ko00650]	0	0	0
K01040	gctB; glutaconate CoA-transferase, subunit B [EC:2.8.3.12]	K18122	cat2, abfT; 4-hydroxybutyrate CoA-transferase [EC:2.8.3.-]	00650 Butanoate metabolism [PATH:ko00650]	0	0	0
K01077	E3.1.3.1, phoA, phoB; alkaline phosphatase [EC:3.1.3.1]	K01546	kdpA; K+-transporting ATPase ATPase A chain [EC:3.6.3.12]	02020 Two-component system [PATH:ko02020]	0	0	0
K01077	E3.1.3.1, phoA, phoB; alkaline phosphatase [EC:3.1.3.1]	K01547	kdpB; K+-transporting ATPase ATPase B chain [EC:3.6.3.12]	02020 Two-component system [PATH:ko02020]	0	0	0
K01077	E3.1.3.1, phoA, phoB; alkaline phosphatase [EC:3.1.3.1]	K01548	kdpC; K+-transporting ATPase ATPase C chain [EC:3.6.3.12]	02020 Two-component system [PATH:ko02020]	0	0	0
K01077	E3.1.3.1, phoA, phoB; alkaline phosphatase [EC:3.1.3.1]	K08641	vanX; zinc D-Ala-D-Ala dipeptidase [EC:3.4.13.22]	02020 Two-component system [PATH:ko02020]	0	0	0
K01077	E3.1.3.1, phoA, phoB; alkaline phosphatase [EC:3.1.3.1]	K09457	queF; 7-cyano-7-deazaguanine reductase [EC:1.7.1.13]	00790 Folate biosynthesis [PATH:ko00790]	0	0	0
K01089	hisB; imidazoleglycerol-phosphate dehydratase / histidinol-phosphatase [EC:4.2.1.19 3.1.3.15]	K01468	hutI, AMDHD1; imidazolonepropionase [EC:3.5.2.7]	00340 Histidine metabolism [PATH:ko00340]	0	0	0
K01089	hisB; imidazoleglycerol-phosphate dehydratase / histidinol-phosphatase [EC:4.2.1.19 3.1.3.15]	K01712	hutU, UROC1; urocanate hydratase [EC:4.2.1.49]	00340 Histidine metabolism [PATH:ko00340]	0	0	0
K01089	hisB; imidazoleglycerol-phosphate dehydratase / histidinol-phosphatase [EC:4.2.1.19 3.1.3.15]	K09011	cimA; D-citramalate synthase [EC:2.3.1.182]	01230 Biosynthesis of amino acids [PATH:ko01230]	0	0	0
K01089	hisB; imidazoleglycerol-phosphate dehydratase / histidinol-phosphatase [EC:4.2.1.19 3.1.3.15]	K13990	FTCD; glutamate formiminotransferase / formiminotetrahydrofolate cyclodeaminase [EC:2.1.2.5 4.3.1.4]	00340 Histidine metabolism [PATH:ko00340]	0	0	0
K01186	NEU1; sialidase-1 [EC:3.2.1.18]	K01206	FUCA; alpha-L-fucosidase [EC:3.2.1.51]	00511 Other glycan degradation [PATH:ko00511]	0	0	0
K01186	NEU1; sialidase-1 [EC:3.2.1.18]	K12373	HEXA_B; hexosaminidase [EC:3.2.1.52]	00511 Other glycan degradation [PATH:ko00511]	04142 Lysosome [PATH:ko04142]	0	0
K01206	FUCA; alpha-L-fucosidase [EC:3.2.1.51]	K12373	HEXA_B; hexosaminidase [EC:3.2.1.52]	00511 Other glycan degradation [PATH:ko00511]	0	0	0
K01251	E3.3.1.1, ahcY; adenosylhomocysteinase [EC:3.3.1.1]	K08963	mtnA; methylthioribose-1-phosphate isomerase [EC:5.3.1.23]	00270 Cysteine and methionine metabolism [PATH:ko00270]	0	0	0
K01468	hutI, AMDHD1; imidazolonepropionase [EC:3.5.2.7]	K01712	hutU, UROC1; urocanate hydratase [EC:4.2.1.49]	00340 Histidine metabolism [PATH:ko00340]	0	0	0
K01468	hutI, AMDHD1; imidazolonepropionase [EC:3.5.2.7]	K13990	FTCD; glutamate formiminotransferase / formiminotetrahydrofolate cyclodeaminase [EC:2.1.2.5 4.3.1.4]	00340 Histidine metabolism [PATH:ko00340]	0	0	0
K01546	kdpA; K+-transporting ATPase ATPase A chain [EC:3.6.3.12]	K01547	kdpB; K+-transporting ATPase ATPase B chain [EC:3.6.3.12]	02020 Two-component system [PATH:ko02020]	0	0	0
K01546	kdpA; K+-transporting ATPase ATPase A chain [EC:3.6.3.12]	K01548	kdpC; K+-transporting ATPase ATPase C chain [EC:3.6.3.12]	02020 Two-component system [PATH:ko02020]	0	0	0
K01546	kdpA; K+-transporting ATPase ATPase A chain [EC:3.6.3.12]	K08641	vanX; zinc D-Ala-D-Ala dipeptidase [EC:3.4.13.22]	02020 Two-component system [PATH:ko02020]	0	0	0
K01547	kdpB; K+-transporting ATPase ATPase B chain [EC:3.6.3.12]	K01548	kdpC; K+-transporting ATPase ATPase C chain [EC:3.6.3.12]	02020 Two-component system [PATH:ko02020]	0	0	0
K01547	kdpB; K+-transporting ATPase ATPase B chain [EC:3.6.3.12]	K08641	vanX; zinc D-Ala-D-Ala dipeptidase [EC:3.4.13.22]	02020 Two-component system [PATH:ko02020]	0	0	0
K01548	kdpC; K+-transporting ATPase ATPase C chain [EC:3.6.3.12]	K08641	vanX; zinc D-Ala-D-Ala dipeptidase [EC:3.4.13.22]	02020 Two-component system [PATH:ko02020]	0	0	0
K01711	gmd, GMDS; GDPmannose 4,6-dehydratase [EC:4.2.1.47]	K01787	RENBP; N-acylglucosamine 2-epimerase [EC:5.1.3.8]	00520 Amino sugar and nucleotide sugar metabolism [PATH:ko00520]	0	0	0
K01711	gmd, GMDS; GDPmannose 4,6-dehydratase [EC:4.2.1.47]	K02473	E5.1.3.7, wbpP; UDP-N-acetylglucosamine 4-epimerase [EC:5.1.3.7]	00520 Amino sugar and nucleotide sugar metabolism [PATH:ko00520]	0	0	0
K01711	gmd, GMDS; GDPmannose 4,6-dehydratase [EC:4.2.1.47]	K02474	wbpO; UDP-N-acetyl-D-galactosamine dehydrogenase [EC:1.1.1.-]	00520 Amino sugar and nucleotide sugar metabolism [PATH:ko00520]	0	0	0
K01711	gmd, GMDS; GDPmannose 4,6-dehydratase [EC:4.2.1.47]	K03332	fruA; fructan beta-fructosidase [EC:3.2.1.80]	00051 Fructose and mannose metabolism [PATH:ko00051]	0	0	0
K01711	gmd, GMDS; GDPmannose 4,6-dehydratase [EC:4.2.1.47]	K07106	murQ; N-acetylmuramic acid 6-phosphate etherase [EC:4.2.1.126]	00520 Amino sugar and nucleotide sugar metabolism [PATH:ko00520]	0	0	0
K01711	gmd, GMDS; GDPmannose 4,6-dehydratase [EC:4.2.1.47]	K08678	UXS1, uxs; UDP-glucuronate decarboxylase [EC:4.1.1.35]	00520 Amino sugar and nucleotide sugar metabolism [PATH:ko00520]	0	0	0
K01711	gmd, GMDS; GDPmannose 4,6-dehydratase [EC:4.2.1.47]	K12373	HEXA_B; hexosaminidase [EC:3.2.1.52]	00520 Amino sugar and nucleotide sugar metabolism [PATH:ko00520]	0	0	0
K01711	gmd, GMDS; GDPmannose 4,6-dehydratase [EC:4.2.1.47]	K13018	wbpD, wlbB; UDP-2-acetamido-3-amino-2,3-dideoxy-glucuronate N-acetyltransferase [EC:2.3.1.201]	00520 Amino sugar and nucleotide sugar metabolism [PATH:ko00520]	0	0	0
K01712	hutU, UROC1; urocanate hydratase [EC:4.2.1.49]	K13990	FTCD; glutamate formiminotransferase / formiminotetrahydrofolate cyclodeaminase [EC:2.1.2.5 4.3.1.4]	00340 Histidine metabolism [PATH:ko00340]	0	0	0
K01787	RENBP; N-acylglucosamine 2-epimerase [EC:5.1.3.8]	K02473	E5.1.3.7, wbpP; UDP-N-acetylglucosamine 4-epimerase [EC:5.1.3.7]	00520 Amino sugar and nucleotide sugar metabolism [PATH:ko00520]	0	0	0
K01787	RENBP; N-acylglucosamine 2-epimerase [EC:5.1.3.8]	K02474	wbpO; UDP-N-acetyl-D-galactosamine dehydrogenase [EC:1.1.1.-]	00520 Amino sugar and nucleotide sugar metabolism [PATH:ko00520]	0	0	0
K01787	RENBP; N-acylglucosamine 2-epimerase [EC:5.1.3.8]	K07106	murQ; N-acetylmuramic acid 6-phosphate etherase [EC:4.2.1.126]	00520 Amino sugar and nucleotide sugar metabolism [PATH:ko00520]	0	0	0
K01787	RENBP; N-acylglucosamine 2-epimerase [EC:5.1.3.8]	K08678	UXS1, uxs; UDP-glucuronate decarboxylase [EC:4.1.1.35]	00520 Amino sugar and nucleotide sugar metabolism [PATH:ko00520]	0	0	0
K01787	RENBP; N-acylglucosamine 2-epimerase [EC:5.1.3.8]	K12373	HEXA_B; hexosaminidase [EC:3.2.1.52]	00520 Amino sugar and nucleotide sugar metabolism [PATH:ko00520]	0	0	0
K01787	RENBP; N-acylglucosamine 2-epimerase [EC:5.1.3.8]	K13018	wbpD, wlbB; UDP-2-acetamido-3-amino-2,3-dideoxy-glucuronate N-acetyltransferase [EC:2.3.1.201]	00520 Amino sugar and nucleotide sugar metabolism [PATH:ko00520]	0	0	0
K01844	kamD; beta-lysine 5,6-aminomutase alpha subunit [EC:5.4.3.3]	K18012	kdd; L-erythro-3,5-diaminohexanoate dehydrogenase [EC:1.4.1.11]	00310 Lysine degradation [PATH:ko00310]	0	0	0
K01844	kamD; beta-lysine 5,6-aminomutase alpha subunit [EC:5.4.3.3]	K18013	kce; 3-keto-5-aminohexanoate cleavage enzyme [EC:2.3.1.247]	00310 Lysine degradation [PATH:ko00310]	0	0	0
K01846	glmS, mutS, mamA; methylaspartate mutase sigma subunit [EC:5.4.99.1]	K01966	PCCB, pccB; propionyl-CoA carboxylase beta chain [EC:6.4.1.3]	01200 Carbon metabolism [PATH:ko01200]	00630 Glyoxylate and dicarboxylate metabolism [PATH:ko00630]	0	0
K01846	glmS, mutS, mamA; methylaspartate mutase sigma subunit [EC:5.4.99.1]	K02437	gcvH, GCSH; glycine cleavage system H protein	00630 Glyoxylate and dicarboxylate metabolism [PATH:ko00630]	0	0	0
K01846	glmS, mutS, mamA; methylaspartate mutase sigma subunit [EC:5.4.99.1]	K03390	hdrC; heterodisulfide reductase subunit C [EC:1.8.98.1]	01200 Carbon metabolism [PATH:ko01200]	0	0	0
K01846	glmS, mutS, mamA; methylaspartate mutase sigma subunit [EC:5.4.99.1]	K03781	katE, CAT, catB, srpA; catalase [EC:1.11.1.6]	01200 Carbon metabolism [PATH:ko01200]	00630 Glyoxylate and dicarboxylate metabolism [PATH:ko00630]	0	0
K01846	glmS, mutS, mamA; methylaspartate mutase sigma subunit [EC:5.4.99.1]	K05606	MCEE, epi; methylmalonyl-CoA/ethylmalonyl-CoA epimerase [EC:5.1.99.1]	01200 Carbon metabolism [PATH:ko01200]	00630 Glyoxylate and dicarboxylate metabolism [PATH:ko00630]	0	0
K01846	glmS, mutS, mamA; methylaspartate mutase sigma subunit [EC:5.4.99.1]	K09011	cimA; D-citramalate synthase [EC:2.3.1.182]	00660 C5-Branched dibasic acid metabolism [PATH:ko00660]	0	0	0
K01846	glmS, mutS, mamA; methylaspartate mutase sigma subunit [EC:5.4.99.1]	K14534	abfD; 4-hydroxybutyryl-CoA dehydratase / vinylacetyl-CoA-Delta-isomerase [EC:4.2.1.120 5.3.3.3]	01200 Carbon metabolism [PATH:ko01200]	0	0	0
K01846	glmS, mutS, mamA; methylaspartate mutase sigma subunit [EC:5.4.99.1]	K18122	cat2, abfT; 4-hydroxybutyrate CoA-transferase [EC:2.8.3.-]	01200 Carbon metabolism [PATH:ko01200]	0	0	0
K01897	ACSL, fadD; long-chain acyl-CoA synthetase [EC:6.2.1.3]	K03781	katE, CAT, catB, srpA; catalase [EC:1.11.1.6]	04146 Peroxisome [PATH:ko04146]	0	0	0
K01897	ACSL, fadD; long-chain acyl-CoA synthetase [EC:6.2.1.3]	K16363	lpxC-fabZ; UDP-3-O-[3-hydroxymyristoyl] N-acetylglucosamine deacetylase / 3-hydroxyacyl-[acyl-carrier-protein] dehydratase [EC:3.5.1.108 4.2.1.59]	01212 Fatty acid metabolism [PATH:ko01212]	00061 Fatty acid biosynthesis [PATH:ko00061]	0	0
K01897	ACSL, fadD; long-chain acyl-CoA synthetase [EC:6.2.1.3]	K18139	oprM, emhC, ttgC, cusC, adeK, smeF, mtrE, cmeC, gesC; outer membrane protein, multidrug efflux system	02024 Quorum sensing [PATH:ko02024]	0	0	0
K01966	PCCB, pccB; propionyl-CoA carboxylase beta chain [EC:6.4.1.3]	K02437	gcvH, GCSH; glycine cleavage system H protein	00630 Glyoxylate and dicarboxylate metabolism [PATH:ko00630]	0	0	0
K01966	PCCB, pccB; propionyl-CoA carboxylase beta chain [EC:6.4.1.3]	K03390	hdrC; heterodisulfide reductase subunit C [EC:1.8.98.1]	01200 Carbon metabolism [PATH:ko01200]	0	0	0
K01966	PCCB, pccB; propionyl-CoA carboxylase beta chain [EC:6.4.1.3]	K03781	katE, CAT, catB, srpA; catalase [EC:1.11.1.6]	01200 Carbon metabolism [PATH:ko01200]	00630 Glyoxylate and dicarboxylate metabolism [PATH:ko00630]	0	0
K01966	PCCB, pccB; propionyl-CoA carboxylase beta chain [EC:6.4.1.3]	K05606	MCEE, epi; methylmalonyl-CoA/ethylmalonyl-CoA epimerase [EC:5.1.99.1]	01200 Carbon metabolism [PATH:ko01200]	00630 Glyoxylate and dicarboxylate metabolism [PATH:ko00630]	00640 Propanoate metabolism [PATH:ko00640]	00280 Valine, leucine and isoleucine degradation [PATH:ko00280]
K01966	PCCB, pccB; propionyl-CoA carboxylase beta chain [EC:6.4.1.3]	K08325	yqhD; NADP-dependent alcohol dehydrogenase [EC:1.1.-.-]	00640 Propanoate metabolism [PATH:ko00640]	0	0	0
K01966	PCCB, pccB; propionyl-CoA carboxylase beta chain [EC:6.4.1.3]	K14534	abfD; 4-hydroxybutyryl-CoA dehydratase / vinylacetyl-CoA-Delta-isomerase [EC:4.2.1.120 5.3.3.3]	01200 Carbon metabolism [PATH:ko01200]	0	0	0
K01966	PCCB, pccB; propionyl-CoA carboxylase beta chain [EC:6.4.1.3]	K18122	cat2, abfT; 4-hydroxybutyrate CoA-transferase [EC:2.8.3.-]	01200 Carbon metabolism [PATH:ko01200]	0	0	0
K02000	proV; glycine betaine/proline transport system ATP-binding protein [EC:3.6.3.32]	K02065	mlaF, linL, mkl; phospholipid/cholesterol/gamma-HCH transport system ATP-binding protein	02010 ABC transporters [PATH:ko02010]	0	0	0
K02000	proV; glycine betaine/proline transport system ATP-binding protein [EC:3.6.3.32]	K02066	mlaE, linK; phospholipid/cholesterol/gamma-HCH transport system permease protein	02010 ABC transporters [PATH:ko02010]	0	0	0
K02000	proV; glycine betaine/proline transport system ATP-binding protein [EC:3.6.3.32]	K02067	mlaD, linM; phospholipid/cholesterol/gamma-HCH transport system substrate-binding protein	02010 ABC transporters [PATH:ko02010]	0	0	0
K02000	proV; glycine betaine/proline transport system ATP-binding protein [EC:3.6.3.32]	K06861	lptB; lipopolysaccharide export system ATP-binding protein [EC:3.6.3.-]	02010 ABC transporters [PATH:ko02010]	0	0	0
K02000	proV; glycine betaine/proline transport system ATP-binding protein [EC:3.6.3.32]	K09808	lolC_E; lipoprotein-releasing system permease protein	02010 ABC transporters [PATH:ko02010]	0	0	0
K02000	proV; glycine betaine/proline transport system ATP-binding protein [EC:3.6.3.32]	K09810	lolD; lipoprotein-releasing system ATP-binding protein [EC:3.6.3.-]	02010 ABC transporters [PATH:ko02010]	0	0	0
K02065	mlaF, linL, mkl; phospholipid/cholesterol/gamma-HCH transport system ATP-binding protein	K02066	mlaE, linK; phospholipid/cholesterol/gamma-HCH transport system permease protein	02010 ABC transporters [PATH:ko02010]	0	0	0
K02065	mlaF, linL, mkl; phospholipid/cholesterol/gamma-HCH transport system ATP-binding protein	K02067	mlaD, linM; phospholipid/cholesterol/gamma-HCH transport system substrate-binding protein	02010 ABC transporters [PATH:ko02010]	0	0	0
K02065	mlaF, linL, mkl; phospholipid/cholesterol/gamma-HCH transport system ATP-binding protein	K06861	lptB; lipopolysaccharide export system ATP-binding protein [EC:3.6.3.-]	02010 ABC transporters [PATH:ko02010]	0	0	0
K02065	mlaF, linL, mkl; phospholipid/cholesterol/gamma-HCH transport system ATP-binding protein	K09808	lolC_E; lipoprotein-releasing system permease protein	02010 ABC transporters [PATH:ko02010]	0	0	0
K02065	mlaF, linL, mkl; phospholipid/cholesterol/gamma-HCH transport system ATP-binding protein	K09810	lolD; lipoprotein-releasing system ATP-binding protein [EC:3.6.3.-]	02010 ABC transporters [PATH:ko02010]	0	0	0
K02066	mlaE, linK; phospholipid/cholesterol/gamma-HCH transport system permease protein	K02067	mlaD, linM; phospholipid/cholesterol/gamma-HCH transport system substrate-binding protein	02010 ABC transporters [PATH:ko02010]	0	0	0
K02066	mlaE, linK; phospholipid/cholesterol/gamma-HCH transport system permease protein	K06861	lptB; lipopolysaccharide export system ATP-binding protein [EC:3.6.3.-]	02010 ABC transporters [PATH:ko02010]	0	0	0
K02066	mlaE, linK; phospholipid/cholesterol/gamma-HCH transport system permease protein	K09808	lolC_E; lipoprotein-releasing system permease protein	02010 ABC transporters [PATH:ko02010]	0	0	0
K02066	mlaE, linK; phospholipid/cholesterol/gamma-HCH transport system permease protein	K09810	lolD; lipoprotein-releasing system ATP-binding protein [EC:3.6.3.-]	02010 ABC transporters [PATH:ko02010]	0	0	0
K02067	mlaD, linM; phospholipid/cholesterol/gamma-HCH transport system substrate-binding protein	K06861	lptB; lipopolysaccharide export system ATP-binding protein [EC:3.6.3.-]	02010 ABC transporters [PATH:ko02010]	0	0	0
K02067	mlaD, linM; phospholipid/cholesterol/gamma-HCH transport system substrate-binding protein	K09808	lolC_E; lipoprotein-releasing system permease protein	02010 ABC transporters [PATH:ko02010]	0	0	0
K02067	mlaD, linM; phospholipid/cholesterol/gamma-HCH transport system substrate-binding protein	K09810	lolD; lipoprotein-releasing system ATP-binding protein [EC:3.6.3.-]	02010 ABC transporters [PATH:ko02010]	0	0	0
K02169	bioC; malonyl-CoA O-methyltransferase [EC:2.1.1.197]	K09789	bioG; pimeloyl-[acyl-carrier protein] methyl ester esterase [EC:3.1.1.85]	00780 Biotin metabolism [PATH:ko00780]	0	0	0
K02342	DPO3E, dnaQ; DNA polymerase III subunit epsilon [EC:2.7.7.7]	K03783	punA, PNP; purine-nucleoside phosphorylase [EC:2.4.2.1]	00230 Purine metabolism [PATH:ko00230]	00240 Pyrimidine metabolism [PATH:ko00240]	0	0
K02342	DPO3E, dnaQ; DNA polymerase III subunit epsilon [EC:2.7.7.7]	K08289	purT; phosphoribosylglycinamide formyltransferase 2 [EC:2.1.2.2]	00230 Purine metabolism [PATH:ko00230]	0	0	0
K02437	gcvH, GCSH; glycine cleavage system H protein	K03781	katE, CAT, catB, srpA; catalase [EC:1.11.1.6]	00630 Glyoxylate and dicarboxylate metabolism [PATH:ko00630]	0	0	0
K02437	gcvH, GCSH; glycine cleavage system H protein	K05606	MCEE, epi; methylmalonyl-CoA/ethylmalonyl-CoA epimerase [EC:5.1.99.1]	00630 Glyoxylate and dicarboxylate metabolism [PATH:ko00630]	0	0	0
K02473	E5.1.3.7, wbpP; UDP-N-acetylglucosamine 4-epimerase [EC:5.1.3.7]	K02474	wbpO; UDP-N-acetyl-D-galactosamine dehydrogenase [EC:1.1.1.-]	00520 Amino sugar and nucleotide sugar metabolism [PATH:ko00520]	0	0	0
K02473	E5.1.3.7, wbpP; UDP-N-acetylglucosamine 4-epimerase [EC:5.1.3.7]	K07106	murQ; N-acetylmuramic acid 6-phosphate etherase [EC:4.2.1.126]	00520 Amino sugar and nucleotide sugar metabolism [PATH:ko00520]	0	0	0
K02473	E5.1.3.7, wbpP; UDP-N-acetylglucosamine 4-epimerase [EC:5.1.3.7]	K08678	UXS1, uxs; UDP-glucuronate decarboxylase [EC:4.1.1.35]	00520 Amino sugar and nucleotide sugar metabolism [PATH:ko00520]	0	0	0
K02473	E5.1.3.7, wbpP; UDP-N-acetylglucosamine 4-epimerase [EC:5.1.3.7]	K12373	HEXA_B; hexosaminidase [EC:3.2.1.52]	00520 Amino sugar and nucleotide sugar metabolism [PATH:ko00520]	0	0	0
K02473	E5.1.3.7, wbpP; UDP-N-acetylglucosamine 4-epimerase [EC:5.1.3.7]	K13018	wbpD, wlbB; UDP-2-acetamido-3-amino-2,3-dideoxy-glucuronate N-acetyltransferase [EC:2.3.1.201]	00520 Amino sugar and nucleotide sugar metabolism [PATH:ko00520]	0	0	0
K02474	wbpO; UDP-N-acetyl-D-galactosamine dehydrogenase [EC:1.1.1.-]	K07106	murQ; N-acetylmuramic acid 6-phosphate etherase [EC:4.2.1.126]	00520 Amino sugar and nucleotide sugar metabolism [PATH:ko00520]	0	0	0
K02474	wbpO; UDP-N-acetyl-D-galactosamine dehydrogenase [EC:1.1.1.-]	K08678	UXS1, uxs; UDP-glucuronate decarboxylase [EC:4.1.1.35]	00520 Amino sugar and nucleotide sugar metabolism [PATH:ko00520]	0	0	0
K02474	wbpO; UDP-N-acetyl-D-galactosamine dehydrogenase [EC:1.1.1.-]	K12373	HEXA_B; hexosaminidase [EC:3.2.1.52]	00520 Amino sugar and nucleotide sugar metabolism [PATH:ko00520]	0	0	0
K02474	wbpO; UDP-N-acetyl-D-galactosamine dehydrogenase [EC:1.1.1.-]	K13018	wbpD, wlbB; UDP-2-acetamido-3-amino-2,3-dideoxy-glucuronate N-acetyltransferase [EC:2.3.1.201]	00520 Amino sugar and nucleotide sugar metabolism [PATH:ko00520]	0	0	0
K02536	lpxD; UDP-3-O-[3-hydroxymyristoyl] glucosamine N-acyltransferase [EC:2.3.1.191]	K16363	lpxC-fabZ; UDP-3-O-[3-hydroxymyristoyl] N-acetylglucosamine deacetylase / 3-hydroxyacyl-[acyl-carrier-protein] dehydratase [EC:3.5.1.108 4.2.1.59]	00540 Lipopolysaccharide biosynthesis [PATH:ko00540]	0	0	0
K02551	menD; 2-succinyl-5-enolpyruvyl-6-hydroxy-3-cyclohexene-1-carboxylate synthase [EC:2.2.1.9]	K03183	ubiE; demethylmenaquinone methyltransferase / 2-methoxy-6-polyprenyl-1,4-benzoquinol methylase [EC:2.1.1.163 2.1.1.201]	00130 Ubiquinone and other terpenoid-quinone biosynthesis [PATH:ko00130]	0	0	0
K02551	menD; 2-succinyl-5-enolpyruvyl-6-hydroxy-3-cyclohexene-1-carboxylate synthase [EC:2.2.1.9]	K11784	mqnC; cyclic dehypoxanthinyl futalosine synthase [EC:1.21.98.1]	00130 Ubiquinone and other terpenoid-quinone biosynthesis [PATH:ko00130]	0	0	0
K03183	ubiE; demethylmenaquinone methyltransferase / 2-methoxy-6-polyprenyl-1,4-benzoquinol methylase [EC:2.1.1.163 2.1.1.201]	K11784	mqnC; cyclic dehypoxanthinyl futalosine synthase [EC:1.21.98.1]	00130 Ubiquinone and other terpenoid-quinone biosynthesis [PATH:ko00130]	0	0	0
K03390	hdrC; heterodisulfide reductase subunit C [EC:1.8.98.1]	K03781	katE, CAT, catB, srpA; catalase [EC:1.11.1.6]	01200 Carbon metabolism [PATH:ko01200]	0	0	0
K03390	hdrC; heterodisulfide reductase subunit C [EC:1.8.98.1]	K05606	MCEE, epi; methylmalonyl-CoA/ethylmalonyl-CoA epimerase [EC:5.1.99.1]	01200 Carbon metabolism [PATH:ko01200]	0	0	0
K03390	hdrC; heterodisulfide reductase subunit C [EC:1.8.98.1]	K14534	abfD; 4-hydroxybutyryl-CoA dehydratase / vinylacetyl-CoA-Delta-isomerase [EC:4.2.1.120 5.3.3.3]	01200 Carbon metabolism [PATH:ko01200]	0	0	0
K03390	hdrC; heterodisulfide reductase subunit C [EC:1.8.98.1]	K18122	cat2, abfT; 4-hydroxybutyrate CoA-transferase [EC:2.8.3.-]	01200 Carbon metabolism [PATH:ko01200]	0	0	0
K03430	phnW; 2-aminoethylphosphonate-pyruvate transaminase [EC:2.6.1.37]	K05306	phnX; phosphonoacetaldehyde hydrolase [EC:3.11.1.1]	00440 Phosphonate and phosphinate metabolism [PATH:ko00440]	0	0	0
K03585	acrA, mexA, adeI, smeD, mtrC, cmeA; membrane fusion protein, multidrug efflux system	K18139	oprM, emhC, ttgC, cusC, adeK, smeF, mtrE, cmeC, gesC; outer membrane protein, multidrug efflux system	01501 beta-Lactam resistance [PATH:ko01501]	0	0	0
K03644	lipA; lipoyl synthase [EC:2.8.1.8]	K03801	lipB; lipoyl(octanoyl) transferase [EC:2.3.1.181]	00785 Lipoic acid metabolism [PATH:ko00785]	0	0	0
K03742	pncC; nicotinamide-nucleotide amidase [EC:3.5.1.42]	K03783	punA, PNP; purine-nucleoside phosphorylase [EC:2.4.2.1]	00760 Nicotinate and nicotinamide metabolism [PATH:ko00760]	0	0	0
K03781	katE, CAT, catB, srpA; catalase [EC:1.11.1.6]	K05606	MCEE, epi; methylmalonyl-CoA/ethylmalonyl-CoA epimerase [EC:5.1.99.1]	01200 Carbon metabolism [PATH:ko01200]	00630 Glyoxylate and dicarboxylate metabolism [PATH:ko00630]	0	0
K03781	katE, CAT, catB, srpA; catalase [EC:1.11.1.6]	K14534	abfD; 4-hydroxybutyryl-CoA dehydratase / vinylacetyl-CoA-Delta-isomerase [EC:4.2.1.120 5.3.3.3]	01200 Carbon metabolism [PATH:ko01200]	0	0	0
K03781	katE, CAT, catB, srpA; catalase [EC:1.11.1.6]	K18122	cat2, abfT; 4-hydroxybutyrate CoA-transferase [EC:2.8.3.-]	01200 Carbon metabolism [PATH:ko01200]	0	0	0
K03783	punA, PNP; purine-nucleoside phosphorylase [EC:2.4.2.1]	K08289	purT; phosphoribosylglycinamide formyltransferase 2 [EC:2.1.2.2]	00230 Purine metabolism [PATH:ko00230]	0	0	0
K05606	MCEE, epi; methylmalonyl-CoA/ethylmalonyl-CoA epimerase [EC:5.1.99.1]	K08325	yqhD; NADP-dependent alcohol dehydrogenase [EC:1.1.-.-]	00640 Propanoate metabolism [PATH:ko00640]	0	0	0
K05606	MCEE, epi; methylmalonyl-CoA/ethylmalonyl-CoA epimerase [EC:5.1.99.1]	K14534	abfD; 4-hydroxybutyryl-CoA dehydratase / vinylacetyl-CoA-Delta-isomerase [EC:4.2.1.120 5.3.3.3]	01200 Carbon metabolism [PATH:ko01200]	00720 Carbon fixation pathways in prokaryotes [PATH:ko00720]	0	0
K05606	MCEE, epi; methylmalonyl-CoA/ethylmalonyl-CoA epimerase [EC:5.1.99.1]	K18122	cat2, abfT; 4-hydroxybutyrate CoA-transferase [EC:2.8.3.-]	01200 Carbon metabolism [PATH:ko01200]	0	0	0
K06861	lptB; lipopolysaccharide export system ATP-binding protein [EC:3.6.3.-]	K09808	lolC_E; lipoprotein-releasing system permease protein	02010 ABC transporters [PATH:ko02010]	0	0	0
K06861	lptB; lipopolysaccharide export system ATP-binding protein [EC:3.6.3.-]	K09810	lolD; lipoprotein-releasing system ATP-binding protein [EC:3.6.3.-]	02010 ABC transporters [PATH:ko02010]	0	0	0
K07106	murQ; N-acetylmuramic acid 6-phosphate etherase [EC:4.2.1.126]	K08678	UXS1, uxs; UDP-glucuronate decarboxylase [EC:4.1.1.35]	00520 Amino sugar and nucleotide sugar metabolism [PATH:ko00520]	0	0	0
K07106	murQ; N-acetylmuramic acid 6-phosphate etherase [EC:4.2.1.126]	K12373	HEXA_B; hexosaminidase [EC:3.2.1.52]	00520 Amino sugar and nucleotide sugar metabolism [PATH:ko00520]	0	0	0
K07106	murQ; N-acetylmuramic acid 6-phosphate etherase [EC:4.2.1.126]	K13018	wbpD, wlbB; UDP-2-acetamido-3-amino-2,3-dideoxy-glucuronate N-acetyltransferase [EC:2.3.1.201]	00520 Amino sugar and nucleotide sugar metabolism [PATH:ko00520]	0	0	0
K08289	purT; phosphoribosylglycinamide formyltransferase 2 [EC:2.1.2.2]	K13990	FTCD; glutamate formiminotransferase / formiminotetrahydrofolate cyclodeaminase [EC:2.1.2.5 4.3.1.4]	00670 One carbon pool by folate [PATH:ko00670]	0	0	0
K08678	UXS1, uxs; UDP-glucuronate decarboxylase [EC:4.1.1.35]	K12373	HEXA_B; hexosaminidase [EC:3.2.1.52]	00520 Amino sugar and nucleotide sugar metabolism [PATH:ko00520]	0	0	0
K08678	UXS1, uxs; UDP-glucuronate decarboxylase [EC:4.1.1.35]	K13018	wbpD, wlbB; UDP-2-acetamido-3-amino-2,3-dideoxy-glucuronate N-acetyltransferase [EC:2.3.1.201]	00520 Amino sugar and nucleotide sugar metabolism [PATH:ko00520]	0	0	0
K09808	lolC_E; lipoprotein-releasing system permease protein	K09810	lolD; lipoprotein-releasing system ATP-binding protein [EC:3.6.3.-]	02010 ABC transporters [PATH:ko02010]	0	0	0
K12373	HEXA_B; hexosaminidase [EC:3.2.1.52]	K13018	wbpD, wlbB; UDP-2-acetamido-3-amino-2,3-dideoxy-glucuronate N-acetyltransferase [EC:2.3.1.201]	00520 Amino sugar and nucleotide sugar metabolism [PATH:ko00520]	0	0	0
K14534	abfD; 4-hydroxybutyryl-CoA dehydratase / vinylacetyl-CoA-Delta-isomerase [EC:4.2.1.120 5.3.3.3]	K18122	cat2, abfT; 4-hydroxybutyrate CoA-transferase [EC:2.8.3.-]	01200 Carbon metabolism [PATH:ko01200]	00650 Butanoate metabolism [PATH:ko00650]	0	0
K18012	kdd; L-erythro-3,5-diaminohexanoate dehydrogenase [EC:1.4.1.11]	K18013	kce; 3-keto-5-aminohexanoate cleavage enzyme [EC:2.3.1.247]	00310 Lysine degradation [PATH:ko00310]	0	0	0
