# Supplementary material for: Multi-cohort analysis of colorectal cancer metagenome identified altered bacteria across populations and universal bacterial markers
Source: Microbiome. 2018 Apr 11;6:70. doi: 10.1186/s40168-018-0451-2 (PMC5896039; doi:10.1186/s40168-018-0451-2)
Supplement: Supplementary file 24 — Table S5. Correlation between differentially abundant bacteria in late CRC. (XLSX 21 kb) [file 40168_2018_451_MOESM24_ESM.xlsx]

## Sheet: Late CRC correlation
Correlation between differentially abundant bacteria in late CRC
Source	Target	Correlation	p.value	adjusted.p.value
Bifidobacterium catenulatum	Porphyromonas asaccharolytica	0.284217	0.00938512	0.367223
Bifidobacterium catenulatum	Fusobacterium nucleatum	-0.282583	0.0098257	0.367223
Bacteroides fragilis	Alistipes finegoldii	0.488339	0.00548044	0.273556
Bacteroides fragilis	Staphylococcus argenteus	-0.352092	0.00107797	0.104752
Bacteroides fragilis	Staphylococcus epidermidis	-0.275201	0.0120472	0.403754
Bacteroides fragilis	Fusobacterium nucleatum	0.300298	0.0704332	0.907892
Bacteroides fragilis	Acholeplasma oculi	-0.286351	0.00883573	0.367223
Bacteroides fragilis	Spiroplasma cantharicola	-0.274026	0.012438	0.405273
Porphyromonas asaccharolytica	Prevotella intermedia	0.388155	0.000271753	0.0318766
Porphyromonas asaccharolytica	Dictyoglomus thermophilum	-0.264702	0.0159478	0.467668
Porphyromonas asaccharolytica	Clostridium carboxidivorans	-0.252125	0.022003	0.577614
Porphyromonas asaccharolytica	Clostridium saccharoperbutylacetonicum	-0.280846	0.0103136	0.367223
Porphyromonas asaccharolytica	Thermanaerovibrio acidaminovorans	0.28847	0.0693227	0.898514
Prevotella intermedia	[Eubacterium] eligens	0.353967	0.0261431	0.607312
Prevotella intermedia	Parvimonas micra	0.260021	0.0416725	0.760011
Prevotella intermedia	Fusobacterium nucleatum	0.366197	0.000641857	0.0717046
Prevotella intermedia	Bartonella clarridgeiae	0.27205	0.0131203	0.41357
Prevotella intermedia	Acinetobacter sp ADP1	-0.251842	0.0221591	0.577614
Alistipes finegoldii	Staphylococcus argenteus	-0.320219	0.00317863	0.195514
Alistipes finegoldii	Carnobacterium maltaromaticum	-0.280294	0.0104728	0.367223
Alistipes finegoldii	Clostridium botulinum	-0.351638	0.0132216	0.41357
Alistipes finegoldii	Clostridium butyricum	-0.282361	0.12477	0.960319
Alistipes finegoldii	Thermanaerovibrio acidaminovorans	0.55358	2.99e-08	7.01e-06
Blattabacterium sp (Blattella germanica)	Thermosipho africanus	0.27002	0.259081	0.998359
Anabaena sp wa102	Shewanella woodyi	0.286731	0.0087409	0.367223
Deferribacter desulfuricans	Weissella cibaria	0.34804	0.00124528	0.112363
Deferribacter desulfuricans	Clostridium sporogenes	0.315315	0.139306	0.97348
Deferribacter desulfuricans	Acholeplasma oculi	0.280647	0.0103709	0.367223
Lysinibacillus sphaericus	Lactobacillus ruminis	0.337945	0.265167	0.998359
Lysinibacillus sphaericus	Clostridium botulinum	0.315432	0.00370098	0.206978
Lysinibacillus sphaericus	Clostridium butyricum	0.328118	0.0307069	0.673255
Lysinibacillus sphaericus	Clostridium carboxidivorans	0.306158	0.182859	0.998359
Lysinibacillus sphaericus	Clostridium cellulovorans	0.297033	0.114878	0.959405
Lysinibacillus sphaericus	Clostridium saccharobutylicum	0.35512	0.0914998	0.959405
Lysinibacillus sphaericus	Clostridium saccharoperbutylacetonicum	0.329939	0.190321	0.998359
Lysinibacillus sphaericus	Bartonella clarridgeiae	-0.263942	0.0162684	0.471181
Lysinibacillus sphaericus	Acinetobacter sp ADP1	0.269348	0.143597	0.978269
Staphylococcus argenteus	Carnobacterium maltaromaticum	0.280071	0.0105379	0.367223
Staphylococcus argenteus	Clostridium baratii	0.279969	0.0105677	0.367223
Staphylococcus argenteus	Clostridium botulinum	0.319523	0.00325022	0.195514
Staphylococcus argenteus	Clostridium butyricum	0.314195	0.00384782	0.20993
Staphylococcus argenteus	Clostridium saccharoperbutylacetonicum	0.332389	0.00213363	0.151682
Staphylococcus argenteus	Spiroplasma cantharicola	0.274647	0.0122301	0.404109
Staphylococcus epidermidis	Clostridium carboxidivorans	0.326394	0.00260213	0.169572
Staphylococcus epidermidis	Clostridium novyi	0.344054	0.00143236	0.115873
Staphylococcus epidermidis	Clostridium saccharoperbutylacetonicum	0.263692	0.0259668	0.607312
Carnobacterium maltaromaticum	Clostridium botulinum	0.334567	0.00198307	0.145383
Carnobacterium maltaromaticum	Clostridium butyricum	0.295526	0.00678056	0.311906
Carnobacterium maltaromaticum	Clostridium carboxidivorans	0.315393	0.00370548	0.206978
Carnobacterium maltaromaticum	Clostridium novyi	0.271848	0.013192	0.41357
Carnobacterium maltaromaticum	Clostridium saccharobutylicum	0.257244	0.0193369	0.527492
Carnobacterium maltaromaticum	Clostridium saccharoperbutylacetonicum	0.326694	0.00257667	0.169572
Lactobacillus ruminis	Clostridium baratii	0.323786	0.313935	0.998359
Lactobacillus ruminis	Clostridium botulinum	0.266906	0.0150496	0.458524
Lactobacillus ruminis	Clostridium butyricum	0.331119	0.00222603	0.153596
Lactobacillus ruminis	Clostridium carboxidivorans	0.358129	0.0573192	0.810796
Lactobacillus ruminis	Clostridium cellulovorans	0.49348	0.000815955	0.0832274
Lactobacillus ruminis	Clostridium saccharoperbutylacetonicum	0.326823	0.0975511	0.959405
Lactobacillus ruminis	[Eubacterium] eligens	0.402746	0.000147898	0.019276
Lactobacillus ruminis	Candidatus Puniceispirillum marinum	0.411007	0.000103363	0.0142641
Lactobacillus ruminis	Ehrlichia ruminantium	-0.265708	0.0155324	0.461252
Lactobacillus ruminis	Acinetobacter sp ADP1	0.259861	0.0185327	0.511503
Lactobacillus ruminis	Aliivibrio fischeri	0.265798	0.0154955	0.461252
Lactobacillus ruminis	Spiroplasma diminutum	-0.290786	0.0549912	0.810796
Lactobacillus ruminis	Mycoplasma canadense	-0.334801	0.183056	0.998359
Weissella cibaria	Clostridium sporogenes	0.259154	0.0184154	0.511503
Weissella cibaria	Acinetobacter sp ADP1	0.322425	0.0243384	0.604114
Weissella cibaria	Thermanaerovibrio acidaminovorans	0.250648	0.0228281	0.582116
Streptococcus salivarius	Streptococcus sp I-G2	0.654824	0.0164986	0.472021
Streptococcus salivarius	Streptococcus thermophilus	0.777096	1.14e-09	2.97e-07
Streptococcus sp I-G2	Streptococcus thermophilus	0.59891	0.00903962	0.367223
Streptococcus sp I-G2	[Eubacterium] eligens	-0.254435	0.0207633	0.553531
Clostridium acetobutylicum	Clostridium baratii	0.28534	0.00909244	0.367223
Clostridium acetobutylicum	Clostridium botulinum	0.317445	0.00347275	0.203677
Clostridium acetobutylicum	Clostridium novyi	0.385266	0.00836501	0.367223
Clostridium acetobutylicum	Clostridium saccharoperbutylacetonicum	0.29787	0.00632801	0.302977
Clostridium acetobutylicum	Rickettsia typhi	-0.251195	0.0225194	0.580555
Clostridium baratii	Clostridium botulinum	0.687712	1.95e-10	5.72e-08
Clostridium baratii	Clostridium butyricum	0.711782	0.00129447	0.112475
Clostridium baratii	Clostridium carboxidivorans	0.491504	1.73e-06	0.000290528
Clostridium baratii	Clostridium cellulovorans	0.570063	0.0987085	0.959405
Clostridium baratii	Clostridium novyi	0.533247	1.25e-07	2.45e-05
Clostridium baratii	Clostridium saccharobutylicum	0.647143	0.0921365	0.959405
Clostridium baratii	Clostridium saccharoperbutylacetonicum	0.668092	0.00175255	0.132629
Clostridium baratii	Clostridium sporogenes	0.364305	0.129655	0.967896
Clostridium botulinum	Clostridium butyricum	0.831449	7.86e-17	9.22e-14
Clostridium botulinum	Clostridium carboxidivorans	0.647353	7.36e-12	3.46e-09
Clostridium botulinum	Clostridium cellulovorans	0.63708	2.16e-11	8.43e-09
Clostridium botulinum	Clostridium novyi	0.548892	5.23e-06	0.000811253
Clostridium botulinum	Clostridium saccharobutylicum	0.654407	3.42e-12	2.01e-09
Clostridium botulinum	Clostridium saccharoperbutylacetonicum	0.74482	1.3e-17	3.05e-14
Clostridium botulinum	Clostridium sporogenes	0.282106	0.00995764	0.367223
Clostridium botulinum	Spiroplasma cantharicola	0.311723	0.00415668	0.221627
Clostridium butyricum	Clostridium carboxidivorans	0.658502	1.45e-10	4.86e-08
Clostridium butyricum	Clostridium cellulovorans	0.711029	2.7e-15	2.11e-12
Clostridium butyricum	Clostridium novyi	0.534816	0.00451475	0.235369
Clostridium butyricum	Clostridium saccharobutylicum	0.692604	0.00859832	0.367223
Clostridium butyricum	Clostridium saccharoperbutylacetonicum	0.74405	5.53e-06	0.000811253
Clostridium butyricum	Clostridium sporogenes	0.358445	0.124597	0.960319
Clostridium butyricum	Spiroplasma cantharicola	0.297869	0.00632817	0.302977
Clostridium carboxidivorans	Clostridium cellulovorans	0.510371	0.0108243	0.368027
Clostridium carboxidivorans	Clostridium novyi	0.539976	7.89e-08	1.68e-05
Clostridium carboxidivorans	Clostridium saccharobutylicum	0.501452	0.0150149	0.458524
Clostridium carboxidivorans	Clostridium saccharoperbutylacetonicum	0.680462	0.000252554	0.0311837
Clostridium carboxidivorans	Clostridium sporogenes	0.330502	0.208401	0.998359
Clostridium carboxidivorans	[Eubacterium] eligens	0.279709	0.0106441	0.367223
Clostridium carboxidivorans	Thermanaerovibrio acidaminovorans	-0.255594	0.251858	0.998359
Clostridium cellulovorans	Clostridium novyi	0.324799	0.0027413	0.173813
Clostridium cellulovorans	Clostridium saccharobutylicum	0.543062	0.0549529	0.810796
Clostridium cellulovorans	Clostridium saccharoperbutylacetonicum	0.529729	0.0345801	0.693375
Clostridium cellulovorans	Clostridium sporogenes	0.300456	0.324422	0.998359
Clostridium cellulovorans	[Eubacterium] eligens	0.351117	0.00111628	0.104752
Clostridium cellulovorans	Acinetobacter sp ADP1	0.297777	0.041352	0.760011
Clostridium novyi	Clostridium saccharobutylicum	0.367155	0.122424	0.960319
Clostridium novyi	Clostridium saccharoperbutylacetonicum	0.515572	4e-07	7.22e-05
Clostridium novyi	Spiroplasma cantharicola	0.305747	0.00499572	0.254781
Clostridium saccharobutylicum	Clostridium saccharoperbutylacetonicum	0.709836	0.0614567	0.843143
Clostridium saccharobutylicum	Clostridium sporogenes	0.435541	0.12926	0.967896
Clostridium saccharoperbutylacetonicum	Clostridium sporogenes	0.437705	0.0446533	0.792421
Clostridium sporogenes	Thermodesulfobacterium geofontis	0.345175	0.00137734	0.115402
[Eubacterium] eligens	Campylobacter iguaniorum	-0.291687	0.00758301	0.34211
[Eubacterium] eligens	Acholeplasma oculi	0.255064	0.0204364	0.551078
Parvimonas micra	Fusobacterium nucleatum	0.726355	0.000788637	0.0832274
Fusobacterium nucleatum	candidate division SR1 bacterium RAAC1 SR1 1	-0.258999	0.0184886	0.511503
Candidatus Puniceispirillum marinum	Mycoplasma penetrans	-0.329206	0.0439308	0.78673
Shewanella woodyi	Acholeplasma oculi	-0.281894	0.0100168	0.367223
Legionella oakridgensis	Thermodesulfobacterium geofontis	0.342285	0.00152317	0.119112
Acholeplasma oculi	Spiroplasma cantharicola	0.360683	0.054293	0.810796
Acholeplasma oculi	Mycoplasma canadense	0.296652	0.00655966	0.307779
Spiroplasma diminutum	Mycoplasma canadense	0.280618	0.0476831	0.810613
Bacteroides fragilis	Bacteroides fragilis	0	1	1
Porphyromonas asaccharolytica	Porphyromonas asaccharolytica	0	1	1
Prevotella intermedia	Prevotella intermedia	0	1	1
Alistipes finegoldii	Alistipes finegoldii	0	1	1
Deferribacter desulfuricans	Deferribacter desulfuricans	0	1	1
Dictyoglomus thermophilum	Dictyoglomus thermophilum	0	1	1
Lysinibacillus sphaericus	Lysinibacillus sphaericus	0	1	1
Staphylococcus argenteus	Staphylococcus argenteus	0	1	1
Staphylococcus epidermidis	Staphylococcus epidermidis	0	1	1
Carnobacterium maltaromaticum	Carnobacterium maltaromaticum	0	1	1
Lactobacillus gallinarum	Lactobacillus gallinarum	0	1	1
Lactobacillus ruminis	Lactobacillus ruminis	0	1	1
Weissella cibaria	Weissella cibaria	0	1	1
Streptococcus salivarius	Streptococcus salivarius	0	1	1
Streptococcus sp I-G2	Streptococcus sp I-G2	0	1	1
Streptococcus thermophilus	Streptococcus thermophilus	0	1	1
Clostridium acetobutylicum	Clostridium acetobutylicum	0	1	1
Clostridium baratii	Clostridium baratii	0	1	1
Clostridium botulinum	Clostridium botulinum	0	1	1
Clostridium butyricum	Clostridium butyricum	0	1	1
Clostridium carboxidivorans	Clostridium carboxidivorans	0	1	1
Clostridium cellulovorans	Clostridium cellulovorans	0	1	1
Clostridium novyi	Clostridium novyi	0	1	1
Clostridium saccharobutylicum	Clostridium saccharobutylicum	0	1	1
Clostridium saccharoperbutylacetonicum	Clostridium saccharoperbutylacetonicum	0	1	1
Clostridium sporogenes	Clostridium sporogenes	0	1	1
[Eubacterium] eligens	[Eubacterium] eligens	0	1	1
Parvimonas micra	Parvimonas micra	0	1	1
Fusobacterium nucleatum	Fusobacterium nucleatum	0	1	1
Candidatus Puniceispirillum marinum	Candidatus Puniceispirillum marinum	0	1	1
Arcobacter sp L	Arcobacter sp L	0	1	1
Campylobacter iguaniorum	Campylobacter iguaniorum	0	1	1
Legionella oakridgensis	Legionella oakridgensis	0	1	1
Acinetobacter sp ADP1	Acinetobacter sp ADP1	0	1	1
Calyptogena okutanii thioautotrophic gill symbiont	Calyptogena okutanii thioautotrophic gill symbiont	0	1	1
Brachyspira murdochii	Brachyspira murdochii	0	1	1
Thermanaerovibrio acidaminovorans	Thermanaerovibrio acidaminovorans	0	1	1
Acholeplasma oculi	Acholeplasma oculi	0	1	1
Candidatus Phytoplasma australiense	Candidatus Phytoplasma australiense	0	1	1
Spiroplasma cantharicola	Spiroplasma cantharicola	0	1	1
Spiroplasma diminutum	Spiroplasma diminutum	0	1	1
Mycoplasma canadense	Mycoplasma canadense	0	1	1
Mycoplasma putrefaciens	Mycoplasma putrefaciens	0	1	1
Thermodesulfobacterium geofontis	Thermodesulfobacterium geofontis	0	1	1
candidate division SR1 bacterium RAAC1 SR1 1	candidate division SR1 bacterium RAAC1 SR1 1	0	1	1
Blattabacterium sp (Blattella germanica)	Blattabacterium sp (Blattella germanica)	0	1	1
Anabaena sp wa102	Anabaena sp wa102	0	1	1
Bartonella clarridgeiae	Bartonella clarridgeiae	0	1	1
Ehrlichia ruminantium	Ehrlichia ruminantium	0	1	1
Rickettsia typhi	Rickettsia typhi	0	1	1
Shewanella woodyi	Shewanella woodyi	0	1	1
Aliivibrio fischeri	Aliivibrio fischeri	0	1	1
Mycoplasma penetrans	Mycoplasma penetrans	0	1	1
Thermosipho africanus	Thermosipho africanus	0	1	1

## Sheet: Node Attributes
Species	centrality	Probiotics	node
Bacteroides fragilis	0.788636	0	Bacteroides fragilis
Porphyromonas asaccharolytica	0.676625	0	Porphyromonas asaccharolytica
Prevotella intermedia	1.01437	0	Prevotella intermedia
Alistipes finegoldii	1.04192	0	Alistipes finegoldii
Blattabacterium sp (Blattella germanica)	0.27002	0	6
Anabaena sp wa102	0.286731	0	8
Deferribacter desulfuricans	0.944002	0	9
Dictyoglomus thermophilum	0	0	10
Lysinibacillus sphaericus	2.80303	0	12
Staphylococcus argenteus	1.80079	0	13
Staphylococcus epidermidis	0.93414	0	14
Carnobacterium maltaromaticum	2.08134	1	15
Lactobacillus gallinarum	0	1	17
Lactobacillus ruminis	4.66889	0	19
Weissella cibaria	0.929619	0	20
Streptococcus salivarius	1.43192	1	21
Streptococcus sp I-G2	1.50817	0	22
Streptococcus thermophilus	1.37601	1	23
Clostridium acetobutylicum	1.53712	0	24
Clostridium baratii	5.56294	0	25
Clostridium botulinum	6.89942	0	26
Clostridium butyricum	6.8095	1	27
Clostridium carboxidivorans	5.94591	0	28
Clostridium cellulovorans	5.566	0	29
Clostridium novyi	4.67137	0	31
Clostridium saccharobutylicum	5.16357	0	32
Clostridium saccharoperbutylacetonicum	6.90767	0	33
Clostridium sporogenes	3.4287	0	34
[Eubacterium] eligens	1.83476	0	35
Parvimonas micra	0.986376	0	Parvimonas micra
Fusobacterium nucleatum	1.39285	0	Fusobacterium nucleatum
Candidatus Puniceispirillum marinum	0.740212	0	39
Bartonella clarridgeiae	0.263942	0	41
Ehrlichia ruminantium	0.265708	0	42
Rickettsia typhi	0.251195	0	43
Arcobacter sp L	0	0	44
Campylobacter iguaniorum	0.291687	0	45
Shewanella woodyi	0.568625	0	46
Legionella oakridgensis	0.342285	0	47
Acinetobacter sp ADP1	1.14941	0	49
Aliivibrio fischeri	0.265798	0	50
Calyptogena okutanii thioautotrophic gill symbiont	0	0	51
Brachyspira murdochii	0	0	52
Thermanaerovibrio acidaminovorans	0.84205	0	Thermanaerovibrio acidaminovorans
Acholeplasma oculi	1.47494	0	55
Candidatus Phytoplasma australiense	0	0	56
Spiroplasma cantharicola	1.55067	0	59
Spiroplasma diminutum	0.571404	0	60
Mycoplasma canadense	0.912071	0	62
Mycoplasma penetrans	0.329206	0	65
Mycoplasma putrefaciens	0	0	66
Thermodesulfobacterium geofontis	0.687461	0	67
Thermosipho africanus	0.27002	0	68
candidate division SR1 bacterium RAAC1 SR1 1	0	0	69
Mycoplasma capricolum	1.36544	0	63
Mycoplasma mycoides	0.453259	0	64
Bifidobacterium catenulatum	0	0	1
