# Supplementary material for: Multi-cohort analysis of colorectal cancer metagenome identified altered bacteria across populations and universal bacterial markers
Source: Microbiome. 2018 Apr 11;6:70. doi: 10.1186/s40168-018-0451-2 (PMC5896039; doi:10.1186/s40168-018-0451-2)
Supplement: Supplementary file 25 — Table S9. Node attributes of the correlation network between CRC-enriched bacteria and GO categories. (XLSX 171 kb) [file 40168_2018_451_MOESM25_ESM.xlsx]

## Sheet: Sheet1
Correlation Network Between the CRC depleted bacteria and KO categories
Source	Target	Correlation	p.value	p.adjusted
Bifidobacterium catenulatum	K00209	0.220947	0.00047448	0.00108789
Bifidobacterium catenulatum	K00375	0.285628	4.87e-06	1.88e-05
Bifidobacterium catenulatum	K00620	0.453289	6.08e-06	2.29e-05
Bifidobacterium catenulatum	K00797	0.166553	0.012845	0.020547
Bifidobacterium catenulatum	K00821	0.276525	1e-05	3.56e-05
Bifidobacterium catenulatum	K00995	0.396955	6.07e-06	2.29e-05
Bifidobacterium catenulatum	K01421	0.333007	7.22e-08	4.32e-07
Bifidobacterium catenulatum	K01678	0.225013	0.000369007	0.000871076
Bifidobacterium catenulatum	K01950	0.36286	0.0012013	0.00247846
Bifidobacterium catenulatum	K01963	0.180932	0.0044275	0.00794282
Bifidobacterium catenulatum	K02003	0.340078	3.59e-08	2.29e-07
Bifidobacterium catenulatum	K02004	0.36387	2.27e-08	1.52e-07
Bifidobacterium catenulatum	K02027	0.417515	0.000375565	0.000884589
Bifidobacterium catenulatum	K02028	0.368628	1.42e-05	4.85e-05
Bifidobacterium catenulatum	K02029	0.430515	7.83e-13	1.36e-11
Bifidobacterium catenulatum	K02315	0.297398	1.84e-06	7.87e-06
Bifidobacterium catenulatum	K02334	0.224973	0.000369919	0.000873113
Bifidobacterium catenulatum	K02502	0.182594	0.0119789	0.019314
Bifidobacterium catenulatum	K03091	0.324392	4.19e-05	0.000126608
Bifidobacterium catenulatum	K03523	0.444579	1.05e-13	2.23e-12
Bifidobacterium catenulatum	K03763	0.267272	2.03e-05	6.67e-05
Bifidobacterium catenulatum	K04070	0.339903	3.66e-08	2.33e-07
Bifidobacterium catenulatum	K04488	0.418463	4.05e-12	6.11e-11
Bifidobacterium catenulatum	K05832	0.152026	0.0171514	0.0265665
Bifidobacterium catenulatum	K05896	0.264991	2.96e-05	9.3e-05
Bifidobacterium catenulatum	K05967	0.158942	0.0303919	0.0439614
Bifidobacterium catenulatum	K06346	0.411507	8.04e-05	0.000226298
Bifidobacterium catenulatum	K06379	0.252438	5.98e-05	0.000173616
Bifidobacterium catenulatum	K06382	0.293007	2.66e-06	1.09e-05
Bifidobacterium catenulatum	K06383	0.266529	4.39e-05	0.000132129
Bifidobacterium catenulatum	K06394	0.228094	0.000304038	0.000735245
Bifidobacterium catenulatum	K06399	0.251262	0.00155693	0.00312356
Bifidobacterium catenulatum	K06406	0.286661	0.00613106	0.010628
Bifidobacterium catenulatum	K06412	0.222629	0.000556611	0.00125201
Bifidobacterium catenulatum	K06442	0.376835	0.000689875	0.00151475
Bifidobacterium catenulatum	K06923	0.285735	6.63e-05	0.000190495
Bifidobacterium catenulatum	K06958	0.327492	1.31e-06	5.85e-06
Bifidobacterium catenulatum	K06967	0.225754	0.000352298	0.000835898
Bifidobacterium catenulatum	K06987	0.203659	0.00857134	0.0143269
Bifidobacterium catenulatum	K07009	0.454197	9.52e-05	0.000261883
Bifidobacterium catenulatum	K07030	0.229113	0.000284996	0.000693819
Bifidobacterium catenulatum	K07047	0.536601	1.74e-14	4.45e-13
Bifidobacterium catenulatum	K07080	0.251107	8.07e-05	0.000227038
Bifidobacterium catenulatum	K07090	0.388564	1.77e-10	1.87e-09
Bifidobacterium catenulatum	K07137	0.292119	2.86e-06	1.17e-05
Bifidobacterium catenulatum	K07166	0.357085	4.68e-07	2.33e-06
Bifidobacterium catenulatum	K07260	0.312304	0.000381699	0.000897468
Bifidobacterium catenulatum	K07284	0.435587	3.74e-05	0.000114512
Bifidobacterium catenulatum	K07456	0.293637	0.000167726	0.000432734
Bifidobacterium catenulatum	K07699	0.326428	1.36e-07	7.61e-07
Bifidobacterium catenulatum	K08884	0.523188	1.41e-05	4.81e-05
Bifidobacterium catenulatum	K09772	0.372162	0.000355024	0.000841258
Bifidobacterium catenulatum	K09779	0.258732	0.00137179	0.00278934
Bifidobacterium catenulatum	K09787	0.290693	0.000156614	0.000407158
Bifidobacterium catenulatum	K10008	0.546553	6.4e-11	7.3e-10
Bifidobacterium catenulatum	K11263	0.480596	2.06e-05	6.74e-05
Bifidobacterium catenulatum	K11928	0.468705	4.55e-11	5.36e-10
Bifidobacterium catenulatum	K12952	0.356136	0.00100986	0.00212076
Bifidobacterium catenulatum	K13277	0.160636	0.0267961	0.0392766
Bifidobacterium catenulatum	K16899	0.238957	0.000150294	0.000392371
Blattabacterium sp (Blattella germanica)	K00209	0.171049	0.00720294	0.0122913
Blattabacterium sp (Blattella germanica)	K00620	0.190824	0.0217918	0.0327995
Blattabacterium sp (Blattella germanica)	K00995	0.171384	0.0109682	0.0178326
Blattabacterium sp (Blattella germanica)	K01678	0.191983	0.0107475	0.0175147
Blattabacterium sp (Blattella germanica)	K02334	0.216091	0.0248774	0.0368172
Blattabacterium sp (Blattella germanica)	K04070	0.207441	0.0010583	0.00221429
Blattabacterium sp (Blattella germanica)	K04488	0.171132	0.00717434	0.0122506
Blattabacterium sp (Blattella germanica)	K05967	0.162059	0.0109757	0.0178432
Blattabacterium sp (Blattella germanica)	K06379	0.185863	0.00344069	0.00636361
Blattabacterium sp (Blattella germanica)	K06383	0.204278	0.00169358	0.00336737
Blattabacterium sp (Blattella germanica)	K06394	0.136761	0.0322808	0.0463962
Blattabacterium sp (Blattella germanica)	K06923	0.156118	0.0143391	0.0226627
Blattabacterium sp (Blattella germanica)	K06987	0.25981	3.53e-05	0.000108703
Blattabacterium sp (Blattella germanica)	K07009	0.220716	0.000481265	0.0011012
Blattabacterium sp (Blattella germanica)	K07030	0.203243	0.0013442	0.00273849
Blattabacterium sp (Blattella germanica)	K07080	0.150574	0.0333842	0.0478067
Blattabacterium sp (Blattella germanica)	K07137	0.156645	0.0231336	0.0345654
Blattabacterium sp (Blattella germanica)	K07260	0.19591	0.00201808	0.00393751
Blattabacterium sp (Blattella germanica)	K07284	0.189549	0.00283774	0.00535157
Blattabacterium sp (Blattella germanica)	K07699	0.181178	0.0132616	0.0211297
Blattabacterium sp (Blattella germanica)	K09779	0.251616	0.0133868	0.0213138
Blattabacterium sp (Blattella germanica)	K11263	0.140003	0.0283553	0.0413203
Blattabacterium sp (Blattella germanica)	K13277	0.17471	0.00603227	0.0104799
Candidatus Atelocyanobacterium thalassa	K00209	0.36048	4.32e-09	3.4e-08
Candidatus Atelocyanobacterium thalassa	K00375	0.240203	0.000138327	0.000364762
Candidatus Atelocyanobacterium thalassa	K00620	0.31412	4.25e-07	2.14e-06
Candidatus Atelocyanobacterium thalassa	K00797	0.178016	0.00747633	0.0127025
Candidatus Atelocyanobacterium thalassa	K00821	0.379483	5.16e-10	4.99e-09
Candidatus Atelocyanobacterium thalassa	K00995	0.277356	0.000798167	0.00172008
Candidatus Atelocyanobacterium thalassa	K01215	0.248804	0.034699	0.0494737
Candidatus Atelocyanobacterium thalassa	K01421	0.229317	0.000281329	0.000685632
Candidatus Atelocyanobacterium thalassa	K01678	0.367243	2.06e-09	1.74e-08
Candidatus Atelocyanobacterium thalassa	K01963	0.147998	0.0203768	0.0309355
Candidatus Atelocyanobacterium thalassa	K02004	0.228876	0.000289331	0.000702843
Candidatus Atelocyanobacterium thalassa	K02028	0.222357	0.00393555	0.007165
Candidatus Atelocyanobacterium thalassa	K02029	0.171648	0.0303677	0.04393
Candidatus Atelocyanobacterium thalassa	K02315	0.254499	0.000238492	0.000592192
Candidatus Atelocyanobacterium thalassa	K02372	0.178975	0.0134984	0.0214703
Candidatus Atelocyanobacterium thalassa	K02502	0.272999	1.32e-05	4.53e-05
Candidatus Atelocyanobacterium thalassa	K03091	0.33677	4.99e-08	3.09e-07
Candidatus Atelocyanobacterium thalassa	K03523	0.261305	3.16e-05	9.86e-05
Candidatus Atelocyanobacterium thalassa	K03763	0.299414	1.55e-06	6.78e-06
Candidatus Atelocyanobacterium thalassa	K04070	0.247728	8.3e-05	0.000232457
Candidatus Atelocyanobacterium thalassa	K04488	0.269699	1.69e-05	5.66e-05
Candidatus Atelocyanobacterium thalassa	K05832	0.230082	0.00107507	0.00224625
Candidatus Atelocyanobacterium thalassa	K05896	0.216198	0.000632749	0.00140074
Candidatus Atelocyanobacterium thalassa	K06346	0.290629	3.24e-06	1.3e-05
Candidatus Atelocyanobacterium thalassa	K06379	0.278548	0.00805884	0.0135657
Candidatus Atelocyanobacterium thalassa	K06382	0.236238	0.00136507	0.00277661
Candidatus Atelocyanobacterium thalassa	K06383	0.213634	0.00431685	0.00777213
Candidatus Atelocyanobacterium thalassa	K06394	0.203033	0.00136024	0.00276773
Candidatus Atelocyanobacterium thalassa	K06399	0.247291	8.55e-05	0.000238991
Candidatus Atelocyanobacterium thalassa	K06406	0.311264	2.02e-05	6.64e-05
Candidatus Atelocyanobacterium thalassa	K06412	0.281553	6.75e-06	2.51e-05
Candidatus Atelocyanobacterium thalassa	K06442	0.20565	0.00479803	0.00852616
Candidatus Atelocyanobacterium thalassa	K06923	0.337029	4.86e-08	3.02e-07
Candidatus Atelocyanobacterium thalassa	K06958	0.218412	0.0133066	0.0211989
Candidatus Atelocyanobacterium thalassa	K06967	0.305727	8.97e-07	4.18e-06
Candidatus Atelocyanobacterium thalassa	K06987	0.221384	0.0139282	0.0220768
Candidatus Atelocyanobacterium thalassa	K07009	0.215318	0.000666973	0.00146858
Candidatus Atelocyanobacterium thalassa	K07030	0.332917	0.000205414	0.000518787
Candidatus Atelocyanobacterium thalassa	K07080	0.310486	5.89e-07	2.86e-06
Candidatus Atelocyanobacterium thalassa	K07090	0.195942	0.026562	0.0389715
Candidatus Atelocyanobacterium thalassa	K07137	0.345515	0.0012671	0.00259756
Candidatus Atelocyanobacterium thalassa	K07166	0.361638	3.81e-09	3.03e-08
Candidatus Atelocyanobacterium thalassa	K07260	0.298775	1.95e-06	8.29e-06
Candidatus Atelocyanobacterium thalassa	K07284	0.255925	0.000474081	0.00108725
Candidatus Atelocyanobacterium thalassa	K07456	0.281307	6.88e-06	2.55e-05
Candidatus Atelocyanobacterium thalassa	K07584	0.237691	0.000175371	0.000450269
Candidatus Atelocyanobacterium thalassa	K07699	0.337116	9.98e-06	3.55e-05
Candidatus Atelocyanobacterium thalassa	K08884	0.239111	0.000148763	0.000389038
Candidatus Atelocyanobacterium thalassa	K09693	0.146992	0.0212597	0.0321031
Candidatus Atelocyanobacterium thalassa	K09759	0.262972	0.0181097	0.027857
Candidatus Atelocyanobacterium thalassa	K09772	0.242508	0.000118497	0.000317672
Candidatus Atelocyanobacterium thalassa	K09787	0.28553	4.91e-06	1.89e-05
Candidatus Atelocyanobacterium thalassa	K11145	0.273979	1.22e-05	4.24e-05
Candidatus Atelocyanobacterium thalassa	K11928	0.195417	0.0185521	0.0284381
Candidatus Atelocyanobacterium thalassa	K14540	0.228258	0.00030089	0.000727995
Candidatus Atelocyanobacterium thalassa	K16899	0.289289	3.61e-06	1.44e-05
Candidatus Atelocyanobacterium thalassa	K16927	0.189348	0.0228766	0.034221
Anabaena sp wa102	K00375	0.224109	0.000390376	0.000915291
Anabaena sp wa102	K00620	0.263908	0.000409655	0.000955279
Anabaena sp wa102	K00797	0.18277	0.00403326	0.00731903
Anabaena sp wa102	K00821	0.369938	7.42e-05	0.000210683
Anabaena sp wa102	K00995	0.176115	0.00563032	0.009848
Anabaena sp wa102	K01421	0.236258	0.00083842	0.00179781
Anabaena sp wa102	K01678	0.275149	0.0251227	0.0371436
Anabaena sp wa102	K02003	0.195862	0.00202335	0.00394481
Anabaena sp wa102	K02004	0.1793	0.0048063	0.00853834
Anabaena sp wa102	K02027	0.135403	0.0340572	0.048647
Anabaena sp wa102	K02315	0.152254	0.0169826	0.0263295
Anabaena sp wa102	K02372	0.142822	0.0252805	0.0373617
Anabaena sp wa102	K02502	0.247964	8.16e-05	0.000229337
Anabaena sp wa102	K03091	0.26897	0.000653245	0.00144187
Anabaena sp wa102	K03523	0.277255	9.47e-06	3.38e-05
Anabaena sp wa102	K03763	0.321354	0.00442302	0.00793716
Anabaena sp wa102	K04070	0.197965	0.00180346	0.0035584
Anabaena sp wa102	K04488	0.216894	0.000606854	0.00135071
Anabaena sp wa102	K05896	0.17892	0.00489865	0.00868406
Anabaena sp wa102	K06346	0.261567	3.1e-05	9.69e-05
Anabaena sp wa102	K06379	0.196688	0.00450068	0.00805968
Anabaena sp wa102	K06382	0.263786	0.0217239	0.0327138
Anabaena sp wa102	K06394	0.250305	0.000108894	0.000294508
Anabaena sp wa102	K06399	0.243806	0.000219838	0.000550954
Anabaena sp wa102	K06406	0.248797	0.00643067	0.0110846
Anabaena sp wa102	K06412	0.215038	0.0116542	0.0188359
Anabaena sp wa102	K06923	0.272787	1.34e-05	4.59e-05
Anabaena sp wa102	K06958	0.163293	0.0103713	0.0169815
Anabaena sp wa102	K06967	0.302281	0.00123843	0.002546
Anabaena sp wa102	K07030	0.180604	0.0148502	0.0233671
Anabaena sp wa102	K07080	0.246437	0.0116786	0.0188688
Anabaena sp wa102	K07090	0.15892	0.0126547	0.0202786
Anabaena sp wa102	K07166	0.262052	2.99e-05	9.4e-05
Anabaena sp wa102	K07284	0.169017	0.00793644	0.0133827
Anabaena sp wa102	K07456	0.241848	0.000123881	0.000330483
Anabaena sp wa102	K07584	0.230072	0.000268103	0.000657038
Anabaena sp wa102	K08884	0.206593	0.00111112	0.00231363
Anabaena sp wa102	K09697	0.230775	0.000608098	0.00135315
Anabaena sp wa102	K09772	0.196469	0.00195757	0.00383188
Anabaena sp wa102	K09787	0.254826	5.05e-05	0.000149567
Anabaena sp wa102	K11145	0.245299	9.8e-05	0.000268948
Anabaena sp wa102	K14540	0.195889	0.00202045	0.00394128
Anabaena sp wa102	K16899	0.289107	3.67e-06	1.46e-05
Deferribacter desulfuricans	K00209	0.396066	5.93e-09	4.51e-08
Deferribacter desulfuricans	K00375	0.275987	1.05e-05	3.69e-05
Deferribacter desulfuricans	K00620	0.398497	7.02e-05	0.000200296
Deferribacter desulfuricans	K00821	0.282624	9.47e-05	0.000260879
Deferribacter desulfuricans	K00995	0.32507	1.54e-07	8.52e-07
Deferribacter desulfuricans	K01215	0.19918	0.0127968	0.020479
Deferribacter desulfuricans	K01421	0.265753	0.00603573	0.0104849
Deferribacter desulfuricans	K01678	0.336989	4.88e-08	3.03e-07
Deferribacter desulfuricans	K01963	0.161636	0.0111899	0.0181586
Deferribacter desulfuricans	K02004	0.178714	0.0176793	0.0272694
Deferribacter desulfuricans	K02028	0.281549	6.75e-06	2.51e-05
Deferribacter desulfuricans	K02029	0.248022	0.000306734	0.000740843
Deferribacter desulfuricans	K02315	0.350513	0.0102684	0.016839
Deferribacter desulfuricans	K02334	0.358009	0.000422853	0.000983013
Deferribacter desulfuricans	K02502	0.247869	8.22e-05	0.000230479
Deferribacter desulfuricans	K03091	0.365359	8.23e-05	0.000230736
Deferribacter desulfuricans	K03523	0.317861	3.02e-07	1.56e-06
Deferribacter desulfuricans	K03763	0.285555	0.00232106	0.00446397
Deferribacter desulfuricans	K04070	0.325587	5.44e-05	0.000159882
Deferribacter desulfuricans	K04488	0.319486	2.6e-07	1.37e-06
Deferribacter desulfuricans	K05832	0.266819	2.1e-05	6.88e-05
Deferribacter desulfuricans	K05896	0.204282	0.00126752	0.00259781
Deferribacter desulfuricans	K05967	0.262093	0.00719864	0.0122869
Deferribacter desulfuricans	K06346	0.183179	0.00583008	0.0101619
Deferribacter desulfuricans	K06379	0.272849	0.000374672	0.000882946
Deferribacter desulfuricans	K06382	0.366301	0.00421856	0.00761722
Deferribacter desulfuricans	K06383	0.383053	0.000116226	0.000312557
Deferribacter desulfuricans	K06394	0.236495	0.00127552	0.00261243
Deferribacter desulfuricans	K06399	0.224236	0.0137268	0.0217951
Deferribacter desulfuricans	K06406	0.360535	0.000769614	0.00166511
Deferribacter desulfuricans	K06412	0.208675	0.0306444	0.0442876
Deferribacter desulfuricans	K06442	0.275431	1.09e-05	3.83e-05
Deferribacter desulfuricans	K06923	0.286412	0.000455085	0.00104861
Deferribacter desulfuricans	K06958	0.159148	0.0125252	0.0200933
Deferribacter desulfuricans	K06967	0.355941	0.0178373	0.0274779
Deferribacter desulfuricans	K06987	0.335684	0.00177747	0.00351337
Deferribacter desulfuricans	K07009	0.399957	4.41e-11	5.22e-10
Deferribacter desulfuricans	K07030	0.340583	3.42e-08	2.19e-07
Deferribacter desulfuricans	K07047	0.254934	5.01e-05	0.000148546
Deferribacter desulfuricans	K07080	0.310838	0.000169888	0.000437749
Deferribacter desulfuricans	K07090	0.166375	0.00898915	0.0149413
Deferribacter desulfuricans	K07137	0.347807	0.00224289	0.00432933
Deferribacter desulfuricans	K07166	0.252248	0.00191303	0.00375571
Deferribacter desulfuricans	K07260	0.41706	6.85e-06	2.54e-05
Deferribacter desulfuricans	K07284	0.326363	0.000937595	0.00198406
Deferribacter desulfuricans	K07456	0.314047	1.23e-05	4.27e-05
Deferribacter desulfuricans	K07584	0.210128	0.000905848	0.00192455
Deferribacter desulfuricans	K07699	0.392102	0.000612658	0.00136245
Deferribacter desulfuricans	K08884	0.24699	0.00112895	0.00234715
Deferribacter desulfuricans	K09693	0.179119	0.011843	0.0191102
Deferribacter desulfuricans	K09772	0.183657	0.00639517	0.0110339
Deferribacter desulfuricans	K09779	0.457998	8.19e-06	2.97e-05
Deferribacter desulfuricans	K09787	0.268213	0.00978347	0.0161155
Deferribacter desulfuricans	K10008	0.203611	0.0013166	0.00268712
Deferribacter desulfuricans	K11145	0.275538	1.08e-05	3.81e-05
Deferribacter desulfuricans	K11263	0.206924	0.00766509	0.0129902
Deferribacter desulfuricans	K11928	0.174312	0.014732	0.0232051
Deferribacter desulfuricans	K12952	0.232227	0.000233475	0.000581096
Deferribacter desulfuricans	K13277	0.221926	0.000446812	0.00103245
Deferribacter desulfuricans	K14540	0.282815	4.88e-05	0.000145086
Deferribacter desulfuricans	K16899	0.211504	0.000835831	0.0017935
Deferribacter desulfuricans	K16927	0.269939	0.000727416	0.0015858
Dictyoglomus thermophilum	K00209	0.351406	1.13e-08	8.07e-08
Dictyoglomus thermophilum	K00375	0.307704	0.0046926	0.00835773
Dictyoglomus thermophilum	K00620	0.392115	0.000112724	0.000304048
Dictyoglomus thermophilum	K00797	0.196191	0.00198741	0.00388272
Dictyoglomus thermophilum	K00821	0.291933	0.00183932	0.00362202
Dictyoglomus thermophilum	K00995	0.391056	0.000181761	0.000464691
Dictyoglomus thermophilum	K01215	0.251716	0.0105281	0.0172071
Dictyoglomus thermophilum	K01421	0.224678	0.00332649	0.0061701
Dictyoglomus thermophilum	K01678	0.387176	1.57e-05	5.31e-05
Dictyoglomus thermophilum	K01963	0.290245	0.000249649	0.000616587
Dictyoglomus thermophilum	K02003	0.217737	0.000576801	0.00129115
Dictyoglomus thermophilum	K02004	0.209992	0.00983843	0.0161942
Dictyoglomus thermophilum	K02027	0.174806	0.00600391	0.0104367
Dictyoglomus thermophilum	K02028	0.304044	1.04e-06	4.75e-06
Dictyoglomus thermophilum	K02029	0.175513	0.0163721	0.0254862
Dictyoglomus thermophilum	K02315	0.200739	0.00154679	0.00310632
Dictyoglomus thermophilum	K02372	0.263776	2.64e-05	8.39e-05
Dictyoglomus thermophilum	K02502	0.174497	0.00609555	0.0105766
Dictyoglomus thermophilum	K03091	0.393271	0.0039382	0.00716838
Dictyoglomus thermophilum	K03523	0.249905	7.14e-05	0.000203314
Dictyoglomus thermophilum	K04070	0.182674	0.00405308	0.00734932
Dictyoglomus thermophilum	K04488	0.264811	2.44e-05	7.84e-05
Dictyoglomus thermophilum	K05832	0.244559	0.00047501	0.00108896
Dictyoglomus thermophilum	K05896	0.238196	0.000158071	0.000410471
Dictyoglomus thermophilum	K05967	0.328853	1.42e-05	4.84e-05
Dictyoglomus thermophilum	K06346	0.1925	0.00242587	0.00464229
Dictyoglomus thermophilum	K06379	0.464831	0.00809877	0.0136203
Dictyoglomus thermophilum	K06382	0.335493	0.00787791	0.0132922
Dictyoglomus thermophilum	K06383	0.276709	0.00197741	0.00386611
Dictyoglomus thermophilum	K06394	0.186544	0.0199582	0.0303767
Dictyoglomus thermophilum	K06399	0.225091	0.000367204	0.000867158
Dictyoglomus thermophilum	K06406	0.35472	0.0222246	0.0333424
Dictyoglomus thermophilum	K06412	0.314074	0.00243651	0.0046613
Dictyoglomus thermophilum	K06442	0.183475	0.00389059	0.00709174
Dictyoglomus thermophilum	K06923	0.270351	1.61e-05	5.42e-05
Dictyoglomus thermophilum	K06958	0.342024	2.96e-08	1.93e-07
Dictyoglomus thermophilum	K06967	0.21186	0.0216517	0.0326268
Dictyoglomus thermophilum	K06987	0.288355	0.00431637	0.00777205
Dictyoglomus thermophilum	K07009	0.41171	2.29e-05	7.4e-05
Dictyoglomus thermophilum	K07030	0.147542	0.0207726	0.0314544
Dictyoglomus thermophilum	K07047	0.226475	0.000336716	0.000804533
Dictyoglomus thermophilum	K07080	0.230702	0.000257524	0.000634179
Dictyoglomus thermophilum	K07090	0.19462	0.00216434	0.00418937
Dictyoglomus thermophilum	K07137	0.308801	0.0182255	0.0280065
Dictyoglomus thermophilum	K07166	0.334601	6.18e-08	3.75e-07
Dictyoglomus thermophilum	K07260	0.398613	5.21e-11	6.09e-10
Dictyoglomus thermophilum	K07284	0.27228	0.00186306	0.00366597
Dictyoglomus thermophilum	K07456	0.184647	0.00366363	0.0067256
Dictyoglomus thermophilum	K07584	0.152411	0.0168677	0.0261719
Dictyoglomus thermophilum	K07699	0.433289	0.000614079	0.00136514
Dictyoglomus thermophilum	K08884	0.224686	0.000376594	0.000886665
Dictyoglomus thermophilum	K09693	0.263204	0.000307108	0.000741546
Dictyoglomus thermophilum	K09759	0.242906	0.000455675	0.00104984
Dictyoglomus thermophilum	K09772	0.276644	9.93e-06	3.53e-05
Dictyoglomus thermophilum	K09779	0.374522	0.00438874	0.00788112
Dictyoglomus thermophilum	K09787	0.308051	7.31e-07	3.47e-06
Dictyoglomus thermophilum	K10008	0.14949	0.0191251	0.0292469
Dictyoglomus thermophilum	K11145	0.192953	0.00236769	0.00454059
Dictyoglomus thermophilum	K11263	0.254582	5.13e-05	0.000151891
Dictyoglomus thermophilum	K11928	0.214282	0.000709418	0.00155162
Dictyoglomus thermophilum	K13277	0.295277	2.2e-06	9.2e-06
Dictyoglomus thermophilum	K14761	0.195892	0.00202002	0.00394087
Dictyoglomus thermophilum	K16899	0.138692	0.02989	0.0433077
Dictyoglomus thermophilum	K16927	0.321241	2.21e-07	1.18e-06
Bacillus weihenstephanensis	K00209	0.387398	5.31e-08	3.27e-07
Bacillus weihenstephanensis	K00375	0.372375	1.16e-09	1.04e-08
Bacillus weihenstephanensis	K00620	0.374986	7.86e-06	2.87e-05
Bacillus weihenstephanensis	K00797	0.297518	1.82e-06	7.8e-06
Bacillus weihenstephanensis	K00821	0.388079	9.53e-08	5.52e-07
Bacillus weihenstephanensis	K00995	0.342366	2.57e-05	8.22e-05
Bacillus weihenstephanensis	K01421	0.283383	5.83e-06	2.2e-05
Bacillus weihenstephanensis	K01678	0.418583	4.93e-09	3.83e-08
Bacillus weihenstephanensis	K01963	0.29701	1.9e-06	8.1e-06
Bacillus weihenstephanensis	K02003	0.244437	0.000122082	0.000326263
Bacillus weihenstephanensis	K02004	0.281209	6.93e-06	2.57e-05
Bacillus weihenstephanensis	K02027	0.177436	0.0241138	0.0358429
Bacillus weihenstephanensis	K02028	0.297512	1.82e-06	7.8e-06
Bacillus weihenstephanensis	K02029	0.213041	0.00076351	0.00165369
Bacillus weihenstephanensis	K02315	0.258427	3.9e-05	0.000118834
Bacillus weihenstephanensis	K02372	0.268761	1.82e-05	6.03e-05
Bacillus weihenstephanensis	K02502	0.249458	7.36e-05	0.000209213
Bacillus weihenstephanensis	K03091	0.369975	0.00345764	0.00639102
Bacillus weihenstephanensis	K03523	0.265321	2.35e-05	7.58e-05
Bacillus weihenstephanensis	K03763	0.341999	0.000901134	0.00191544
Bacillus weihenstephanensis	K04070	0.263202	0.00366624	0.00672902
Bacillus weihenstephanensis	K04488	0.357222	6.12e-09	4.64e-08
Bacillus weihenstephanensis	K05832	0.353742	8.85e-09	6.46e-08
Bacillus weihenstephanensis	K05896	0.236498	0.00017681	0.000453706
Bacillus weihenstephanensis	K05967	0.34454	2.29e-08	1.53e-07
Bacillus weihenstephanensis	K06346	0.327669	1.21e-07	6.84e-07
Bacillus weihenstephanensis	K06379	0.418898	1.15e-05	4.01e-05
Bacillus weihenstephanensis	K06382	0.350805	0.000109785	0.000296696
Bacillus weihenstephanensis	K06383	0.280874	0.00114619	0.00237559
Bacillus weihenstephanensis	K06394	0.275644	0.00229627	0.00442101
Bacillus weihenstephanensis	K06399	0.288125	3.97e-06	1.57e-05
Bacillus weihenstephanensis	K06412	0.357335	0.00101388	0.00212826
Bacillus weihenstephanensis	K06442	0.222824	0.000422742	0.000983002
Bacillus weihenstephanensis	K06923	0.347788	1.64e-08	1.14e-07
Bacillus weihenstephanensis	K06958	0.335721	5.53e-08	3.4e-07
Bacillus weihenstephanensis	K06967	0.252184	0.00252869	0.00482217
Bacillus weihenstephanensis	K06987	0.331235	8.57e-08	5.02e-07
Bacillus weihenstephanensis	K07009	0.260697	0.00494707	0.0087608
Bacillus weihenstephanensis	K07030	0.283009	0.00680357	0.0116616
Bacillus weihenstephanensis	K07080	0.261205	3.19e-05	9.92e-05
Bacillus weihenstephanensis	K07090	0.246988	8.73e-05	0.000243251
Bacillus weihenstephanensis	K07104	0.206599	0.00815648	0.0137096
Bacillus weihenstephanensis	K07137	0.367787	0.00257057	0.00489532
Bacillus weihenstephanensis	K07166	0.35308	9.49e-09	6.87e-08
Bacillus weihenstephanensis	K07260	0.402094	3.37e-11	4.08e-10
Bacillus weihenstephanensis	K07284	0.244372	0.000104438	0.000283776
Bacillus weihenstephanensis	K07456	0.215318	0.000666959	0.00146858
Bacillus weihenstephanensis	K07570	0.163819	0.0101232	0.016625
Bacillus weihenstephanensis	K07584	0.21748	0.000585797	0.00130966
Bacillus weihenstephanensis	K07699	0.407691	0.000184118	0.00046972
Bacillus weihenstephanensis	K08884	0.264938	2.42e-05	7.78e-05
Bacillus weihenstephanensis	K09693	0.210911	0.000865359	0.00184854
Bacillus weihenstephanensis	K09759	0.292216	0.000170193	0.000438472
Bacillus weihenstephanensis	K09772	0.258463	3.89e-05	0.000118569
Bacillus weihenstephanensis	K09779	0.340327	0.000462096	0.00106341
Bacillus weihenstephanensis	K09787	0.328967	1.07e-07	6.11e-07
Bacillus weihenstephanensis	K11145	0.276314	1.02e-05	3.61e-05
Bacillus weihenstephanensis	K11263	0.153472	0.0161072	0.0251172
Bacillus weihenstephanensis	K11928	0.235381	0.000510543	0.00116054
Bacillus weihenstephanensis	K12952	0.162299	0.0108557	0.0176704
Bacillus weihenstephanensis	K13277	0.32767	1.21e-07	6.84e-07
Bacillus weihenstephanensis	K14540	0.274719	0.0070988	0.0121339
Bacillus weihenstephanensis	K14761	0.237273	0.000168018	0.000433427
Bacillus weihenstephanensis	K16899	0.250437	6.88e-05	0.000196623
Bacillus weihenstephanensis	K16927	0.331482	1.29e-06	5.76e-06
Lysinibacillus sphaericus	K00209	0.465036	4.65e-15	1.36e-13
Lysinibacillus sphaericus	K00375	0.430208	8.17e-13	1.42e-11
Lysinibacillus sphaericus	K00620	0.555946	1.79e-22	2.51e-20
Lysinibacillus sphaericus	K00797	0.316597	0.00152328	0.00306184
Lysinibacillus sphaericus	K00821	0.483567	7.25e-16	2.45e-14
Lysinibacillus sphaericus	K00995	0.458032	1.39e-14	3.63e-13
Lysinibacillus sphaericus	K01215	0.292273	0.0270082	0.0395457
Lysinibacillus sphaericus	K01421	0.428626	1.02e-12	1.73e-11
Lysinibacillus sphaericus	K01678	0.49659	2.36e-17	1.13e-15
Lysinibacillus sphaericus	K01963	0.342697	2.76e-08	1.81e-07
Lysinibacillus sphaericus	K02003	0.307421	7.73e-07	3.65e-06
Lysinibacillus sphaericus	K02004	0.3044	1.01e-06	4.62e-06
Lysinibacillus sphaericus	K02027	0.23744	0.000166171	0.000428908
Lysinibacillus sphaericus	K02028	0.374418	9.23e-10	8.4e-09
Lysinibacillus sphaericus	K02029	0.242676	0.0201424	0.0306365
Lysinibacillus sphaericus	K02315	0.385408	3.07e-10	3.09e-09
Lysinibacillus sphaericus	K02334	0.20192	0.00144806	0.00292858
Lysinibacillus sphaericus	K02372	0.337337	4.73e-06	1.83e-05
Lysinibacillus sphaericus	K02502	0.351621	2.45e-08	1.63e-07
Lysinibacillus sphaericus	K03091	0.518358	1.3e-16	5.12e-15
Lysinibacillus sphaericus	K03523	0.409914	1.24e-11	1.67e-10
Lysinibacillus sphaericus	K03763	0.358752	6.35e-09	4.78e-08
Lysinibacillus sphaericus	K04070	0.43322	8.51e-11	9.5e-10
Lysinibacillus sphaericus	K04488	0.464317	5.21e-15	1.5e-13
Lysinibacillus sphaericus	K05832	0.380039	4.84e-10	4.7e-09
Lysinibacillus sphaericus	K05896	0.37315	3.52e-09	2.82e-08
Lysinibacillus sphaericus	K05967	0.379507	5.15e-10	4.98e-09
Lysinibacillus sphaericus	K06346	0.346049	1.97e-08	1.33e-07
Lysinibacillus sphaericus	K06379	0.502782	6.81e-10	6.39e-09
Lysinibacillus sphaericus	K06382	0.499519	1.15e-08	8.21e-08
Lysinibacillus sphaericus	K06383	0.417871	4.38e-12	6.54e-11
Lysinibacillus sphaericus	K06394	0.34231	2.87e-08	1.88e-07
Lysinibacillus sphaericus	K06399	0.404022	7.32e-09	5.44e-08
Lysinibacillus sphaericus	K06406	0.467548	2.54e-11	3.16e-10
Lysinibacillus sphaericus	K06412	0.443886	4.39e-05	0.000132058
Lysinibacillus sphaericus	K06442	0.255566	4.79e-05	0.000142801
Lysinibacillus sphaericus	K06923	0.475141	9.15e-16	3.03e-14
Lysinibacillus sphaericus	K06958	0.387407	1.49e-07	8.27e-07
Lysinibacillus sphaericus	K06967	0.389825	1.52e-10	1.63e-09
Lysinibacillus sphaericus	K06987	0.404919	6.17e-05	0.000178738
Lysinibacillus sphaericus	K07009	0.413334	7.98e-12	1.11e-10
Lysinibacillus sphaericus	K07030	0.344133	2.39e-08	1.59e-07
Lysinibacillus sphaericus	K07047	0.299213	1.57e-06	6.88e-06
Lysinibacillus sphaericus	K07080	0.428684	1.01e-12	1.72e-11
Lysinibacillus sphaericus	K07090	0.296899	0.00155832	0.00312536
Lysinibacillus sphaericus	K07104	0.196814	0.0146711	0.0231175
Lysinibacillus sphaericus	K07137	0.472338	1.66e-06	7.2e-06
Lysinibacillus sphaericus	K07166	0.51828	9.01e-16	2.99e-14
Lysinibacillus sphaericus	K07260	0.52867	5.6e-20	4.74e-18
Lysinibacillus sphaericus	K07284	0.480479	3.78e-16	1.37e-14
Lysinibacillus sphaericus	K07456	0.400748	8.3e-11	9.29e-10
Lysinibacillus sphaericus	K07584	0.334666	0.00148698	0.00299588
Lysinibacillus sphaericus	K07699	0.551913	2.1e-14	5.2e-13
Lysinibacillus sphaericus	K08884	0.383098	3.42e-07	1.75e-06
Lysinibacillus sphaericus	K09693	0.271998	0.000217256	0.000545089
Lysinibacillus sphaericus	K09759	0.380813	0.000207279	0.000522747
Lysinibacillus sphaericus	K09772	0.40712	2.29e-06	9.53e-06
Lysinibacillus sphaericus	K09779	0.471913	0.00063584	0.00140672
Lysinibacillus sphaericus	K09787	0.472926	2.38e-14	5.82e-13
Lysinibacillus sphaericus	K10008	0.260066	0.00225621	0.00435178
Lysinibacillus sphaericus	K11145	0.391072	1.31e-10	1.42e-09
Lysinibacillus sphaericus	K11263	0.260434	3.37e-05	0.000104487
Lysinibacillus sphaericus	K11928	0.317148	0.000439848	0.00101801
Lysinibacillus sphaericus	K12952	0.274015	1.22e-05	4.23e-05
Lysinibacillus sphaericus	K13277	0.320617	2.34e-07	1.24e-06
Lysinibacillus sphaericus	K14540	0.383283	1.05e-06	4.79e-06
Lysinibacillus sphaericus	K14761	0.233154	0.000219909	0.000551054
Lysinibacillus sphaericus	K16899	0.307494	7.68e-07	3.63e-06
Lysinibacillus sphaericus	K16927	0.374958	1.96e-07	1.06e-06
Staphylococcus argenteus	K00209	0.435149	7.5e-08	4.46e-07
Staphylococcus argenteus	K00375	0.305522	9.13e-07	4.25e-06
Staphylococcus argenteus	K00620	0.371907	8.29e-05	0.000232298
Staphylococcus argenteus	K00821	0.39091	0.00132465	0.00270231
Staphylococcus argenteus	K00995	0.341423	3.14e-08	2.04e-07
Staphylococcus argenteus	K01215	0.236005	0.0280466	0.0409134
Staphylococcus argenteus	K01421	0.308594	0.00058885	0.00131518
Staphylococcus argenteus	K01678	0.510409	1.62e-10	1.72e-09
Staphylococcus argenteus	K01963	0.187384	0.00317912	0.00593029
Staphylococcus argenteus	K02003	0.198229	0.00177752	0.00351337
Staphylococcus argenteus	K02004	0.162575	0.0218851	0.0329018
Staphylococcus argenteus	K02028	0.246721	8.89e-05	0.00024723
Staphylococcus argenteus	K02029	0.193201	0.00233642	0.00449156
Staphylococcus argenteus	K02315	0.227676	0.0073992	0.0125821
Staphylococcus argenteus	K02372	0.190035	0.0027658	0.00523066
Staphylococcus argenteus	K02502	0.261985	0.000371132	0.000875518
Staphylococcus argenteus	K03091	0.394492	7.25e-07	3.44e-06
Staphylococcus argenteus	K03523	0.304014	1.04e-06	4.76e-06
Staphylococcus argenteus	K03763	0.33494	0.00442418	0.00793766
Staphylococcus argenteus	K04070	0.261677	0.00106303	0.00222317
Staphylococcus argenteus	K04488	0.317061	3.52e-07	1.8e-06
Staphylococcus argenteus	K05832	0.21695	0.000604826	0.00134703
Staphylococcus argenteus	K05896	0.196594	0.00194426	0.00380996
Staphylococcus argenteus	K05967	0.349915	3.69e-06	1.47e-05
Staphylococcus argenteus	K06346	0.265663	0.0129888	0.0207549
Staphylococcus argenteus	K06379	0.345005	3.41e-05	0.000105469
Staphylococcus argenteus	K06382	0.301112	0.00876509	0.0146128
Staphylococcus argenteus	K06383	0.337899	4.46e-08	2.8e-07
Staphylococcus argenteus	K06394	0.287009	4.69e-06	1.82e-05
Staphylococcus argenteus	K06399	0.294272	4.84e-05	0.000144137
Staphylococcus argenteus	K06406	0.329885	0.000299187	0.000724359
Staphylococcus argenteus	K06412	0.345444	2.12e-05	6.91e-05
Staphylococcus argenteus	K06442	0.179784	0.00469111	0.00835591
Staphylococcus argenteus	K06923	0.308748	6.87e-07	3.28e-06
Staphylococcus argenteus	K06958	0.232756	0.000225644	0.000563547
Staphylococcus argenteus	K06967	0.302695	0.00029444	0.000713537
Staphylococcus argenteus	K06987	0.384591	4.41e-06	1.72e-05
Staphylococcus argenteus	K07009	0.363684	3.05e-09	2.48e-08
Staphylococcus argenteus	K07030	0.257455	4.18e-05	0.000126462
Staphylococcus argenteus	K07047	0.205282	0.00165083	0.0032918
Staphylococcus argenteus	K07080	0.297282	1.86e-06	7.93e-06
Staphylococcus argenteus	K07090	0.189001	0.0292656	0.0425163
Staphylococcus argenteus	K07137	0.36191	0.00878547	0.0146427
Staphylococcus argenteus	K07166	0.346012	6.04e-07	2.93e-06
Staphylococcus argenteus	K07260	0.346272	6.97e-08	4.19e-07
Staphylococcus argenteus	K07284	0.254597	5.13e-05	0.000151756
Staphylococcus argenteus	K07456	0.258387	3.91e-05	0.000119106
Staphylococcus argenteus	K07584	0.250977	6.62e-05	0.000190223
Staphylococcus argenteus	K07699	0.378123	0.000153806	0.000400544
Staphylococcus argenteus	K08884	0.248426	0.00355922	0.0065526
Staphylococcus argenteus	K09693	0.181129	0.00438381	0.00787619
Staphylococcus argenteus	K09697	0.216834	0.0055867	0.00978594
Staphylococcus argenteus	K09772	0.251077	6.57e-05	0.000189163
Staphylococcus argenteus	K09779	0.394343	0.00203075	0.00395738
Staphylococcus argenteus	K09787	0.335388	5.72e-08	3.5e-07
Staphylococcus argenteus	K10008	0.159495	0.0337758	0.0482958
Staphylococcus argenteus	K11145	0.227203	0.00032163	0.000772682
Staphylococcus argenteus	K11263	0.251551	0.0034418	0.00636499
Staphylococcus argenteus	K11928	0.215623	0.00561644	0.0098266
Staphylococcus argenteus	K12952	0.161831	0.0110909	0.0180111
Staphylococcus argenteus	K13277	0.281607	6.72e-06	2.5e-05
Staphylococcus argenteus	K14540	0.232008	0.00275285	0.00521054
Staphylococcus argenteus	K14761	0.166487	0.00894204	0.0148735
Staphylococcus argenteus	K16899	0.269676	0.00177042	0.00350201
Staphylococcus argenteus	K16927	0.294861	1.15e-05	4.03e-05
Staphylococcus epidermidis	K00209	0.402763	3.1e-11	3.78e-10
Staphylococcus epidermidis	K00375	0.303545	0.000247869	0.000612707
Staphylococcus epidermidis	K00620	0.376596	0.000504148	0.00114702
Staphylococcus epidermidis	K00797	0.203401	0.00466452	0.00831348
Staphylococcus epidermidis	K00821	0.365793	0.00152044	0.00305716
Staphylococcus epidermidis	K00995	0.343569	0.000142326	0.000373831
Staphylococcus epidermidis	K01421	0.268963	0.00611305	0.0106009
Staphylococcus epidermidis	K01678	0.444578	4.49e-06	1.75e-05
Staphylococcus epidermidis	K01963	0.224206	0.0012859	0.00263146
Staphylococcus epidermidis	K02004	0.192235	0.0101167	0.0166159
Staphylococcus epidermidis	K02028	0.284149	5.48e-06	2.09e-05
Staphylococcus epidermidis	K02029	0.266196	2.2e-05	7.16e-05
Staphylococcus epidermidis	K02315	0.2488	0.0216956	0.0326792
Staphylococcus epidermidis	K02334	0.188724	0.00296368	0.00556118
Staphylococcus epidermidis	K02372	0.204401	0.001259	0.00258359
Staphylococcus epidermidis	K02502	0.232429	0.00692355	0.0118504
Staphylococcus epidermidis	K03091	0.376644	0.00427981	0.00771391
Staphylococcus epidermidis	K03523	0.264135	0.000143419	0.000376428
Staphylococcus epidermidis	K03763	0.278401	0.0177865	0.0274114
Staphylococcus epidermidis	K04070	0.287367	7.97e-05	0.000224533
Staphylococcus epidermidis	K04488	0.323884	0.000170586	0.000439423
Staphylococcus epidermidis	K05832	0.305057	9.51e-07	4.4e-06
Staphylococcus epidermidis	K05896	0.214186	0.000713446	0.00155873
Staphylococcus epidermidis	K05967	0.300247	0.0126727	0.0203056
Staphylococcus epidermidis	K06346	0.25541	0.000942822	0.00199395
Staphylococcus epidermidis	K06379	0.347628	0.000234043	0.000582428
Staphylococcus epidermidis	K06382	0.315874	0.0279162	0.0407363
Staphylococcus epidermidis	K06383	0.32015	0.0021629	0.00418712
Staphylococcus epidermidis	K06394	0.24011	0.034096	0.0486985
Staphylococcus epidermidis	K06399	0.251584	0.00801161	0.0134938
Staphylococcus epidermidis	K06406	0.320419	0.0232996	0.0347759
Staphylococcus epidermidis	K06412	0.319919	0.000531931	0.00120385
Staphylococcus epidermidis	K06442	0.251523	6.37e-05	0.000183925
Staphylococcus epidermidis	K06923	0.354167	5.74e-06	2.17e-05
Staphylococcus epidermidis	K06958	0.235902	0.000183865	0.000469206
Staphylococcus epidermidis	K06987	0.361668	0.00119274	0.0024633
Staphylococcus epidermidis	K07009	0.335288	5.77e-08	3.53e-07
Staphylococcus epidermidis	K07030	0.316329	3.47e-07	1.77e-06
Staphylococcus epidermidis	K07047	0.256669	4.42e-05	0.000133023
Staphylococcus epidermidis	K07080	0.252373	0.000726494	0.00158436
Staphylococcus epidermidis	K07090	0.178104	0.0296394	0.0430005
Staphylococcus epidermidis	K07104	0.186703	0.0175141	0.0270515
Staphylococcus epidermidis	K07137	0.368657	0.0107157	0.0174724
Staphylococcus epidermidis	K07166	0.366282	2.29e-09	1.92e-08
Staphylococcus epidermidis	K07260	0.401859	3.48e-11	4.19e-10
Staphylococcus epidermidis	K07284	0.278996	8.26e-06	2.99e-05
Staphylococcus epidermidis	K07456	0.247567	0.00348424	0.00643227
Staphylococcus epidermidis	K07570	0.151469	0.0175688	0.0271221
Staphylococcus epidermidis	K07584	0.19426	0.00823308	0.0138165
Staphylococcus epidermidis	K07699	0.391421	0.00265608	0.00504591
Staphylococcus epidermidis	K08884	0.24696	0.00236368	0.00453483
Staphylococcus epidermidis	K09693	0.166857	0.00878809	0.0146457
Staphylococcus epidermidis	K09759	0.237962	0.00327952	0.0060955
Staphylococcus epidermidis	K09772	0.235946	0.000183338	0.000467994
Staphylococcus epidermidis	K09779	0.392624	0.00201158	0.00392611
Staphylococcus epidermidis	K09787	0.332964	0.000502989	0.00114469
Staphylococcus epidermidis	K10008	0.197657	0.00692683	0.0118549
Staphylococcus epidermidis	K11145	0.262773	2.84e-05	8.96e-05
Staphylococcus epidermidis	K11263	0.208101	0.0010188	0.00213686
Staphylococcus epidermidis	K11928	0.239099	0.000214505	0.000538712
Staphylococcus epidermidis	K13277	0.275708	0.000809618	0.00174309
Staphylococcus epidermidis	K14540	0.242867	0.0242997	0.0360806
Staphylococcus epidermidis	K14761	0.212945	0.000767865	0.00166193
Staphylococcus epidermidis	K16899	0.201087	0.0235426	0.0350953
Staphylococcus epidermidis	K16927	0.294112	0.00117959	0.0024381
Carnobacterium maltaromaticum	K00209	0.393354	3.45e-06	1.38e-05
Carnobacterium maltaromaticum	K00375	0.292309	4.91e-06	1.89e-05
Carnobacterium maltaromaticum	K00620	0.375378	8.57e-05	0.000239234
Carnobacterium maltaromaticum	K00821	0.363793	0.00363561	0.0066796
Carnobacterium maltaromaticum	K00995	0.32833	2.15e-06	9.03e-06
Carnobacterium maltaromaticum	K01215	0.275048	0.0154346	0.0242002
Carnobacterium maltaromaticum	K01421	0.285545	0.00445761	0.00799366
Carnobacterium maltaromaticum	K01678	0.471166	3.03e-06	1.23e-05
Carnobacterium maltaromaticum	K01963	0.201262	0.0037146	0.00680947
Carnobacterium maltaromaticum	K02003	0.159874	0.0313611	0.0452168
Carnobacterium maltaromaticum	K02004	0.195212	0.00209608	0.0040712
Carnobacterium maltaromaticum	K02027	0.136195	0.0330119	0.0473299
Carnobacterium maltaromaticum	K02028	0.277394	9.37e-06	3.35e-05
Carnobacterium maltaromaticum	K02315	0.250631	0.00513813	0.00906533
Carnobacterium maltaromaticum	K02372	0.198319	0.00176868	0.00349896
Carnobacterium maltaromaticum	K03091	0.404303	2.86e-05	9.02e-05
Carnobacterium maltaromaticum	K03523	0.276176	0.000652973	0.00144162
Carnobacterium maltaromaticum	K03763	0.375436	0.000612806	0.00136261
Carnobacterium maltaromaticum	K04070	0.269404	0.000657044	0.00144848
Carnobacterium maltaromaticum	K04488	0.292068	0.00022108	0.000553488
Carnobacterium maltaromaticum	K05832	0.283929	5.58e-06	2.12e-05
Carnobacterium maltaromaticum	K05896	0.210736	0.0102394	0.0167991
Carnobacterium maltaromaticum	K05967	0.285061	0.0292176	0.04245
Carnobacterium maltaromaticum	K06346	0.278208	0.00965855	0.0159316
Carnobacterium maltaromaticum	K06379	0.333026	0.000969511	0.00204607
Carnobacterium maltaromaticum	K06383	0.32995	0.00320656	0.00597591
Carnobacterium maltaromaticum	K06394	0.279109	0.00189882	0.00372984
Carnobacterium maltaromaticum	K06399	0.262401	0.00276944	0.00523699
Carnobacterium maltaromaticum	K06406	0.358664	0.000239657	0.000594351
Carnobacterium maltaromaticum	K06412	0.356043	1.24e-06	5.56e-06
Carnobacterium maltaromaticum	K06442	0.242869	0.000115639	0.00031121
Carnobacterium maltaromaticum	K06923	0.287697	0.00298892	0.00560388
Carnobacterium maltaromaticum	K06958	0.227853	0.000308698	0.000745087
Carnobacterium maltaromaticum	K06987	0.356073	7.39e-05	0.000209805
Carnobacterium maltaromaticum	K07009	0.303775	1.06e-06	4.85e-06
Carnobacterium maltaromaticum	K07030	0.300156	4.8e-05	0.000143261
Carnobacterium maltaromaticum	K07047	0.18618	0.00338463	0.0062702
Carnobacterium maltaromaticum	K07080	0.271243	0.000105718	0.000286951
Carnobacterium maltaromaticum	K07137	0.392461	0.00236891	0.00454244
Carnobacterium maltaromaticum	K07166	0.34139	3.15e-08	2.04e-07
Carnobacterium maltaromaticum	K07260	0.356406	9.59e-05	0.000263682
Carnobacterium maltaromaticum	K07284	0.212423	0.0138848	0.0220151
Carnobacterium maltaromaticum	K07456	0.208213	0.0213913	0.0322774
Carnobacterium maltaromaticum	K07584	0.218314	0.00718622	0.0122685
Carnobacterium maltaromaticum	K07699	0.38448	0.000122148	0.000326391
Carnobacterium maltaromaticum	K08884	0.268575	9.49e-05	0.000261382
Carnobacterium maltaromaticum	K09693	0.236225	0.000180005	0.000460855
Carnobacterium maltaromaticum	K09759	0.270481	0.0192192	0.0293734
Carnobacterium maltaromaticum	K09772	0.276706	9.88e-06	3.52e-05
Carnobacterium maltaromaticum	K09779	0.412524	0.00155737	0.0031241
Carnobacterium maltaromaticum	K09787	0.301576	0.011135	0.0180764
Carnobacterium maltaromaticum	K10008	0.175638	0.00698543	0.0119472
Carnobacterium maltaromaticum	K11145	0.247703	0.000476454	0.00109186
Carnobacterium maltaromaticum	K11263	0.190209	0.00942055	0.0155717
Carnobacterium maltaromaticum	K12952	0.198331	0.0121302	0.0195161
Carnobacterium maltaromaticum	K13277	0.26652	3.09e-05	9.65e-05
Carnobacterium maltaromaticum	K16927	0.275222	0.00845795	0.014157
Lactobacillus amylovorus	K00209	0.203003	0.0220585	0.0331219
Lactobacillus amylovorus	K00375	0.291134	0.00196127	0.00383672
Lactobacillus amylovorus	K00620	0.25865	0.0230695	0.0344867
Lactobacillus amylovorus	K00821	0.269174	0.0110911	0.0180111
Lactobacillus amylovorus	K00995	0.222166	0.000440248	0.00101872
Lactobacillus amylovorus	K01421	0.285257	0.000525539	0.00119103
Lactobacillus amylovorus	K01678	0.221168	0.000468105	0.00107518
Lactobacillus amylovorus	K02028	0.17503	0.00593851	0.010331
Lactobacillus amylovorus	K02315	0.256092	0.0157325	0.0246223
Lactobacillus amylovorus	K02502	0.2252	0.0139402	0.0220913
Lactobacillus amylovorus	K03091	0.250574	0.00667664	0.011466
Lactobacillus amylovorus	K03523	0.239285	0.00424353	0.00765925
Lactobacillus amylovorus	K03763	0.207679	0.0313503	0.04521
Lactobacillus amylovorus	K04488	0.240101	0.0167282	0.0259868
Lactobacillus amylovorus	K05896	0.222517	0.00533981	0.00939269
Lactobacillus amylovorus	K05967	0.167071	0.00870054	0.0145119
Lactobacillus amylovorus	K06346	0.173816	0.00779453	0.0131724
Lactobacillus amylovorus	K06379	0.198775	0.0146907	0.0231423
Lactobacillus amylovorus	K06382	0.232067	0.0121639	0.0195616
Lactobacillus amylovorus	K06383	0.195577	0.00352742	0.00650069
Lactobacillus amylovorus	K06394	0.156039	0.0223702	0.033533
Lactobacillus amylovorus	K06923	0.211439	0.0136879	0.0217372
Lactobacillus amylovorus	K06958	0.219477	0.000519063	0.00117768
Lactobacillus amylovorus	K06987	0.217734	0.000576905	0.00129122
Lactobacillus amylovorus	K07009	0.26499	2.41e-05	7.75e-05
Lactobacillus amylovorus	K07047	0.232534	0.000228897	0.000570724
Lactobacillus amylovorus	K07080	0.212266	0.0103145	0.0169022
Lactobacillus amylovorus	K07104	0.195881	0.00202127	0.00394203
Lactobacillus amylovorus	K07137	0.228823	0.0253296	0.0374189
Lactobacillus amylovorus	K07166	0.250409	0.00061015	0.00135721
Lactobacillus amylovorus	K07260	0.285867	0.000653599	0.0014423
Lactobacillus amylovorus	K07284	0.207655	0.00144827	0.00292863
Lactobacillus amylovorus	K07570	0.173921	0.00626921	0.0108384
Lactobacillus amylovorus	K07584	0.163788	0.0101377	0.0166443
Lactobacillus amylovorus	K07699	0.218775	0.0249421	0.0368948
Lactobacillus amylovorus	K08884	0.276267	0.0276117	0.0403278
Lactobacillus amylovorus	K09759	0.203791	0.0178674	0.0275219
Lactobacillus amylovorus	K09772	0.200658	0.0200565	0.0305134
Lactobacillus amylovorus	K09779	0.225651	0.000354567	0.000840727
Lactobacillus amylovorus	K09787	0.207223	0.0018766	0.0036902
Lactobacillus amylovorus	K10008	0.201861	0.00145279	0.00293617
Lactobacillus amylovorus	K11263	0.191455	0.00256515	0.00488597
Lactobacillus amylovorus	K12952	0.151726	0.0209595	0.0317134
Lactobacillus amylovorus	K14540	0.197207	0.0272396	0.0398328
Lactobacillus amylovorus	K16927	0.156989	0.0137958	0.0218913
Lactobacillus gallinarum	K00209	0.198295	0.00177103	0.00350285
Lactobacillus gallinarum	K00375	0.260199	3.43e-05	0.000106107
Lactobacillus gallinarum	K00620	0.312121	5.09e-07	2.51e-06
Lactobacillus gallinarum	K00797	0.162687	0.0253947	0.0374935
Lactobacillus gallinarum	K00821	0.248007	8.14e-05	0.000228722
Lactobacillus gallinarum	K00995	0.284034	5.53e-06	2.1e-05
Lactobacillus gallinarum	K01215	0.255664	4.75e-05	0.000141926
Lactobacillus gallinarum	K01421	0.279188	8.14e-06	2.95e-05
Lactobacillus gallinarum	K01678	0.279587	7.88e-06	2.88e-05
Lactobacillus gallinarum	K01963	0.169513	0.00775168	0.0131148
Lactobacillus gallinarum	K02004	0.176811	0.00671328	0.0115233
Lactobacillus gallinarum	K02027	0.155045	0.0150343	0.0236197
Lactobacillus gallinarum	K02028	0.29898	1.61e-06	7.01e-06
Lactobacillus gallinarum	K02029	0.253276	0.00120661	0.00248711
Lactobacillus gallinarum	K02315	0.322186	0.000779443	0.00168295
Lactobacillus gallinarum	K02334	0.262927	3.73e-05	0.000114072
Lactobacillus gallinarum	K02502	0.247371	8.51e-05	0.000237796
Lactobacillus gallinarum	K03091	0.277592	9.22e-06	3.31e-05
Lactobacillus gallinarum	K03523	0.283579	5.74e-06	2.17e-05
Lactobacillus gallinarum	K03763	0.189037	0.00291538	0.00548024
Lactobacillus gallinarum	K04070	0.232186	0.000245855	0.000608132
Lactobacillus gallinarum	K04488	0.289931	6.64e-05	0.000190587
Lactobacillus gallinarum	K05832	0.223986	0.000393366	0.000921703
Lactobacillus gallinarum	K05896	0.233818	0.000210645	0.000530273
Lactobacillus gallinarum	K06346	0.17491	0.00597346	0.0103868
Lactobacillus gallinarum	K06379	0.281616	6.71e-06	2.5e-05
Lactobacillus gallinarum	K06382	0.244155	0.00010599	0.000287429
Lactobacillus gallinarum	K06383	0.249793	7.19e-05	0.000204789
Lactobacillus gallinarum	K06394	0.245215	0.000415298	0.000967313
Lactobacillus gallinarum	K06399	0.247303	8.55e-05	0.000238847
Lactobacillus gallinarum	K06406	0.288425	3.88e-06	1.53e-05
Lactobacillus gallinarum	K06412	0.218495	0.000550958	0.00124162
Lactobacillus gallinarum	K06442	0.298336	1.7e-06	7.36e-06
Lactobacillus gallinarum	K06923	0.202909	0.00136979	0.00278581
Lactobacillus gallinarum	K06958	0.240235	0.00120285	0.00248077
Lactobacillus gallinarum	K06967	0.189027	0.00291686	0.00548244
Lactobacillus gallinarum	K06987	0.203456	0.00388863	0.00708887
Lactobacillus gallinarum	K07009	0.27627	1.02e-05	3.62e-05
Lactobacillus gallinarum	K07030	0.259542	0.000585948	0.00130984
Lactobacillus gallinarum	K07047	0.250124	0.000108953	0.000294623
Lactobacillus gallinarum	K07080	0.266699	2.12e-05	6.93e-05
Lactobacillus gallinarum	K07104	0.147283	0.021001	0.031763
Lactobacillus gallinarum	K07137	0.244779	0.000101586	0.000277027
Lactobacillus gallinarum	K07166	0.272875	1.33e-05	4.57e-05
Lactobacillus gallinarum	K07260	0.338331	4e-06	1.58e-05
Lactobacillus gallinarum	K07284	0.300689	1.39e-06	6.17e-06
Lactobacillus gallinarum	K07456	0.300661	1.39e-06	6.18e-06
Lactobacillus gallinarum	K07570	0.142107	0.0260324	0.038319
Lactobacillus gallinarum	K07584	0.193205	0.00233595	0.00449117
Lactobacillus gallinarum	K07699	0.27582	1.06e-05	3.73e-05
Lactobacillus gallinarum	K08884	0.244169	0.000430022	0.000997745
Lactobacillus gallinarum	K09693	0.170769	0.00730037	0.0124399
Lactobacillus gallinarum	K09697	0.240834	0.0196364	0.0299501
Lactobacillus gallinarum	K09759	0.281512	6.77e-06	2.52e-05
Lactobacillus gallinarum	K09772	0.230245	0.00026516	0.000650533
Lactobacillus gallinarum	K09779	0.295449	2.17e-06	9.09e-06
Lactobacillus gallinarum	K09787	0.213431	0.000746123	0.00162064
Lactobacillus gallinarum	K10008	0.206181	0.0118151	0.0190703
Lactobacillus gallinarum	K11145	0.26175	3.06e-05	9.59e-05
Lactobacillus gallinarum	K11263	0.279602	0.000601448	0.00134033
Lactobacillus gallinarum	K11928	0.19524	0.0181553	0.0279158
Lactobacillus gallinarum	K12952	0.285474	4.93e-06	1.9e-05
Lactobacillus gallinarum	K14540	0.259627	3.57e-05	0.000109971
Lactobacillus gallinarum	K16899	0.220241	0.000495435	0.0011299
Lactobacillus gallinarum	K16927	0.179291	0.00480854	0.00854147
Lactobacillus hokkaidonensis	K00209	0.339985	0.000279825	0.000682428
Lactobacillus hokkaidonensis	K00375	0.318681	2.8e-07	1.46e-06
Lactobacillus hokkaidonensis	K00620	0.391752	8.83e-05	0.000245699
Lactobacillus hokkaidonensis	K00797	0.14457	0.0235222	0.0350762
Lactobacillus hokkaidonensis	K00821	0.338149	0.00307124	0.00574688
Lactobacillus hokkaidonensis	K00995	0.356933	6.31e-09	4.76e-08
Lactobacillus hokkaidonensis	K01421	0.269615	0.00730481	0.0124462
Lactobacillus hokkaidonensis	K01678	0.386925	0.00054399	0.00122822
Lactobacillus hokkaidonensis	K01963	0.171991	0.00688389	0.0117869
Lactobacillus hokkaidonensis	K02003	0.170025	0.00756449	0.0128342
Lactobacillus hokkaidonensis	K02004	0.224073	0.016229	0.0252787
Lactobacillus hokkaidonensis	K02028	0.308674	9.28e-06	3.33e-05
Lactobacillus hokkaidonensis	K02029	0.191453	0.00256539	0.00488597
Lactobacillus hokkaidonensis	K02315	0.393511	0.0218419	0.0328559
Lactobacillus hokkaidonensis	K02334	0.207227	0.0153075	0.0240154
Lactobacillus hokkaidonensis	K02372	0.16981	0.00764275	0.0129548
Lactobacillus hokkaidonensis	K02502	0.218858	0.000538964	0.00121824
Lactobacillus hokkaidonensis	K03091	0.342971	0.000325565	0.000780832
Lactobacillus hokkaidonensis	K03523	0.274152	1.2e-05	4.19e-05
Lactobacillus hokkaidonensis	K03763	0.243155	0.011043	0.0179429
Lactobacillus hokkaidonensis	K04070	0.234073	0.00020718	0.000522642
Lactobacillus hokkaidonensis	K04488	0.347667	1.66e-08	1.15e-07
Lactobacillus hokkaidonensis	K05832	0.250334	0.00144586	0.00292479
Lactobacillus hokkaidonensis	K05896	0.227467	0.000316328	0.000760958
Lactobacillus hokkaidonensis	K05967	0.310827	0.000208611	0.00052559
Lactobacillus hokkaidonensis	K06346	0.16774	0.0084307	0.0141206
Lactobacillus hokkaidonensis	K06379	0.370324	0.00226157	0.00436119
Lactobacillus hokkaidonensis	K06382	0.29902	0.00103061	0.00215937
Lactobacillus hokkaidonensis	K06383	0.29681	1.93e-06	8.22e-06
Lactobacillus hokkaidonensis	K06394	0.218576	0.00366507	0.00672756
Lactobacillus hokkaidonensis	K06399	0.229859	0.000271767	0.000665386
Lactobacillus hokkaidonensis	K06406	0.279494	0.00898679	0.0149396
Lactobacillus hokkaidonensis	K06412	0.306278	0.00931408	0.0154113
Lactobacillus hokkaidonensis	K06442	0.244398	0.000104252	0.000283313
Lactobacillus hokkaidonensis	K06923	0.272206	1.4e-05	4.78e-05
Lactobacillus hokkaidonensis	K06958	0.263812	2.63e-05	8.37e-05
Lactobacillus hokkaidonensis	K06967	0.209948	0.0011209	0.00233122
Lactobacillus hokkaidonensis	K06987	0.356676	0.00465765	0.00830287
Lactobacillus hokkaidonensis	K07009	0.413435	5.86e-10	5.6e-09
Lactobacillus hokkaidonensis	K07030	0.232888	0.000223729	0.000559385
Lactobacillus hokkaidonensis	K07047	0.236581	0.000175847	0.000451362
Lactobacillus hokkaidonensis	K07080	0.259806	3.53e-05	0.000108717
Lactobacillus hokkaidonensis	K07090	0.140625	0.0276509	0.0403818
Lactobacillus hokkaidonensis	K07104	0.188457	0.00642139	0.0110717
Lactobacillus hokkaidonensis	K07137	0.319134	0.0223647	0.0335298
Lactobacillus hokkaidonensis	K07166	0.336504	1.22e-06	5.5e-06
Lactobacillus hokkaidonensis	K07260	0.40338	6.99e-08	4.2e-07
Lactobacillus hokkaidonensis	K07284	0.282682	6.17e-06	2.32e-05
Lactobacillus hokkaidonensis	K07456	0.231486	0.000244887	0.000605988
Lactobacillus hokkaidonensis	K07570	0.185702	0.00346946	0.00640828
Lactobacillus hokkaidonensis	K07584	0.174144	0.00620133	0.0107364
Lactobacillus hokkaidonensis	K07699	0.377959	3.04e-05	9.52e-05
Lactobacillus hokkaidonensis	K08884	0.219392	0.00503144	0.00890148
Lactobacillus hokkaidonensis	K09693	0.261369	3.15e-05	9.82e-05
Lactobacillus hokkaidonensis	K09759	0.292541	0.0106847	0.0174297
Lactobacillus hokkaidonensis	K09772	0.237448	0.000166089	0.000428756
Lactobacillus hokkaidonensis	K09779	0.359811	0.0319709	0.0459873
Lactobacillus hokkaidonensis	K09787	0.299876	1.49e-06	6.55e-06
Lactobacillus hokkaidonensis	K10008	0.229134	0.00291368	0.00547762
Lactobacillus hokkaidonensis	K11145	0.197244	0.00187632	0.00369005
Lactobacillus hokkaidonensis	K11263	0.210288	0.0139907	0.0221654
Lactobacillus hokkaidonensis	K11928	0.206647	0.00110768	0.00230798
Lactobacillus hokkaidonensis	K12952	0.174482	0.00609984	0.0105831
Lactobacillus hokkaidonensis	K13277	0.254886	0.000197099	0.000499095
Lactobacillus hokkaidonensis	K14540	0.242275	0.00548599	0.00962238
Lactobacillus hokkaidonensis	K14761	0.210092	0.000907719	0.0019283
Lactobacillus hokkaidonensis	K16899	0.143595	0.0244891	0.036317
Lactobacillus hokkaidonensis	K16927	0.285325	0.00609052	0.0105702
Lactobacillus ruminis	K00209	0.361054	2.51e-05	8.04e-05
Lactobacillus ruminis	K00375	0.465408	4.38e-15	1.29e-13
Lactobacillus ruminis	K00620	0.478546	5.82e-14	1.3e-12
Lactobacillus ruminis	K00797	0.362454	3.49e-09	2.8e-08
Lactobacillus ruminis	K00821	0.462924	1.74e-06	7.54e-06
Lactobacillus ruminis	K00995	0.422064	2.5e-12	3.93e-11
Lactobacillus ruminis	K01215	0.403011	0.00063438	0.00140401
Lactobacillus ruminis	K01421	0.458789	8.18e-12	1.14e-10
Lactobacillus ruminis	K01678	0.471129	5.9e-11	6.81e-10
Lactobacillus ruminis	K01963	0.333564	6.84e-08	4.12e-07
Lactobacillus ruminis	K02003	0.285828	0.000576002	0.00128968
Lactobacillus ruminis	K02004	0.309431	6.47e-07	3.11e-06
Lactobacillus ruminis	K02027	0.199992	0.00396288	0.00720896
Lactobacillus ruminis	K02028	0.332283	7.74e-08	4.59e-07
Lactobacillus ruminis	K02029	0.219113	0.0254791	0.0376028
Lactobacillus ruminis	K02315	0.46964	0.000154797	0.000402892
Lactobacillus ruminis	K02334	0.151398	0.0176232	0.0271899
Lactobacillus ruminis	K02372	0.279449	7.97e-06	2.9e-05
Lactobacillus ruminis	K02502	0.36939	1.62e-09	1.41e-08
Lactobacillus ruminis	K03091	0.536896	1.05e-05	3.72e-05
Lactobacillus ruminis	K03523	0.321263	2.21e-07	1.18e-06
Lactobacillus ruminis	K03763	0.387298	1.02e-05	3.6e-05
Lactobacillus ruminis	K04070	0.358808	5.17e-09	3.99e-08
Lactobacillus ruminis	K04488	0.409985	7.22e-09	5.37e-08
Lactobacillus ruminis	K05832	0.417894	4.37e-12	6.53e-11
Lactobacillus ruminis	K05896	0.299351	1.56e-06	6.81e-06
Lactobacillus ruminis	K05967	0.342313	7.47e-07	3.54e-06
Lactobacillus ruminis	K06346	0.306396	8.45e-07	3.96e-06
Lactobacillus ruminis	K06379	0.522662	5.7e-12	8.29e-11
Lactobacillus ruminis	K06382	0.465311	0.000247936	0.000612776
Lactobacillus ruminis	K06383	0.463588	1.4e-08	9.8e-08
Lactobacillus ruminis	K06394	0.442371	5.61e-09	4.29e-08
Lactobacillus ruminis	K06399	0.476912	8.47e-16	2.83e-14
Lactobacillus ruminis	K06406	0.475905	8.73e-06	3.15e-05
Lactobacillus ruminis	K06412	0.455653	6.43e-09	4.83e-08
Lactobacillus ruminis	K06442	0.200094	0.00160329	0.00320516
Lactobacillus ruminis	K06923	0.455804	7.57e-12	1.07e-10
Lactobacillus ruminis	K06958	0.344585	2.28e-08	1.53e-07
Lactobacillus ruminis	K06967	0.343669	7.09e-05	0.0002021
Lactobacillus ruminis	K06987	0.377839	7.25e-07	3.44e-06
Lactobacillus ruminis	K07009	0.256124	4.6e-05	0.000137743
Lactobacillus ruminis	K07030	0.360996	3.38e-06	1.36e-05
Lactobacillus ruminis	K07047	0.297946	1.75e-06	7.57e-06
Lactobacillus ruminis	K07080	0.390746	1.36e-10	1.47e-09
Lactobacillus ruminis	K07090	0.267325	2.02e-05	6.65e-05
Lactobacillus ruminis	K07137	0.450244	0.00144442	0.00292253
Lactobacillus ruminis	K07166	0.495854	2.69e-17	1.26e-15
Lactobacillus ruminis	K07260	0.519078	3.68e-19	2.67e-17
Lactobacillus ruminis	K07284	0.369228	1.65e-09	1.43e-08
Lactobacillus ruminis	K07456	0.389523	1.58e-10	1.68e-09
Lactobacillus ruminis	K07584	0.289918	3.43e-06	1.37e-05
Lactobacillus ruminis	K07699	0.565968	2.65e-07	1.39e-06
Lactobacillus ruminis	K08884	0.363292	3.18e-09	2.58e-08
Lactobacillus ruminis	K09693	0.233965	0.000208639	0.00052559
Lactobacillus ruminis	K09697	0.213383	0.00331265	0.00614822
Lactobacillus ruminis	K09759	0.44911	0.000123022	0.000328482
Lactobacillus ruminis	K09772	0.374756	8.88e-10	8.12e-09
Lactobacillus ruminis	K09779	0.420386	0.0208463	0.0315553
Lactobacillus ruminis	K09787	0.450417	4.41e-14	1.01e-12
Lactobacillus ruminis	K10008	0.236576	0.0232123	0.0346686
Lactobacillus ruminis	K11145	0.376163	7.56e-10	7.03e-09
Lactobacillus ruminis	K11263	0.160596	0.0124601	0.0200004
Lactobacillus ruminis	K11928	0.320094	0.000183333	0.000467994
Lactobacillus ruminis	K12952	0.25055	0.000465106	0.00106938
Lactobacillus ruminis	K13277	0.310041	5.45e-06	2.08e-05
Lactobacillus ruminis	K14540	0.353847	1.68e-05	5.63e-05
Lactobacillus ruminis	K16899	0.353863	8.74e-09	6.39e-08
Lactobacillus ruminis	K16927	0.368309	1.84e-09	1.57e-08
Weissella cibaria	K00209	0.264626	2.48e-05	7.94e-05
Weissella cibaria	K00375	0.270435	1.6e-05	5.39e-05
Weissella cibaria	K00620	0.413512	7.79e-12	1.09e-10
Weissella cibaria	K00821	0.263462	2.7e-05	8.56e-05
Weissella cibaria	K00995	0.331	8.77e-08	5.12e-07
Weissella cibaria	K01215	0.18734	0.0031865	0.00594343
Weissella cibaria	K01421	0.264524	2.49e-05	7.99e-05
Weissella cibaria	K01678	0.270812	1.56e-05	5.25e-05
Weissella cibaria	K01963	0.196687	0.00193434	0.00379217
Weissella cibaria	K02004	0.225329	0.000361784	0.000855929
Weissella cibaria	K02028	0.270073	1.65e-05	5.52e-05
Weissella cibaria	K02029	0.325222	1.52e-07	8.42e-07
Weissella cibaria	K02315	0.399384	4.98e-07	2.46e-06
Weissella cibaria	K02334	0.321757	0.00519861	0.00916398
Weissella cibaria	K02502	0.30592	8.82e-07	4.11e-06
Weissella cibaria	K03091	0.391037	1.32e-10	1.42e-09
Weissella cibaria	K03523	0.350665	1.22e-08	8.64e-08
Weissella cibaria	K03763	0.248023	8.13e-05	0.00022855
Weissella cibaria	K04070	0.387851	1.93e-10	2.02e-09
Weissella cibaria	K04488	0.330452	9.24e-08	5.36e-07
Weissella cibaria	K05832	0.234857	0.000196867	0.000498578
Weissella cibaria	K05896	0.28678	4.43e-06	1.73e-05
Weissella cibaria	K05967	0.13881	0.0297497	0.0431397
Weissella cibaria	K06346	0.209321	0.000949345	0.0020068
Weissella cibaria	K06379	0.296029	2.06e-06	8.71e-06
Weissella cibaria	K06382	0.41475	2.96e-06	1.21e-05
Weissella cibaria	K06383	0.399729	2.55e-07	1.34e-06
Weissella cibaria	K06394	0.201109	0.00151524	0.00304737
Weissella cibaria	K06399	0.256864	4.36e-05	0.000131484
Weissella cibaria	K06406	0.416488	5.27e-12	7.7e-11
Weissella cibaria	K06412	0.215571	0.000656963	0.00144848
Weissella cibaria	K06442	0.338988	0.00010976	0.000296673
Weissella cibaria	K06923	0.353212	9.36e-09	6.79e-08
Weissella cibaria	K06958	0.19071	0.00266873	0.00506728
Weissella cibaria	K06967	0.422842	7.86e-06	2.87e-05
Weissella cibaria	K06987	0.215015	0.00413073	0.00747434
Weissella cibaria	K07009	0.382303	3.72e-10	3.69e-09
Weissella cibaria	K07030	0.347706	0.000156616	0.000407158
Weissella cibaria	K07047	0.190085	0.00275859	0.00522087
Weissella cibaria	K07080	0.332842	7.33e-08	4.38e-07
Weissella cibaria	K07090	0.205445	0.0268342	0.0393207
Weissella cibaria	K07137	0.315477	3.03e-06	1.23e-05
Weissella cibaria	K07166	0.292848	0.00435142	0.00782346
Weissella cibaria	K07260	0.418941	7.11e-06	2.63e-05
Weissella cibaria	K07284	0.435854	1.01e-06	4.62e-06
Weissella cibaria	K07456	0.375588	8.08e-10	7.47e-09
Weissella cibaria	K07584	0.27846	8.61e-06	3.11e-05
Weissella cibaria	K07699	0.422429	2.38e-12	3.75e-11
Weissella cibaria	K08884	0.275377	1.1e-05	3.84e-05
Weissella cibaria	K09693	0.202925	0.0149524	0.0235075
Weissella cibaria	K09759	0.262667	0.00454961	0.00813762
Weissella cibaria	K09772	0.225631	0.000355017	0.000841258
Weissella cibaria	K09779	0.41752	4.59e-12	6.82e-11
Weissella cibaria	K09787	0.310405	5.93e-07	2.88e-06
Weissella cibaria	K10008	0.211045	0.0186335	0.0285557
Weissella cibaria	K11145	0.306591	8.31e-07	3.9e-06
Weissella cibaria	K11263	0.228039	0.016096	0.0251019
Weissella cibaria	K11928	0.234246	0.0027744	0.00524584
Weissella cibaria	K12952	0.328195	1.15e-07	6.53e-07
Weissella cibaria	K14540	0.3237	1.76e-07	9.56e-07
Weissella cibaria	K14761	0.172263	0.00679421	0.0116478
Weissella cibaria	K16899	0.244141	0.000106088	0.000287567
Weissella cibaria	K16927	0.186775	0.00328168	0.00609826
Streptococcus salivarius	K00209	0.334103	6.48e-08	3.92e-07
Streptococcus salivarius	K00375	0.28793	0.000483523	0.00110581
Streptococcus salivarius	K00797	0.170625	0.0243125	0.0360966
Streptococcus salivarius	K00821	0.251372	0.0148405	0.0233538
Streptococcus salivarius	K00995	0.241559	0.0223974	0.0335682
Streptococcus salivarius	K01215	0.306592	8.31e-07	3.9e-06
Streptococcus salivarius	K01421	0.267657	0.00521096	0.00918396
Streptococcus salivarius	K01678	0.249258	0.0217229	0.0327138
Streptococcus salivarius	K01963	0.287448	0.000992713	0.002088
Streptococcus salivarius	K02028	0.266718	0.00432074	0.00777681
Streptococcus salivarius	K02029	0.263363	0.00147491	0.0029752
Streptococcus salivarius	K02372	0.310942	0.00027972	0.000682264
Streptococcus salivarius	K02502	0.295056	0.0188881	0.0289189
Streptococcus salivarius	K03091	0.25371	0.00225358	0.00434763
Streptococcus salivarius	K03763	0.196757	0.00819659	0.0137629
Streptococcus salivarius	K04488	0.303159	0.0312161	0.0450308
Streptococcus salivarius	K05832	0.418773	0.00035889	0.000849192
Streptococcus salivarius	K05896	0.382578	0.0018015	0.00355532
Streptococcus salivarius	K05967	0.210193	0.00090243	0.00191774
Streptococcus salivarius	K06379	0.259848	0.00053966	0.00121951
Streptococcus salivarius	K06382	0.220883	0.0318001	0.0457672
Streptococcus salivarius	K06383	0.18774	0.0201955	0.030699
Streptococcus salivarius	K06394	0.172634	0.00667348	0.0114637
Streptococcus salivarius	K06406	0.157915	0.0271643	0.0397387
Streptococcus salivarius	K06412	0.224621	0.000378131	0.000889935
Streptococcus salivarius	K06442	0.19149	0.00434315	0.0078117
Streptococcus salivarius	K06923	0.288453	0.0103456	0.016947
Streptococcus salivarius	K06958	0.345045	0.000232267	0.000578248
Streptococcus salivarius	K06987	0.286259	4.62e-06	1.8e-05
Streptococcus salivarius	K07009	0.243939	0.0167389	0.0260012
Streptococcus salivarius	K07030	0.252769	5.84e-05	0.00016991
Streptococcus salivarius	K07080	0.289073	0.0246302	0.0365052
Streptococcus salivarius	K07090	0.199638	0.0102571	0.0168236
Streptococcus salivarius	K07104	0.776783	1.44e-58	2.61e-54
Streptococcus salivarius	K07137	0.223955	0.007444	0.0126511
Streptococcus salivarius	K07166	0.407314	0.000251772	0.000621405
Streptococcus salivarius	K07260	0.49211	2.7e-05	8.56e-05
Streptococcus salivarius	K07284	0.286194	0.00759035	0.0128744
Streptococcus salivarius	K07456	0.286351	0.00341625	0.00632359
Streptococcus salivarius	K07570	0.742333	5.44e-50	4.91e-46
Streptococcus salivarius	K07584	0.207882	0.00378773	0.00692566
Streptococcus salivarius	K07699	0.275149	0.00435114	0.00782346
Streptococcus salivarius	K09693	0.138453	0.0301775	0.0436759
Streptococcus salivarius	K09772	0.285134	0.00672537	0.0115396
Streptococcus salivarius	K09779	0.139442	0.0290044	0.0421742
Streptococcus salivarius	K09787	0.339054	0.000615464	0.0013677
Streptococcus salivarius	K11145	0.390494	0.000216401	0.000543094
Streptococcus salivarius	K11928	0.264018	0.0190678	0.0291691
Streptococcus salivarius	K12952	0.285273	0.00533657	0.00938792
Streptococcus salivarius	K13277	0.191472	0.00256282	0.0048821
Streptococcus salivarius	K14540	0.358022	6.56e-05	0.000188897
Streptococcus salivarius	K16899	0.312389	0.000914001	0.00193936
Streptococcus salivarius	K16927	0.239821	0.00146699	0.00296089
Streptococcus sp I-G2	K00209	0.260698	3.31e-05	0.000102611
Streptococcus sp I-G2	K00375	0.239666	0.016728	0.0259868
Streptococcus sp I-G2	K01215	0.192904	0.00237394	0.00455161
Streptococcus sp I-G2	K01963	0.265077	0.0021867	0.00422992
Streptococcus sp I-G2	K02003	0.138127	0.0305736	0.044203
Streptococcus sp I-G2	K02029	0.220961	0.026335	0.0386949
Streptococcus sp I-G2	K02372	0.287685	0.00265702	0.00504717
Streptococcus sp I-G2	K03091	0.175357	0.0235463	0.0350977
Streptococcus sp I-G2	K05832	0.424404	0.000736112	0.00160166
Streptococcus sp I-G2	K05896	0.31597	0.0013791	0.0028023
Streptococcus sp I-G2	K05967	0.150212	0.0185443	0.028431
Streptococcus sp I-G2	K06412	0.147128	0.0211383	0.0319411
Streptococcus sp I-G2	K06958	0.242851	0.00957959	0.0158129
Streptococcus sp I-G2	K06987	0.15796	0.0132112	0.0210582
Streptococcus sp I-G2	K07030	0.157719	0.0133539	0.0212668
Streptococcus sp I-G2	K07104	0.636126	1.39e-31	1.32e-28
Streptococcus sp I-G2	K07137	0.184181	0.0209937	0.0317546
Streptococcus sp I-G2	K07166	0.330313	0.00589213	0.0102589
Streptococcus sp I-G2	K07260	0.390144	1.35e-06	6.02e-06
Streptococcus sp I-G2	K07284	0.222635	0.0077421	0.013101
Streptococcus sp I-G2	K07570	0.59704	8.34e-26	2.12e-23
Streptococcus sp I-G2	K07699	0.207208	0.00825073	0.0138448
Streptococcus sp I-G2	K09772	0.221073	0.0117631	0.0189948
Streptococcus sp I-G2	K09787	0.247435	0.0044605	0.00799805
Streptococcus sp I-G2	K11145	0.366291	0.00228941	0.00440923
Streptococcus sp I-G2	K13277	0.154345	0.0155036	0.0242936
Streptococcus sp I-G2	K14540	0.277588	0.00170485	0.00338717
Streptococcus sp I-G2	K16927	0.142308	0.0258188	0.0380264
Streptococcus thermophilus	K00209	0.302776	1.16e-06	5.24e-06
Streptococcus thermophilus	K00375	0.292549	0.0140819	0.0222904
Streptococcus thermophilus	K01215	0.22511	0.000366779	0.000866269
Streptococcus thermophilus	K01963	0.249165	0.00930763	0.0154048
Streptococcus thermophilus	K02028	0.271719	0.0314535	0.0453335
Streptococcus thermophilus	K02029	0.279718	0.00203259	0.00396027
Streptococcus thermophilus	K02372	0.262595	0.00214995	0.00416553
Streptococcus thermophilus	K02502	0.251333	0.0145921	0.0230097
Streptococcus thermophilus	K03091	0.237514	0.00268718	0.00509962
Streptococcus thermophilus	K03763	0.177876	0.0298788	0.043306
Streptococcus thermophilus	K05832	0.370006	0.000338143	0.000807302
Streptococcus thermophilus	K05896	0.332334	0.00568909	0.0099402
Streptococcus thermophilus	K05967	0.181292	0.00434766	0.00781825
Streptococcus thermophilus	K06379	0.212207	0.00776904	0.013138
Streptococcus thermophilus	K06383	0.180949	0.0165834	0.025784
Streptococcus thermophilus	K06394	0.161346	0.0334068	0.0478315
Streptococcus thermophilus	K06406	0.172042	0.00686703	0.0117614
Streptococcus thermophilus	K06412	0.196584	0.0318686	0.0458511
Streptococcus thermophilus	K06442	0.20349	0.0138867	0.0220161
Streptococcus thermophilus	K06923	0.245538	0.0157659	0.0246639
Streptococcus thermophilus	K06987	0.284093	3.46e-05	0.000107131
Streptococcus thermophilus	K07009	0.239871	0.0336398	0.0481117
Streptococcus thermophilus	K07030	0.239208	0.00801904	0.013505
Streptococcus thermophilus	K07080	0.266038	0.0231054	0.0345318
Streptococcus thermophilus	K07104	0.672087	2.28e-09	1.91e-08
Streptococcus thermophilus	K07166	0.349363	0.021842	0.0328559
Streptococcus thermophilus	K07260	0.43195	0.00386624	0.00705377
Streptococcus thermophilus	K07284	0.257047	0.00166219	0.0033108
Streptococcus thermophilus	K07456	0.245103	0.0191728	0.0293125
Streptococcus thermophilus	K07570	0.663884	1.57e-35	3.14e-32
Streptococcus thermophilus	K07584	0.180869	0.00884323	0.0147281
Streptococcus thermophilus	K07699	0.263146	0.00329717	0.00612326
Streptococcus thermophilus	K09693	0.142592	0.0255202	0.0376572
Streptococcus thermophilus	K09772	0.258501	0.0240645	0.0357784
Streptococcus thermophilus	K09779	0.207078	0.00108065	0.00225612
Streptococcus thermophilus	K09787	0.295161	0.00331536	0.00615262
Streptococcus thermophilus	K11145	0.35153	0.000832061	0.00178655
Streptococcus thermophilus	K12952	0.29617	0.0223823	0.0335483
Streptococcus thermophilus	K13277	0.170633	0.0073481	0.0125082
Streptococcus thermophilus	K14540	0.321372	0.000257732	0.000634552
Streptococcus thermophilus	K16899	0.258374	0.00459995	0.00821299
Streptococcus thermophilus	K16927	0.239494	0.000145026	0.000380149
Clostridium acetobutylicum	K00209	0.430853	7.47e-13	1.31e-11
Clostridium acetobutylicum	K00375	0.331344	8.48e-08	4.98e-07
Clostridium acetobutylicum	K00620	0.440286	1.96e-13	3.93e-12
Clostridium acetobutylicum	K00797	0.185031	0.0245638	0.0364128
Clostridium acetobutylicum	K00821	0.403818	1.82e-09	1.56e-08
Clostridium acetobutylicum	K00995	0.347454	1.7e-08	1.17e-07
Clostridium acetobutylicum	K01215	0.299288	0.0021049	0.00408702
Clostridium acetobutylicum	K01421	0.348074	1.38e-06	6.14e-06
Clostridium acetobutylicum	K01678	0.456502	1.75e-14	4.48e-13
Clostridium acetobutylicum	K01963	0.189858	0.00279185	0.00527552
Clostridium acetobutylicum	K02004	0.208664	0.000986234	0.00207563
Clostridium acetobutylicum	K02027	0.156193	0.0142916	0.0225906
Clostridium acetobutylicum	K02028	0.352383	3.67e-06	1.46e-05
Clostridium acetobutylicum	K02029	0.232324	0.0204256	0.0310045
Clostridium acetobutylicum	K02315	0.357785	0.00012746	0.000339129
Clostridium acetobutylicum	K02334	0.26053	0.0126981	0.020339
Clostridium acetobutylicum	K02372	0.163167	0.0104321	0.0170717
Clostridium acetobutylicum	K02502	0.268358	1.87e-05	6.2e-05
Clostridium acetobutylicum	K03091	0.424457	1.8e-12	2.92e-11
Clostridium acetobutylicum	K03523	0.308834	6.82e-07	3.26e-06
Clostridium acetobutylicum	K03763	0.334195	0.000122487	0.00032725
Clostridium acetobutylicum	K04070	0.328921	1.07e-07	6.13e-07
Clostridium acetobutylicum	K04488	0.401621	3.58e-11	4.31e-10
Clostridium acetobutylicum	K05832	0.293916	2.46e-06	1.02e-05
Clostridium acetobutylicum	K05896	0.264919	2.42e-05	7.79e-05
Clostridium acetobutylicum	K05967	0.304258	1.19e-06	5.35e-06
Clostridium acetobutylicum	K06346	0.259591	3.58e-05	0.000110234
Clostridium acetobutylicum	K06379	0.354985	7.76e-09	5.73e-08
Clostridium acetobutylicum	K06382	0.350262	0.000149031	0.000389683
Clostridium acetobutylicum	K06383	0.343359	1.78e-05	5.92e-05
Clostridium acetobutylicum	K06394	0.293228	0.000210225	0.000529289
Clostridium acetobutylicum	K06399	0.348449	2.7e-07	1.41e-06
Clostridium acetobutylicum	K06406	0.367688	4.3e-09	3.39e-08
Clostridium acetobutylicum	K06412	0.308208	7.21e-07	3.43e-06
Clostridium acetobutylicum	K06442	0.246641	0.000117795	0.000316089
Clostridium acetobutylicum	K06923	0.342043	2.95e-08	1.92e-07
Clostridium acetobutylicum	K06958	0.25125	6.5e-05	0.000187088
Clostridium acetobutylicum	K06967	0.275464	0.0126489	0.0202711
Clostridium acetobutylicum	K06987	0.375913	0.0161948	0.025232
Clostridium acetobutylicum	K07009	0.403092	2.98e-11	3.65e-10
Clostridium acetobutylicum	K07030	0.374988	0.000499497	0.00113769
Clostridium acetobutylicum	K07047	0.276174	1.03e-05	3.64e-05
Clostridium acetobutylicum	K07080	0.335951	5.41e-08	3.33e-07
Clostridium acetobutylicum	K07090	0.21446	0.00070192	0.00153746
Clostridium acetobutylicum	K07137	0.363637	6.59e-05	0.000189547
Clostridium acetobutylicum	K07166	0.406255	1.99e-11	2.55e-10
Clostridium acetobutylicum	K07260	0.426886	1.29e-12	2.16e-11
Clostridium acetobutylicum	K07284	0.333138	7.12e-08	4.27e-07
Clostridium acetobutylicum	K07456	0.311856	5.21e-07	2.56e-06
Clostridium acetobutylicum	K07584	0.228289	0.000300296	0.000726654
Clostridium acetobutylicum	K07699	0.453983	2.58e-14	6.24e-13
Clostridium acetobutylicum	K08884	0.317571	6.24e-06	2.34e-05
Clostridium acetobutylicum	K09693	0.255366	4.86e-05	0.000144473
Clostridium acetobutylicum	K09759	0.328109	7.12e-05	0.000202953
Clostridium acetobutylicum	K09772	0.26914	1.77e-05	5.88e-05
Clostridium acetobutylicum	K09779	0.438582	0.00012877	0.000342261
Clostridium acetobutylicum	K09787	0.337574	5.65e-08	3.46e-07
Clostridium acetobutylicum	K10008	0.236873	0.00534169	0.00939417
Clostridium acetobutylicum	K11145	0.321565	2.14e-07	1.15e-06
Clostridium acetobutylicum	K11263	0.221063	0.000471141	0.00108119
Clostridium acetobutylicum	K11928	0.245713	0.00933199	0.0154381
Clostridium acetobutylicum	K12952	0.218552	0.000549037	0.00123837
Clostridium acetobutylicum	K13277	0.279574	7.89e-06	2.88e-05
Clostridium acetobutylicum	K14540	0.330616	9.1e-08	5.29e-07
Clostridium acetobutylicum	K14761	0.141138	0.0270809	0.0396296
Clostridium acetobutylicum	K16899	0.262305	2.94e-05	9.24e-05
Clostridium acetobutylicum	K16927	0.29323	9.56e-06	3.41e-05
Clostridium baratii	K00209	0.436142	3.54e-13	6.71e-12
Clostridium baratii	K00375	0.321942	2.07e-07	1.11e-06
Clostridium baratii	K00620	0.419214	3.5e-08	2.24e-07
Clostridium baratii	K00821	0.389459	5.92e-10	5.65e-09
Clostridium baratii	K00995	0.347582	1.68e-08	1.16e-07
Clostridium baratii	K01215	0.273586	0.00855497	0.0143035
Clostridium baratii	K01421	0.312622	0.000191228	0.000486073
Clostridium baratii	K01678	0.450208	4.55e-14	1.04e-12
Clostridium baratii	K01963	0.210829	0.00086952	0.00185699
Clostridium baratii	K02004	0.205395	0.00993661	0.0163454
Clostridium baratii	K02028	0.320647	7.09e-06	2.62e-05
Clostridium baratii	K02029	0.243443	0.000111238	0.000300218
Clostridium baratii	K02315	0.340438	0.00355325	0.00654393
Clostridium baratii	K02334	0.260517	0.0205156	0.0311123
Clostridium baratii	K02372	0.18468	0.0107494	0.0175164
Clostridium baratii	K02502	0.253268	5.64e-05	0.000164616
Clostridium baratii	K03091	0.402649	1.41e-07	7.89e-07
Clostridium baratii	K03523	0.309274	6.56e-07	3.15e-06
Clostridium baratii	K03763	0.325766	0.00581599	0.0101393
Clostridium baratii	K04070	0.325706	1.47e-07	8.18e-07
Clostridium baratii	K04488	0.378568	9.46e-10	8.61e-09
Clostridium baratii	K05832	0.257827	4.07e-05	0.000123445
Clostridium baratii	K05896	0.244812	0.000101357	0.000276528
Clostridium baratii	K05967	0.305446	9.19e-07	4.27e-06
Clostridium baratii	K06346	0.263269	0.000605907	0.0013491
Clostridium baratii	K06379	0.335195	5.83e-08	3.56e-07
Clostridium baratii	K06382	0.35015	0.000859051	0.00183617
Clostridium baratii	K06383	0.342788	0.000127324	0.000338817
Clostridium baratii	K06394	0.277178	0.00358737	0.00659971
Clostridium baratii	K06399	0.29967	0.0001416	0.000372195
Clostridium baratii	K06406	0.354851	7.68e-05	0.000217447
Clostridium baratii	K06412	0.354144	1.53e-05	5.18e-05
Clostridium baratii	K06442	0.224655	0.000377334	0.000888175
Clostridium baratii	K06923	0.321384	1.63e-05	5.47e-05
Clostridium baratii	K06958	0.252469	5.96e-05	0.000173314
Clostridium baratii	K06967	0.283345	0.0190444	0.0291383
Clostridium baratii	K06987	0.321736	0.0117024	0.0189036
Clostridium baratii	K07009	0.337305	4.73e-08	2.95e-07
Clostridium baratii	K07030	0.376571	0.000242759	0.000601545
Clostridium baratii	K07047	0.255383	4.85e-05	0.000144349
Clostridium baratii	K07080	0.292243	2.83e-06	1.16e-05
Clostridium baratii	K07090	0.194614	0.00915798	0.0151864
Clostridium baratii	K07137	0.374169	0.00439192	0.00788527
Clostridium baratii	K07166	0.364036	7.03e-08	4.22e-07
Clostridium baratii	K07260	0.424789	1.72e-12	2.82e-11
Clostridium baratii	K07284	0.322817	1.91e-07	1.03e-06
Clostridium baratii	K07456	0.278839	8.36e-06	3.02e-05
Clostridium baratii	K07584	0.216513	0.000620914	0.00137827
Clostridium baratii	K07699	0.410859	1.01e-09	9.12e-09
Clostridium baratii	K08884	0.270553	0.0012573	0.00258099
Clostridium baratii	K09693	0.263874	2.62e-05	8.34e-05
Clostridium baratii	K09759	0.278098	0.000471111	0.00108119
Clostridium baratii	K09772	0.262901	2.81e-05	8.89e-05
Clostridium baratii	K09779	0.432293	0.00189014	0.0037148
Clostridium baratii	K09787	0.324991	1.07e-05	3.77e-05
Clostridium baratii	K10008	0.253335	0.00618213	0.0107063
Clostridium baratii	K11145	0.282269	6.37e-06	2.39e-05
Clostridium baratii	K11263	0.226818	0.000329536	0.00078947
Clostridium baratii	K11928	0.234066	0.0167867	0.0260686
Clostridium baratii	K12952	0.186478	0.00347774	0.00642159
Clostridium baratii	K13277	0.24467	0.000102343	0.000278796
Clostridium baratii	K14540	0.272453	0.000511984	0.00116367
Clostridium baratii	K16899	0.23767	0.000879326	0.00187468
Clostridium baratii	K16927	0.24622	9.21e-05	0.000254741
Clostridium botulinum	K00209	0.448844	5.58e-14	1.25e-12
Clostridium botulinum	K00375	0.310106	6.09e-07	2.95e-06
Clostridium botulinum	K00620	0.403089	4.94e-08	3.06e-07
Clostridium botulinum	K00821	0.351947	9.22e-08	5.35e-07
Clostridium botulinum	K00995	0.326957	1.29e-07	7.28e-07
Clostridium botulinum	K01215	0.257751	0.00460926	0.00822635
Clostridium botulinum	K01421	0.289377	0.00149673	0.0030135
Clostridium botulinum	K01678	0.4583	1.33e-14	3.5e-13
Clostridium botulinum	K01963	0.188908	0.00293515	0.00551395
Clostridium botulinum	K02004	0.191148	0.0297409	0.0431304
Clostridium botulinum	K02028	0.294862	2.28e-06	9.49e-06
Clostridium botulinum	K02029	0.237827	0.000277784	0.000677909
Clostridium botulinum	K02315	0.306891	0.00355567	0.00654672
Clostridium botulinum	K02334	0.245346	0.0174339	0.0269392
Clostridium botulinum	K02372	0.175309	0.00897729	0.0149277
Clostridium botulinum	K02502	0.257267	0.00180653	0.00356368
Clostridium botulinum	K03091	0.402632	3.04e-06	1.23e-05
Clostridium botulinum	K03523	0.30968	6.33e-07	3.05e-06
Clostridium botulinum	K03763	0.31886	0.00429549	0.00773831
Clostridium botulinum	K04070	0.336593	5.08e-08	3.14e-07
Clostridium botulinum	K04488	0.377406	6.56e-10	6.18e-09
Clostridium botulinum	K05832	0.2584	3.91e-05	0.000119027
Clostridium botulinum	K05896	0.243871	0.000108052	0.00029245
Clostridium botulinum	K05967	0.276313	3.75e-05	0.000114704
Clostridium botulinum	K06346	0.245455	0.000829119	0.00178083
Clostridium botulinum	K06379	0.318177	2.93e-07	1.52e-06
Clostridium botulinum	K06382	0.332981	0.00369541	0.00677704
Clostridium botulinum	K06383	0.34505	0.000236048	0.000586609
Clostridium botulinum	K06394	0.256305	0.00776016	0.0131266
Clostridium botulinum	K06399	0.289661	0.000773487	0.00167269
Clostridium botulinum	K06406	0.353944	1.27e-05	4.4e-05
Clostridium botulinum	K06412	0.338995	5.15e-05	0.000152302
Clostridium botulinum	K06442	0.233254	0.000218487	0.000547872
Clostridium botulinum	K06923	0.324064	0.00099119	0.00208524
Clostridium botulinum	K06958	0.228568	0.000295044	0.00071481
Clostridium botulinum	K06967	0.302995	0.0350744	0.0499537
Clostridium botulinum	K07009	0.369128	1.67e-09	1.44e-08
Clostridium botulinum	K07030	0.398851	9.42e-05	0.00025981
Clostridium botulinum	K07047	0.234142	0.000206248	0.000520511
Clostridium botulinum	K07080	0.306989	4.4e-06	1.72e-05
Clostridium botulinum	K07090	0.181799	0.0178218	0.0274586
Clostridium botulinum	K07137	0.35974	0.00225357	0.00434763
Clostridium botulinum	K07166	0.366372	4.3e-08	2.71e-07
Clostridium botulinum	K07260	0.428466	1.65e-11	2.15e-10
Clostridium botulinum	K07284	0.321794	2.1e-07	1.13e-06
Clostridium botulinum	K07456	0.29542	0.000712763	0.00155762
Clostridium botulinum	K07584	0.247793	8.26e-05	0.000231587
Clostridium botulinum	K07699	0.41182	1.58e-08	1.1e-07
Clostridium botulinum	K08884	0.25114	0.00148161	0.00298706
Clostridium botulinum	K09693	0.260858	3.27e-05	0.000101563
Clostridium botulinum	K09759	0.274135	0.00243563	0.00466048
Clostridium botulinum	K09772	0.250486	6.85e-05	0.000196024
Clostridium botulinum	K09779	0.419318	0.000917845	0.0019466
Clostridium botulinum	K09787	0.307522	0.00365509	0.00671198
Clostridium botulinum	K10008	0.199494	0.00366835	0.00673222
Clostridium botulinum	K11145	0.300196	1.45e-06	6.4e-06
Clostridium botulinum	K11263	0.200225	0.012398	0.019911
Clostridium botulinum	K12952	0.194446	0.00649131	0.011172
Clostridium botulinum	K13277	0.226617	0.000333713	0.000798521
Clostridium botulinum	K14540	0.292766	5.66e-05	0.000165207
Clostridium botulinum	K16899	0.236379	0.00828995	0.0139055
Clostridium botulinum	K16927	0.23306	0.000221252	0.000553728
Clostridium butyricum	K00209	0.425235	4.02e-11	4.8e-10
Clostridium butyricum	K00375	0.350898	6.03e-07	2.92e-06
Clostridium butyricum	K00620	0.431541	0.000341531	0.000813666
Clostridium butyricum	K00797	0.199814	0.0208108	0.0315096
Clostridium butyricum	K00821	0.380557	0.000746184	0.00162064
Clostridium butyricum	K00995	0.361311	1.15e-05	4e-05
Clostridium butyricum	K01215	0.286968	0.000787482	0.00169929
Clostridium butyricum	K01421	0.298691	0.0168098	0.0260977
Clostridium butyricum	K01678	0.481059	1.09e-05	3.81e-05
Clostridium butyricum	K01963	0.225243	0.000659123	0.00145289
Clostridium butyricum	K02028	0.318546	2.84e-07	1.48e-06
Clostridium butyricum	K02029	0.214105	0.00937659	0.0155019
Clostridium butyricum	K02315	0.279398	0.0179886	0.0276849
Clostridium butyricum	K02334	0.199073	0.0155812	0.0244024
Clostridium butyricum	K02372	0.214167	0.000714282	0.00156018
Clostridium butyricum	K02502	0.2422	0.0232389	0.0347025
Clostridium butyricum	K03091	0.44159	0.000403031	0.000941414
Clostridium butyricum	K03523	0.323724	0.000977376	0.00205954
Clostridium butyricum	K03763	0.316508	0.0298875	0.0433077
Clostridium butyricum	K04070	0.327812	1.03e-06	4.73e-06
Clostridium butyricum	K04488	0.383512	1.73e-06	7.48e-06
Clostridium butyricum	K05832	0.314509	4.1e-07	2.07e-06
Clostridium butyricum	K05896	0.249536	0.00205123	0.00399269
Clostridium butyricum	K05967	0.305801	2.24e-05	7.27e-05
Clostridium butyricum	K06346	0.261531	0.00281762	0.00531919
Clostridium butyricum	K06379	0.377697	1.45e-07	8.1e-07
Clostridium butyricum	K06382	0.361696	0.0154739	0.0242512
Clostridium butyricum	K06383	0.360543	0.00308804	0.00577492
Clostridium butyricum	K06394	0.27511	0.0339354	0.048496
Clostridium butyricum	K06399	0.26577	0.00714606	0.0122069
Clostridium butyricum	K06406	0.39318	0.00332215	0.00616356
Clostridium butyricum	K06412	0.34225	0.000630827	0.00139717
Clostridium butyricum	K06442	0.240078	0.000139486	0.000367227
Clostridium butyricum	K06923	0.329684	0.00269664	0.00511435
Clostridium butyricum	K06958	0.263514	2.69e-05	8.54e-05
Clostridium butyricum	K06987	0.338971	0.0147516	0.0232322
Clostridium butyricum	K07009	0.365617	1.51e-06	6.64e-06
Clostridium butyricum	K07030	0.307726	7.52e-07	3.56e-06
Clostridium butyricum	K07047	0.234011	0.000208014	0.000524381
Clostridium butyricum	K07080	0.305275	0.00308486	0.00576995
Clostridium butyricum	K07090	0.207913	0.0170559	0.0264343
Clostridium butyricum	K07137	0.382819	0.0137641	0.0218448
Clostridium butyricum	K07166	0.382545	2e-07	1.08e-06
Clostridium butyricum	K07260	0.412156	4.53e-05	0.000135903
Clostridium butyricum	K07284	0.339801	0.000439026	0.00101628
Clostridium butyricum	K07456	0.271805	0.0128891	0.0206083
Clostridium butyricum	K07584	0.237953	0.000724135	0.00157998
Clostridium butyricum	K07699	0.448382	7.35e-05	0.000209068
Clostridium butyricum	K08884	0.258803	0.0118544	0.0191269
Clostridium butyricum	K09693	0.253026	5.73e-05	0.000167153
Clostridium butyricum	K09697	0.247706	0.0255896	0.0377443
Clostridium butyricum	K09759	0.304599	0.00114662	0.00237594
Clostridium butyricum	K09772	0.272736	0.000397945	0.000931222
Clostridium butyricum	K09779	0.457726	0.00365954	0.00671945
Clostridium butyricum	K09787	0.327256	0.00456512	0.00815969
Clostridium butyricum	K10008	0.188873	0.00427686	0.00770938
Clostridium butyricum	K11145	0.302399	0.000163967	0.000424127
Clostridium butyricum	K11928	0.240651	0.0109646	0.0178283
Clostridium butyricum	K13277	0.261515	3.11e-05	9.72e-05
Clostridium butyricum	K14540	0.27369	0.00281967	0.00532251
Clostridium butyricum	K14761	0.182817	0.0100092	0.0164513
Clostridium butyricum	K16927	0.269279	5.76e-05	0.000167981
Clostridium carboxidivorans	K00209	0.482669	2.62e-16	9.78e-15
Clostridium carboxidivorans	K00375	0.354097	8.53e-09	6.25e-08
Clostridium carboxidivorans	K00620	0.448019	2.36e-11	2.97e-10
Clostridium carboxidivorans	K00797	0.21015	0.00419907	0.00758582
Clostridium carboxidivorans	K00821	0.405142	5.1e-06	1.95e-05
Clostridium carboxidivorans	K00995	0.386488	2.27e-10	2.35e-09
Clostridium carboxidivorans	K01215	0.252773	0.0218045	0.0328131
Clostridium carboxidivorans	K01421	0.330344	2.24e-06	9.36e-06
Clostridium carboxidivorans	K01678	0.499528	2.98e-12	4.61e-11
Clostridium carboxidivorans	K01963	0.241882	0.000123597	0.000329824
Clostridium carboxidivorans	K02003	0.210909	0.00403312	0.00731903
Clostridium carboxidivorans	K02004	0.248674	7.77e-05	0.00021974
Clostridium carboxidivorans	K02027	0.137233	0.0316822	0.0456193
Clostridium carboxidivorans	K02028	0.332886	7.3e-08	4.37e-07
Clostridium carboxidivorans	K02029	0.253887	0.000790665	0.00170534
Clostridium carboxidivorans	K02315	0.300155	9.09e-05	0.000251895
Clostridium carboxidivorans	K02334	0.245813	0.00721042	0.0123027
Clostridium carboxidivorans	K02372	0.236006	0.00018261	0.000466569
Clostridium carboxidivorans	K02502	0.284815	5.2e-06	1.99e-05
Clostridium carboxidivorans	K03091	0.46221	2.28e-11	2.88e-10
Clostridium carboxidivorans	K03523	0.338715	4.12e-08	2.6e-07
Clostridium carboxidivorans	K03763	0.383172	0.00069797	0.00152992
Clostridium carboxidivorans	K04070	0.328647	1.1e-07	6.28e-07
Clostridium carboxidivorans	K04488	0.368353	1.82e-09	1.56e-08
Clostridium carboxidivorans	K05832	0.312976	4.71e-07	2.34e-06
Clostridium carboxidivorans	K05896	0.250721	6.74e-05	0.000193077
Clostridium carboxidivorans	K05967	0.345206	0.000466542	0.001072
Clostridium carboxidivorans	K06346	0.29334	1.13e-05	3.96e-05
Clostridium carboxidivorans	K06379	0.377298	6.64e-10	6.24e-09
Clostridium carboxidivorans	K06382	0.391265	0.00120131	0.00247846
Clostridium carboxidivorans	K06383	0.39136	6.89e-05	0.000197062
Clostridium carboxidivorans	K06394	0.309939	0.000334416	0.000799991
Clostridium carboxidivorans	K06399	0.35153	4.91e-08	3.04e-07
Clostridium carboxidivorans	K06406	0.412876	4.55e-06	1.77e-05
Clostridium carboxidivorans	K06412	0.390179	1.46e-10	1.57e-09
Clostridium carboxidivorans	K06442	0.266012	2.23e-05	7.24e-05
Clostridium carboxidivorans	K06923	0.370445	2.04e-08	1.38e-07
Clostridium carboxidivorans	K06958	0.290897	3.16e-06	1.28e-05
Clostridium carboxidivorans	K06967	0.348884	0.00731047	0.0124547
Clostridium carboxidivorans	K06987	0.38122	0.0154761	0.0242525
Clostridium carboxidivorans	K07009	0.370929	2.98e-07	1.54e-06
Clostridium carboxidivorans	K07030	0.351108	1.18e-06	5.31e-06
Clostridium carboxidivorans	K07047	0.219197	0.000527985	0.00119642
Clostridium carboxidivorans	K07080	0.370419	1.45e-09	1.26e-08
Clostridium carboxidivorans	K07090	0.221128	0.000549117	0.0012384
Clostridium carboxidivorans	K07137	0.417066	0.000175619	0.000450841
Clostridium carboxidivorans	K07166	0.396245	6.98e-11	7.91e-10
Clostridium carboxidivorans	K07260	0.417229	4.77e-12	7.06e-11
Clostridium carboxidivorans	K07284	0.332529	7.56e-08	4.49e-07
Clostridium carboxidivorans	K07456	0.320013	2.48e-07	1.31e-06
Clostridium carboxidivorans	K07584	0.281325	6.87e-06	2.55e-05
Clostridium carboxidivorans	K07699	0.473605	3.47e-13	6.58e-12
Clostridium carboxidivorans	K08884	0.279176	3.23e-05	0.00010034
Clostridium carboxidivorans	K09693	0.217324	0.000591333	0.00131991
Clostridium carboxidivorans	K09759	0.312275	0.00581391	0.0101367
Clostridium carboxidivorans	K09772	0.311099	5.57e-07	2.72e-06
Clostridium carboxidivorans	K09779	0.456961	0.00808724	0.0136034
Clostridium carboxidivorans	K09787	0.389777	7.46e-08	4.44e-07
Clostridium carboxidivorans	K10008	0.181118	0.0043861	0.00787951
Clostridium carboxidivorans	K11145	0.320317	2.41e-07	1.28e-06
Clostridium carboxidivorans	K11263	0.180531	0.00511523	0.00903288
Clostridium carboxidivorans	K11928	0.243139	0.0116479	0.0188291
Clostridium carboxidivorans	K12952	0.19722	0.00661071	0.0113623
Clostridium carboxidivorans	K13277	0.291326	3.05e-06	1.24e-05
Clostridium carboxidivorans	K14540	0.286323	0.000775185	0.00167569
Clostridium carboxidivorans	K14761	0.168972	0.00795343	0.0134071
Clostridium carboxidivorans	K16899	0.282084	5.51e-05	0.000161497
Clostridium carboxidivorans	K16927	0.305459	7.58e-06	2.78e-05
Clostridium cellulovorans	K00209	0.429516	3.27e-09	2.65e-08
Clostridium cellulovorans	K00375	0.377847	6.24e-10	5.91e-09
Clostridium cellulovorans	K00620	0.479662	9.59e-13	1.64e-11
Clostridium cellulovorans	K00797	0.242094	0.000392508	0.000919812
Clostridium cellulovorans	K00821	0.436257	9.45e-07	4.38e-06
Clostridium cellulovorans	K00995	0.395808	7.37e-11	8.31e-10
Clostridium cellulovorans	K01215	0.349137	0.00433223	0.00779516
Clostridium cellulovorans	K01421	0.382335	3.78e-06	1.5e-05
Clostridium cellulovorans	K01678	0.514507	2.49e-17	1.19e-15
Clostridium cellulovorans	K01963	0.258347	3.92e-05	0.000119367
Clostridium cellulovorans	K02003	0.213084	0.0180031	0.0277049
Clostridium cellulovorans	K02004	0.247118	0.000129693	0.000344456
Clostridium cellulovorans	K02027	0.145638	0.0224999	0.0336982
Clostridium cellulovorans	K02028	0.361659	3.8e-09	3.03e-08
Clostridium cellulovorans	K02029	0.246967	0.00109036	0.00227398
Clostridium cellulovorans	K02315	0.391527	0.000153983	0.00040089
Clostridium cellulovorans	K02334	0.233463	0.0121822	0.0195892
Clostridium cellulovorans	K02372	0.232439	0.000230305	0.000573838
Clostridium cellulovorans	K02502	0.29256	2.76e-06	1.13e-05
Clostridium cellulovorans	K03091	0.481346	3.47e-09	2.79e-08
Clostridium cellulovorans	K03523	0.329457	1.02e-07	5.86e-07
Clostridium cellulovorans	K03763	0.358391	0.000550604	0.00124113
Clostridium cellulovorans	K04070	0.372107	1.2e-09	1.07e-08
Clostridium cellulovorans	K04488	0.41344	7.87e-12	1.1e-10
Clostridium cellulovorans	K05832	0.335242	5.8e-08	3.55e-07
Clostridium cellulovorans	K05896	0.277868	9.02e-06	3.24e-05
Clostridium cellulovorans	K05967	0.351392	8.45e-07	3.96e-06
Clostridium cellulovorans	K06346	0.271862	1.44e-05	4.89e-05
Clostridium cellulovorans	K06379	0.418582	3.99e-12	6.02e-11
Clostridium cellulovorans	K06382	0.407159	0.002933	0.00551048
Clostridium cellulovorans	K06383	0.418791	9.14e-06	3.28e-05
Clostridium cellulovorans	K06394	0.340623	0.000114032	0.000307253
Clostridium cellulovorans	K06399	0.366211	1.72e-05	5.74e-05
Clostridium cellulovorans	K06406	0.435231	1.12e-07	6.37e-07
Clostridium cellulovorans	K06412	0.420146	3.2e-08	2.07e-07
Clostridium cellulovorans	K06442	0.259846	3.52e-05	0.000108489
Clostridium cellulovorans	K06923	0.391762	1.21e-10	1.31e-09
Clostridium cellulovorans	K06958	0.284031	5.54e-06	2.11e-05
Clostridium cellulovorans	K06967	0.329113	0.00690072	0.0118135
Clostridium cellulovorans	K06987	0.423852	0.000811773	0.00174732
Clostridium cellulovorans	K07009	0.369379	1.63e-09	1.41e-08
Clostridium cellulovorans	K07030	0.385666	3.27e-06	1.31e-05
Clostridium cellulovorans	K07047	0.270861	1.55e-05	5.23e-05
Clostridium cellulovorans	K07080	0.355492	1.72e-08	1.18e-07
Clostridium cellulovorans	K07090	0.210987	0.000861518	0.00184077
Clostridium cellulovorans	K07137	0.433814	0.000496056	0.00113093
Clostridium cellulovorans	K07166	0.402276	3.3e-11	4e-10
Clostridium cellulovorans	K07260	0.473692	6.25e-15	1.77e-13
Clostridium cellulovorans	K07284	0.371257	1.32e-09	1.16e-08
Clostridium cellulovorans	K07456	0.350833	1.2e-08	8.5e-08
Clostridium cellulovorans	K07584	0.254732	5.08e-05	0.000150476
Clostridium cellulovorans	K07699	0.515059	4.12e-10	4.06e-09
Clostridium cellulovorans	K08884	0.302847	1.15e-06	5.21e-06
Clostridium cellulovorans	K09693	0.268992	1.79e-05	5.94e-05
Clostridium cellulovorans	K09697	0.251757	0.0220468	0.0331088
Clostridium cellulovorans	K09759	0.338305	0.000786733	0.00169808
Clostridium cellulovorans	K09772	0.281732	6.65e-06	2.48e-05
Clostridium cellulovorans	K09779	0.518398	0.00156164	0.00313127
Clostridium cellulovorans	K09787	0.380843	6.05e-08	3.68e-07
Clostridium cellulovorans	K10008	0.20829	0.00113705	0.00235991
Clostridium cellulovorans	K11145	0.343562	2.53e-08	1.68e-07
Clostridium cellulovorans	K11263	0.223957	0.000701737	0.00153724
Clostridium cellulovorans	K11928	0.249368	0.00348821	0.00643763
Clostridium cellulovorans	K12952	0.238318	0.000156808	0.000407597
Clostridium cellulovorans	K13277	0.285162	5.05e-06	1.94e-05
Clostridium cellulovorans	K14540	0.335898	1.6e-05	5.37e-05
Clostridium cellulovorans	K14761	0.201983	0.00174038	0.00344789
Clostridium cellulovorans	K16899	0.269845	0.000385018	0.000904138
Clostridium cellulovorans	K16927	0.334882	3.88e-05	0.000118462
Clostridium ljungdahlii	K00209	0.203591	0.00131811	0.00268989
Clostridium ljungdahlii	K00375	0.18413	0.00376222	0.00688418
Clostridium ljungdahlii	K00620	0.236272	0.000179449	0.000459693
Clostridium ljungdahlii	K00821	0.242892	0.000115464	0.000310838
Clostridium ljungdahlii	K00995	0.200729	0.00154771	0.00310782
Clostridium ljungdahlii	K01215	0.139115	0.0293877	0.0426663
Clostridium ljungdahlii	K01421	0.179062	0.00486387	0.00862786
Clostridium ljungdahlii	K01678	0.312855	4.76e-07	2.36e-06
Clostridium ljungdahlii	K02028	0.222832	0.00907941	0.0150714
Clostridium ljungdahlii	K02315	0.220691	0.000529614	0.00119922
Clostridium ljungdahlii	K02334	0.295612	0.0220721	0.0331384
Clostridium ljungdahlii	K02502	0.157947	0.0132186	0.0210661
Clostridium ljungdahlii	K03091	0.241418	0.000127519	0.000339195
Clostridium ljungdahlii	K03523	0.209711	0.000928105	0.00196559
Clostridium ljungdahlii	K03763	0.17835	0.00503986	0.00891526
Clostridium ljungdahlii	K04070	0.252172	6.09e-05	0.000176497
Clostridium ljungdahlii	K04488	0.248039	8.12e-05	0.000228321
Clostridium ljungdahlii	K05832	0.184202	0.00374834	0.00686225
Clostridium ljungdahlii	K05896	0.146163	0.0220117	0.0330643
Clostridium ljungdahlii	K06346	0.142455	0.0256637	0.0378288
Clostridium ljungdahlii	K06379	0.199106	0.00169351	0.00336737
Clostridium ljungdahlii	K06382	0.171546	0.00703281	0.0120248
Clostridium ljungdahlii	K06383	0.185704	0.00346911	0.00640827
Clostridium ljungdahlii	K06394	0.165626	0.00930886	0.0154055
Clostridium ljungdahlii	K06399	0.207213	0.00107226	0.00224142
Clostridium ljungdahlii	K06406	0.217364	0.000589915	0.00131723
Clostridium ljungdahlii	K06412	0.207078	0.00108066	0.00225612
Clostridium ljungdahlii	K06442	0.18085	0.00444596	0.00797435
Clostridium ljungdahlii	K06923	0.223015	0.000417775	0.000972454
Clostridium ljungdahlii	K06987	0.201563	0.00616481	0.0106791
Clostridium ljungdahlii	K07009	0.198693	0.00173261	0.00343362
Clostridium ljungdahlii	K07030	0.308781	0.00178676	0.00353047
Clostridium ljungdahlii	K07080	0.16326	0.0103873	0.0170045
Clostridium ljungdahlii	K07137	0.253011	5.74e-05	0.000167303
Clostridium ljungdahlii	K07166	0.230514	0.000260643	0.000640671
Clostridium ljungdahlii	K07260	0.277568	9.24e-06	3.31e-05
Clostridium ljungdahlii	K07284	0.185483	0.00350896	0.00647064
Clostridium ljungdahlii	K07456	0.204781	0.00123214	0.00253481
Clostridium ljungdahlii	K07584	0.166276	0.00903077	0.0149975
Clostridium ljungdahlii	K07699	0.259965	3.49e-05	0.00010772
Clostridium ljungdahlii	K08884	0.160214	0.0119367	0.0192527
Clostridium ljungdahlii	K09759	0.168386	0.0122139	0.0196368
Clostridium ljungdahlii	K09779	0.21371	0.00194056	0.00380395
Clostridium ljungdahlii	K09787	0.218688	0.000544544	0.00122931
Clostridium ljungdahlii	K11145	0.242744	0.000116619	0.000313427
Clostridium ljungdahlii	K13277	0.13569	0.033675	0.0481582
Clostridium ljungdahlii	K14540	0.22164	0.000454726	0.00104792
Clostridium ljungdahlii	K16899	0.14009	0.0282557	0.0411818
Clostridium novyi	K00209	0.434255	4.63e-13	8.53e-12
Clostridium novyi	K00375	0.306532	8.35e-07	3.92e-06
Clostridium novyi	K00620	0.385275	2.62e-10	2.68e-09
Clostridium novyi	K00821	0.369516	1.6e-09	1.39e-08
Clostridium novyi	K00995	0.306741	8.2e-07	3.86e-06
Clostridium novyi	K01215	0.205399	0.00963944	0.015903
Clostridium novyi	K01421	0.299033	5.28e-06	2.02e-05
Clostridium novyi	K01678	0.451893	3.53e-14	8.34e-13
Clostridium novyi	K01963	0.161323	0.0113505	0.0183876
Clostridium novyi	K02004	0.186016	0.0216086	0.03257
Clostridium novyi	K02028	0.277292	9.44e-06	3.37e-05
Clostridium novyi	K02315	0.284609	0.000358499	0.00084849
Clostridium novyi	K02334	0.250585	0.0293704	0.0426513
Clostridium novyi	K02502	0.250668	6.77e-05	0.000193697
Clostridium novyi	K03091	0.372059	1.2e-09	1.07e-08
Clostridium novyi	K03523	0.287352	4.23e-06	1.66e-05
Clostridium novyi	K03763	0.324535	0.00113258	0.0023528
Clostridium novyi	K04070	0.310363	5.95e-07	2.89e-06
Clostridium novyi	K04488	0.368626	1.77e-09	1.52e-08
Clostridium novyi	K05832	0.26399	2.6e-05	8.28e-05
Clostridium novyi	K05896	0.200944	0.0015292	0.00307304
Clostridium novyi	K05967	0.29565	2.13e-06	8.96e-06
Clostridium novyi	K06346	0.231443	0.00149088	0.00300273
Clostridium novyi	K06379	0.298076	1.73e-06	7.5e-06
Clostridium novyi	K06382	0.317007	8.75e-05	0.000243559
Clostridium novyi	K06383	0.326539	1.94e-06	8.24e-06
Clostridium novyi	K06394	0.279049	0.000372009	0.000877128
Clostridium novyi	K06399	0.293917	0.000324505	0.000778968
Clostridium novyi	K06406	0.307003	2.1e-05	6.86e-05
Clostridium novyi	K06412	0.327893	0.000222941	0.000557493
Clostridium novyi	K06442	0.2001	0.00160279	0.00320451
Clostridium novyi	K06923	0.319522	2.59e-07	1.36e-06
Clostridium novyi	K06958	0.204375	0.00126088	0.00258715
Clostridium novyi	K06967	0.269265	0.0219209	0.0329495
Clostridium novyi	K06987	0.322969	0.0158268	0.0247441
Clostridium novyi	K07009	0.337275	4.75e-08	2.96e-07
Clostridium novyi	K07030	0.394745	3.71e-05	0.000113571
Clostridium novyi	K07047	0.236116	0.000181296	0.000463634
Clostridium novyi	K07080	0.281166	6.96e-06	2.58e-05
Clostridium novyi	K07137	0.330054	0.000414139	0.000965362
Clostridium novyi	K07166	0.359301	4.9e-09	3.81e-08
Clostridium novyi	K07260	0.411322	1.04e-11	1.42e-10
Clostridium novyi	K07284	0.302262	1.21e-06	5.45e-06
Clostridium novyi	K07456	0.299225	1.57e-06	6.88e-06
Clostridium novyi	K07584	0.239846	0.000141657	0.000372291
Clostridium novyi	K07699	0.394417	8.74e-11	9.73e-10
Clostridium novyi	K08884	0.253601	0.000325421	0.000780832
Clostridium novyi	K09693	0.207447	0.00105797	0.00221387
Clostridium novyi	K09759	0.276328	0.00157118	0.00314829
Clostridium novyi	K09772	0.229083	0.000285548	0.00069507
Clostridium novyi	K09779	0.377353	0.00022178	0.000554742
Clostridium novyi	K09787	0.30774	1.74e-05	5.81e-05
Clostridium novyi	K10008	0.197192	0.0120615	0.0194228
Clostridium novyi	K11145	0.288661	3.8e-06	1.51e-05
Clostridium novyi	K11263	0.212265	0.00079927	0.00172205
Clostridium novyi	K12952	0.162544	0.0107348	0.0174989
Clostridium novyi	K13277	0.244173	0.000105859	0.000287118
Clostridium novyi	K14540	0.302587	4.84e-06	1.87e-05
Clostridium novyi	K16899	0.24009	0.000139373	0.000367037
Clostridium novyi	K16927	0.253491	5.55e-05	0.000162428
Clostridium saccharobutylicum	K00209	0.456684	1.71e-14	4.37e-13
Clostridium saccharobutylicum	K00375	0.353089	9.48e-09	6.87e-08
Clostridium saccharobutylicum	K00620	0.458342	6.01e-09	4.56e-08
Clostridium saccharobutylicum	K00797	0.196776	0.0302728	0.0438032
Clostridium saccharobutylicum	K00821	0.397371	5.8e-07	2.82e-06
Clostridium saccharobutylicum	K00995	0.368298	1.83e-09	1.56e-08
Clostridium saccharobutylicum	K01215	0.286483	0.0149709	0.0235345
Clostridium saccharobutylicum	K01421	0.330355	0.000195337	0.000495191
Clostridium saccharobutylicum	K01678	0.513395	1.09e-18	6.99e-17
Clostridium saccharobutylicum	K01963	0.237716	0.000163173	0.000422194
Clostridium saccharobutylicum	K02004	0.239959	0.00564093	0.00986294
Clostridium saccharobutylicum	K02028	0.33163	8.25e-08	4.86e-07
Clostridium saccharobutylicum	K02029	0.267729	4.68e-05	0.000140006
Clostridium saccharobutylicum	K02315	0.329535	0.000339288	0.000809639
Clostridium saccharobutylicum	K02334	0.248081	0.0198443	0.0302187
Clostridium saccharobutylicum	K02372	0.22406	0.00069448	0.00152338
Clostridium saccharobutylicum	K02502	0.291086	0.000207659	0.000523631
Clostridium saccharobutylicum	K03091	0.467501	5.06e-07	2.5e-06
Clostridium saccharobutylicum	K03523	0.348005	1.61e-08	1.12e-07
Clostridium saccharobutylicum	K03763	0.368528	0.00348948	0.00643906
Clostridium saccharobutylicum	K04070	0.356399	1.48e-08	1.03e-07
Clostridium saccharobutylicum	K04488	0.389253	1.63e-10	1.73e-09
Clostridium saccharobutylicum	K05832	0.297308	1.85e-06	7.92e-06
Clostridium saccharobutylicum	K05896	0.26547	2.33e-05	7.5e-05
Clostridium saccharobutylicum	K05967	0.302056	0.00156597	0.0031396
Clostridium saccharobutylicum	K06346	0.293881	0.000174384	0.000447991
Clostridium saccharobutylicum	K06379	0.360124	4.49e-09	3.52e-08
Clostridium saccharobutylicum	K06382	0.380243	0.00320401	0.00597177
Clostridium saccharobutylicum	K06383	0.398925	0.000116405	0.000312947
Clostridium saccharobutylicum	K06394	0.284839	0.00198311	0.00387599
Clostridium saccharobutylicum	K06399	0.328168	6.12e-06	2.3e-05
Clostridium saccharobutylicum	K06406	0.425472	7.62e-06	2.79e-05
Clostridium saccharobutylicum	K06412	0.387616	5.68e-05	0.000165679
Clostridium saccharobutylicum	K06442	0.250835	6.69e-05	0.000191716
Clostridium saccharobutylicum	K06923	0.368852	0.000165315	0.000427002
Clostridium saccharobutylicum	K06958	0.268497	1.85e-05	6.14e-05
Clostridium saccharobutylicum	K06967	0.360954	0.0241223	0.0358483
Clostridium saccharobutylicum	K06987	0.330457	0.0143596	0.0226882
Clostridium saccharobutylicum	K07009	0.365669	2.45e-09	2.03e-08
Clostridium saccharobutylicum	K07030	0.386266	4.94e-05	0.000146669
Clostridium saccharobutylicum	K07047	0.25541	4.84e-05	0.000144137
Clostridium saccharobutylicum	K07080	0.328869	4.64e-07	2.31e-06
Clostridium saccharobutylicum	K07090	0.240814	0.0078634	0.0132701
Clostridium saccharobutylicum	K07137	0.44523	0.00070636	0.00154568
Clostridium saccharobutylicum	K07166	0.402377	4.35e-07	2.18e-06
Clostridium saccharobutylicum	K07260	0.441792	3.97e-12	6.01e-11
Clostridium saccharobutylicum	K07284	0.341933	2.98e-08	1.94e-07
Clostridium saccharobutylicum	K07456	0.326901	3.61e-05	0.000110909
Clostridium saccharobutylicum	K07584	0.271441	1.48e-05	5.03e-05
Clostridium saccharobutylicum	K07699	0.48244	1.05e-08	7.54e-08
Clostridium saccharobutylicum	K08884	0.293165	6.47e-05	0.000186396
Clostridium saccharobutylicum	K09693	0.276934	9.71e-06	3.46e-05
Clostridium saccharobutylicum	K09697	0.265203	0.0325412	0.0467257
Clostridium saccharobutylicum	K09759	0.300033	0.0158173	0.0247315
Clostridium saccharobutylicum	K09772	0.289499	3.55e-06	1.42e-05
Clostridium saccharobutylicum	K09779	0.48819	0.0013699	0.00278581
Clostridium saccharobutylicum	K09787	0.355284	0.00046526	0.0010696
Clostridium saccharobutylicum	K10008	0.207451	0.00303653	0.00568841
Clostridium saccharobutylicum	K11145	0.327237	1.26e-07	7.09e-07
Clostridium saccharobutylicum	K11263	0.196965	0.0235279	0.0350819
Clostridium saccharobutylicum	K11928	0.259116	0.013759	0.0218386
Clostridium saccharobutylicum	K12952	0.230362	0.000664696	0.00146428
Clostridium saccharobutylicum	K13277	0.266577	2.14e-05	6.99e-05
Clostridium saccharobutylicum	K14540	0.294365	0.00035281	0.000837003
Clostridium saccharobutylicum	K14761	0.144653	0.0234415	0.0349646
Clostridium saccharobutylicum	K16899	0.256973	0.00256197	0.00488099
Clostridium saccharobutylicum	K16927	0.281675	0.000243396	0.000603042
Clostridium saccharoperbutylacetonicum	K00209	0.462362	6.56e-12	9.38e-11
Clostridium saccharoperbutylacetonicum	K00375	0.325944	1.42e-07	7.93e-07
Clostridium saccharoperbutylacetonicum	K00620	0.403716	3.18e-06	1.28e-05
Clostridium saccharoperbutylacetonicum	K00797	0.179481	0.0116464	0.0188284
Clostridium saccharoperbutylacetonicum	K00821	0.382096	2.3e-05	7.42e-05
Clostridium saccharoperbutylacetonicum	K00995	0.345429	2.09e-08	1.41e-07
Clostridium saccharoperbutylacetonicum	K01215	0.291584	0.00859685	0.0143615
Clostridium saccharoperbutylacetonicum	K01421	0.320751	0.000988564	0.0020802
Clostridium saccharoperbutylacetonicum	K01678	0.487371	5.52e-11	6.41e-10
Clostridium saccharoperbutylacetonicum	K01963	0.199202	0.00168458	0.00335169
Clostridium saccharoperbutylacetonicum	K02003	0.173651	0.0285727	0.0415968
Clostridium saccharoperbutylacetonicum	K02004	0.223896	0.00087658	0.00187005
Clostridium saccharoperbutylacetonicum	K02028	0.297975	1.75e-06	7.55e-06
Clostridium saccharoperbutylacetonicum	K02029	0.213264	0.00131095	0.0026771
Clostridium saccharoperbutylacetonicum	K02315	0.31364	0.00922281	0.0152813
Clostridium saccharoperbutylacetonicum	K02372	0.174994	0.00594907	0.0103484
Clostridium saccharoperbutylacetonicum	K02502	0.268572	0.00011935	0.00031972
Clostridium saccharoperbutylacetonicum	K03091	0.429152	1.84e-05	6.09e-05
Clostridium saccharoperbutylacetonicum	K03523	0.298614	1.66e-06	7.2e-06
Clostridium saccharoperbutylacetonicum	K03763	0.342498	0.00951453	0.015717
Clostridium saccharoperbutylacetonicum	K04070	0.30286	1.15e-06	5.21e-06
Clostridium saccharoperbutylacetonicum	K04488	0.344705	2.25e-08	1.51e-07
Clostridium saccharoperbutylacetonicum	K05832	0.278237	8.77e-06	3.16e-05
Clostridium saccharoperbutylacetonicum	K05896	0.231193	0.000249541	0.000616404
Clostridium saccharoperbutylacetonicum	K05967	0.34855	4.5e-05	0.000135093
Clostridium saccharoperbutylacetonicum	K06346	0.262678	2.86e-05	9.02e-05
Clostridium saccharoperbutylacetonicum	K06379	0.374284	5.77e-09	4.41e-08
Clostridium saccharoperbutylacetonicum	K06382	0.361303	0.00556884	0.00975844
Clostridium saccharoperbutylacetonicum	K06383	0.385503	0.000267502	0.000655768
Clostridium saccharoperbutylacetonicum	K06394	0.285429	0.00552969	0.00969455
Clostridium saccharoperbutylacetonicum	K06399	0.313283	0.000305114	0.000737226
Clostridium saccharoperbutylacetonicum	K06406	0.367495	0.0023164	0.00445549
Clostridium saccharoperbutylacetonicum	K06412	0.379682	3.98e-06	1.57e-05
Clostridium saccharoperbutylacetonicum	K06442	0.224289	0.000386036	0.000906176
Clostridium saccharoperbutylacetonicum	K06923	0.343932	8.82e-08	5.15e-07
Clostridium saccharoperbutylacetonicum	K06958	0.251944	6.19e-05	0.000179139
Clostridium saccharoperbutylacetonicum	K06967	0.316628	0.024245	0.0360023
Clostridium saccharoperbutylacetonicum	K06987	0.375971	0.00239137	0.00458161
Clostridium saccharoperbutylacetonicum	K07009	0.360051	4.52e-09	3.54e-08
Clostridium saccharoperbutylacetonicum	K07030	0.317852	5.63e-05	0.000164394
Clostridium saccharoperbutylacetonicum	K07047	0.242595	0.000117802	0.000316089
Clostridium saccharoperbutylacetonicum	K07080	0.333262	4.89e-06	1.88e-05
Clostridium saccharoperbutylacetonicum	K07090	0.1889	0.00293648	0.0055153
Clostridium saccharoperbutylacetonicum	K07137	0.387573	0.00752095	0.0127675
Clostridium saccharoperbutylacetonicum	K07166	0.384838	2.76e-10	2.81e-09
Clostridium saccharoperbutylacetonicum	K07260	0.438296	1.29e-11	1.72e-10
Clostridium saccharoperbutylacetonicum	K07284	0.334679	6.13e-08	3.73e-07
Clostridium saccharoperbutylacetonicum	K07456	0.269478	0.000105646	0.0002868
Clostridium saccharoperbutylacetonicum	K07584	0.245966	9.37e-05	0.000258656
Clostridium saccharoperbutylacetonicum	K07699	0.4468	3.1e-06	1.25e-05
Clostridium saccharoperbutylacetonicum	K08884	0.261452	0.000556057	0.00125123
Clostridium saccharoperbutylacetonicum	K09693	0.266186	2.2e-05	7.17e-05
Clostridium saccharoperbutylacetonicum	K09759	0.328352	0.00327696	0.006092
Clostridium saccharoperbutylacetonicum	K09772	0.265537	2.31e-05	7.47e-05
Clostridium saccharoperbutylacetonicum	K09779	0.453407	0.00853535	0.0142746
Clostridium saccharoperbutylacetonicum	K09787	0.34719	9.65e-07	4.46e-06
Clostridium saccharoperbutylacetonicum	K10008	0.219063	0.0013105	0.00267648
Clostridium saccharoperbutylacetonicum	K11145	0.274367	1.18e-05	4.12e-05
Clostridium saccharoperbutylacetonicum	K11263	0.196252	0.00198086	0.00387243
Clostridium saccharoperbutylacetonicum	K11928	0.228282	0.0120183	0.0193602
Clostridium saccharoperbutylacetonicum	K12952	0.185402	0.0163736	0.0254864
Clostridium saccharoperbutylacetonicum	K13277	0.302269	1.21e-06	5.45e-06
Clostridium saccharoperbutylacetonicum	K14540	0.270714	0.000311315	0.0007505
Clostridium saccharoperbutylacetonicum	K14761	0.156062	0.0143751	0.0227106
Clostridium saccharoperbutylacetonicum	K16899	0.24373	0.00849404	0.0142135
Clostridium saccharoperbutylacetonicum	K16927	0.294514	0.00063037	0.0013965
Clostridium sporogenes	K00209	0.360148	2.65e-06	1.09e-05
Clostridium sporogenes	K00375	0.258236	3.95e-05	0.000120222
Clostridium sporogenes	K00620	0.412579	2.94e-07	1.52e-06
Clostridium sporogenes	K00821	0.306615	0.00122015	0.00251301
Clostridium sporogenes	K00995	0.36476	2.71e-09	2.23e-08
Clostridium sporogenes	K01421	0.253648	0.00215396	0.0041724
Clostridium sporogenes	K01678	0.386531	2.27e-09	1.9e-08
Clostridium sporogenes	K01963	0.184272	0.0037349	0.00684113
Clostridium sporogenes	K02003	0.170241	0.0246923	0.0365762
Clostridium sporogenes	K02028	0.309009	6.71e-07	3.22e-06
Clostridium sporogenes	K02029	0.252316	6.03e-05	0.000174992
Clostridium sporogenes	K02315	0.344295	0.0105509	0.017237
Clostridium sporogenes	K02334	0.277024	0.0219268	0.0329532
Clostridium sporogenes	K02372	0.158398	0.0129543	0.0207054
Clostridium sporogenes	K02502	0.205988	0.00115028	0.00238297
Clostridium sporogenes	K03091	0.397352	2.92e-10	2.96e-09
Clostridium sporogenes	K03523	0.25939	3.64e-05	0.000111627
Clostridium sporogenes	K04070	0.293842	2.48e-06	1.02e-05
Clostridium sporogenes	K04488	0.297595	1.81e-06	7.76e-06
Clostridium sporogenes	K05832	0.217434	0.00058745	0.0013127
Clostridium sporogenes	K05896	0.21233	0.000796238	0.00171654
Clostridium sporogenes	K05967	0.309466	0.000778778	0.00168171
Clostridium sporogenes	K06346	0.18427	0.00373536	0.00684127
Clostridium sporogenes	K06379	0.331639	8.24e-08	4.85e-07
Clostridium sporogenes	K06382	0.379544	0.00628085	0.0108554
Clostridium sporogenes	K06383	0.390727	0.000137864	0.000363713
Clostridium sporogenes	K06394	0.227699	0.0046371	0.00826868
Clostridium sporogenes	K06399	0.277345	9.4e-06	3.36e-05
Clostridium sporogenes	K06406	0.380195	4.48e-06	1.75e-05
Clostridium sporogenes	K06412	0.298562	0.000338831	0.000808836
Clostridium sporogenes	K06442	0.259379	3.64e-05	0.000111699
Clostridium sporogenes	K06923	0.305029	9.53e-07	4.41e-06
Clostridium sporogenes	K06958	0.217919	0.000570476	0.00127921
Clostridium sporogenes	K06967	0.325767	0.0162154	0.0252598
Clostridium sporogenes	K06987	0.370782	0.00251105	0.00479107
Clostridium sporogenes	K07009	0.42962	8.87e-13	1.53e-11
Clostridium sporogenes	K07030	0.312532	4.78e-05	0.000142614
Clostridium sporogenes	K07047	0.271304	1.5e-05	5.08e-05
Clostridium sporogenes	K07080	0.2945	7.47e-06	2.74e-05
Clostridium sporogenes	K07090	0.147311	0.0209761	0.0317333
Clostridium sporogenes	K07137	0.358058	0.00372625	0.00682597
Clostridium sporogenes	K07166	0.314698	4.03e-07	2.04e-06
Clostridium sporogenes	K07260	0.408996	1.4e-11	1.86e-10
Clostridium sporogenes	K07284	0.320673	2.33e-07	1.24e-06
Clostridium sporogenes	K07456	0.244243	0.000105359	0.000286105
Clostridium sporogenes	K07584	0.196204	0.00198608	0.00388095
Clostridium sporogenes	K07699	0.433434	1.22e-12	2.05e-11
Clostridium sporogenes	K08884	0.239671	0.000143323	0.000376231
Clostridium sporogenes	K09693	0.297993	1.75e-06	7.54e-06
Clostridium sporogenes	K09759	0.280627	0.0104382	0.0170801
Clostridium sporogenes	K09772	0.245381	9.75e-05	0.000267654
Clostridium sporogenes	K09779	0.482497	0.000602392	0.00134194
Clostridium sporogenes	K09787	0.305195	9.39e-07	4.36e-06
Clostridium sporogenes	K10008	0.205822	0.0011612	0.00240367
Clostridium sporogenes	K11145	0.216136	0.000635089	0.0014054
Clostridium sporogenes	K11263	0.206147	0.00113989	0.00236416
Clostridium sporogenes	K11928	0.181254	0.0107195	0.017477
Clostridium sporogenes	K12952	0.225129	0.000366324	0.000865307
Clostridium sporogenes	K13277	0.25862	3.84e-05	0.00011737
Clostridium sporogenes	K14540	0.22933	0.00179009	0.00353666
Clostridium sporogenes	K14761	0.177029	0.00538177	0.00946004
Clostridium sporogenes	K16899	0.156913	0.0138422	0.0219572
Clostridium sporogenes	K16927	0.278172	0.00274313	0.00519378
[Eubacterium] eligens	K00209	0.335853	0.000111325	0.000300406
[Eubacterium] eligens	K00375	0.377452	0.00388029	0.00707439
[Eubacterium] eligens	K00620	0.413717	0.000130492	0.000346327
[Eubacterium] eligens	K00821	0.452139	8.53e-09	6.25e-08
[Eubacterium] eligens	K01215	0.298366	1.69e-06	7.34e-06
[Eubacterium] eligens	K01421	0.584529	6.16e-13	1.1e-11
[Eubacterium] eligens	K01678	0.478394	5.65e-06	2.14e-05
[Eubacterium] eligens	K02003	0.299601	0.00351335	0.00647749
[Eubacterium] eligens	K02004	0.296621	0.000516134	0.00117207
[Eubacterium] eligens	K02315	0.432204	6.18e-13	1.1e-11
[Eubacterium] eligens	K02502	0.472644	3.17e-08	2.05e-07
[Eubacterium] eligens	K03091	0.49208	1.22e-07	6.88e-07
[Eubacterium] eligens	K03523	0.458259	0.000854002	0.00182688
[Eubacterium] eligens	K03763	0.366413	7.38e-07	3.5e-06
[Eubacterium] eligens	K04070	0.398801	1.59e-06	6.96e-06
[Eubacterium] eligens	K04488	0.373458	3.12e-05	9.75e-05
[Eubacterium] eligens	K05832	0.227965	0.000574897	0.00128753
[Eubacterium] eligens	K05896	0.310661	4.83e-05	0.000144004
[Eubacterium] eligens	K05967	0.221794	0.000450454	0.00103954
[Eubacterium] eligens	K06346	0.310417	0.00184748	0.0036369
[Eubacterium] eligens	K06379	0.434008	4.8e-13	8.79e-12
[Eubacterium] eligens	K06382	0.415963	1.56e-11	2.05e-10
[Eubacterium] eligens	K06383	0.472279	9.05e-10	8.26e-09
[Eubacterium] eligens	K06394	0.562221	4.38e-23	7.05e-21
[Eubacterium] eligens	K06399	0.556723	1.51e-22	2.18e-20
[Eubacterium] eligens	K06406	0.420503	1.35e-05	4.62e-05
[Eubacterium] eligens	K06412	0.500672	7.32e-08	4.37e-07
[Eubacterium] eligens	K06923	0.452645	3.15e-14	7.51e-13
[Eubacterium] eligens	K06967	0.412611	8.93e-09	6.5e-08
[Eubacterium] eligens	K06987	0.380891	7.92e-05	0.000223406
[Eubacterium] eligens	K07009	0.150075	0.018653	0.0285806
[Eubacterium] eligens	K07030	0.35089	1.19e-08	8.46e-08
[Eubacterium] eligens	K07047	0.291792	0.00710114	0.0121359
[Eubacterium] eligens	K07080	0.389659	9.5e-05	0.000261472
[Eubacterium] eligens	K07137	0.350262	5.17e-05	0.000152797
[Eubacterium] eligens	K07166	0.417716	0.00408536	0.00740338
[Eubacterium] eligens	K07260	0.317799	3.04e-07	1.57e-06
[Eubacterium] eligens	K07284	0.34213	4.47e-06	1.74e-05
[Eubacterium] eligens	K07456	0.584247	7.83e-13	1.36e-11
[Eubacterium] eligens	K07584	0.510013	0.00019202	0.000487811
[Eubacterium] eligens	K07699	0.423712	9.51e-08	5.51e-07
[Eubacterium] eligens	K08884	0.27456	0.000196454	0.000497672
[Eubacterium] eligens	K09693	0.148752	0.0197356	0.030076
[Eubacterium] eligens	K09697	0.276307	0.0018809	0.00369825
[Eubacterium] eligens	K09759	0.416031	5.59e-12	8.16e-11
[Eubacterium] eligens	K09772	0.363061	0.0145042	0.0228826
[Eubacterium] eligens	K09779	0.371908	1.23e-09	1.09e-08
[Eubacterium] eligens	K09787	0.515119	5.19e-06	1.99e-05
[Eubacterium] eligens	K11145	0.441936	1.54e-13	3.17e-12
[Eubacterium] eligens	K11263	0.176208	0.0088668	0.0147646
[Eubacterium] eligens	K12952	0.259405	3.63e-05	0.000111548
[Eubacterium] eligens	K13277	0.194636	0.00216256	0.00418712
[Eubacterium] eligens	K14540	0.453991	2.57e-14	6.24e-13
[Eubacterium] eligens	K16899	0.468936	2.43e-13	4.76e-12
[Eubacterium] eligens	K16927	0.219923	0.00556312	0.00975039
Caldicellulosiruptor kristjanssonii	K00209	0.354447	8.22e-09	6.04e-08
Caldicellulosiruptor kristjanssonii	K00620	0.296436	0.00255099	0.00486213
Caldicellulosiruptor kristjanssonii	K00821	0.342086	2.94e-08	1.92e-07
Caldicellulosiruptor kristjanssonii	K01421	0.231164	0.00773657	0.0130941
Caldicellulosiruptor kristjanssonii	K01678	0.307238	7.85e-07	3.7e-06
Caldicellulosiruptor kristjanssonii	K02315	0.316791	3.33e-07	1.71e-06
Caldicellulosiruptor kristjanssonii	K02502	0.347693	1.66e-08	1.15e-07
Caldicellulosiruptor kristjanssonii	K03091	0.309319	0.000952141	0.00201224
Caldicellulosiruptor kristjanssonii	K03523	0.291336	0.0186259	0.0285464
Caldicellulosiruptor kristjanssonii	K03763	0.332257	7.76e-08	4.6e-07
Caldicellulosiruptor kristjanssonii	K04070	0.388392	1.81e-10	1.9e-09
Caldicellulosiruptor kristjanssonii	K04488	0.338278	4.3e-08	2.71e-07
Caldicellulosiruptor kristjanssonii	K05896	0.236795	0.000173395	0.000445766
Caldicellulosiruptor kristjanssonii	K06346	0.258053	0.00870994	0.0145262
Caldicellulosiruptor kristjanssonii	K06379	0.251225	0.00986033	0.0162273
Caldicellulosiruptor kristjanssonii	K06382	0.294664	7.31e-06	2.69e-05
Caldicellulosiruptor kristjanssonii	K06383	0.237497	0.00209393	0.00406792
Caldicellulosiruptor kristjanssonii	K06394	0.285075	0.018551	0.0284381
Caldicellulosiruptor kristjanssonii	K06399	0.290766	0.000122608	0.000327474
Caldicellulosiruptor kristjanssonii	K06406	0.258894	0.00583156	0.0101635
Caldicellulosiruptor kristjanssonii	K06923	0.392708	1.02e-05	3.6e-05
Caldicellulosiruptor kristjanssonii	K06967	0.382111	3.8e-10	3.77e-09
Caldicellulosiruptor kristjanssonii	K07009	0.159099	0.0200637	0.0305219
Caldicellulosiruptor kristjanssonii	K07030	0.403192	2.94e-11	3.62e-10
Caldicellulosiruptor kristjanssonii	K07080	0.297759	0.000488316	0.00111564
Caldicellulosiruptor kristjanssonii	K07137	0.291617	8.28e-06	3e-05
Caldicellulosiruptor kristjanssonii	K07166	0.301377	0.0104723	0.0171267
Caldicellulosiruptor kristjanssonii	K07260	0.29843	1.72e-06	7.46e-06
Caldicellulosiruptor kristjanssonii	K07284	0.232408	0.00365419	0.006711
Caldicellulosiruptor kristjanssonii	K07456	0.343811	6.5e-06	2.43e-05
Caldicellulosiruptor kristjanssonii	K07584	0.320581	0.00277803	0.00525214
Caldicellulosiruptor kristjanssonii	K07699	0.274348	0.000561765	0.00126219
Caldicellulosiruptor kristjanssonii	K08884	0.274902	0.0266254	0.0390485
Caldicellulosiruptor kristjanssonii	K09697	0.330256	0.0340297	0.0486192
Caldicellulosiruptor kristjanssonii	K09759	0.344738	0.00463123	0.00825985
Caldicellulosiruptor kristjanssonii	K09779	0.271911	0.000192407	0.000488673
Caldicellulosiruptor kristjanssonii	K09787	0.309874	0.000214352	0.000538476
Caldicellulosiruptor kristjanssonii	K11145	0.356957	6.3e-09	4.75e-08
Caldicellulosiruptor kristjanssonii	K14540	0.35886	5.14e-09	3.97e-08
Caldicellulosiruptor kristjanssonii	K16899	0.367938	2.83e-06	1.16e-05
Caldicellulosiruptor kristjanssonii	K16927	0.188995	0.0242351	0.0359906
Candidatus Puniceispirillum marinum	K00209	0.32334	0.000273262	0.000668682
Candidatus Puniceispirillum marinum	K00375	0.305988	8.76e-07	4.09e-06
Candidatus Puniceispirillum marinum	K00620	0.410341	2.12e-05	6.93e-05
Candidatus Puniceispirillum marinum	K00797	0.20221	0.00142467	0.0028858
Candidatus Puniceispirillum marinum	K00821	0.404363	0.000231559	0.000576645
Candidatus Puniceispirillum marinum	K00995	0.308569	2.22e-06	9.29e-06
Candidatus Puniceispirillum marinum	K01421	0.325055	1.55e-07	8.53e-07
Candidatus Puniceispirillum marinum	K01678	0.310404	6.01e-07	2.91e-06
Candidatus Puniceispirillum marinum	K01963	0.229759	0.000273514	0.000669117
Candidatus Puniceispirillum marinum	K02003	0.230827	0.000255469	0.000629927
Candidatus Puniceispirillum marinum	K02004	0.2581	3.99e-05	0.000121309
Candidatus Puniceispirillum marinum	K02027	0.187625	0.00313933	0.00586394
Candidatus Puniceispirillum marinum	K02028	0.195478	0.00206608	0.00401813
Candidatus Puniceispirillum marinum	K02029	0.195531	0.00206014	0.00400745
Candidatus Puniceispirillum marinum	K02315	0.386917	0.000134989	0.000357271
Candidatus Puniceispirillum marinum	K02372	0.171124	0.0123254	0.0198001
Candidatus Puniceispirillum marinum	K02502	0.271763	0.00147183	0.00296966
Candidatus Puniceispirillum marinum	K03091	0.397661	0.000182389	0.0004661
Candidatus Puniceispirillum marinum	K03523	0.245655	9.57e-05	0.00026317
Candidatus Puniceispirillum marinum	K03763	0.328501	0.000921194	0.00195233
Candidatus Puniceispirillum marinum	K04070	0.24859	7.82e-05	0.00022081
Candidatus Puniceispirillum marinum	K04488	0.29925	1.57e-06	6.87e-06
Candidatus Puniceispirillum marinum	K05896	0.224068	0.000391378	0.000917522
Candidatus Puniceispirillum marinum	K05967	0.283904	0.000160682	0.000416347
Candidatus Puniceispirillum marinum	K06346	0.200455	0.00157144	0.00314846
Candidatus Puniceispirillum marinum	K06379	0.308394	5.98e-06	2.25e-05
Candidatus Puniceispirillum marinum	K06382	0.443002	0.0147919	0.0232916
Candidatus Puniceispirillum marinum	K06383	0.36626	0.000624181	0.00138432
Candidatus Puniceispirillum marinum	K06394	0.287085	4.26e-05	0.000128614
Candidatus Puniceispirillum marinum	K06399	0.345159	2.15e-08	1.45e-07
Candidatus Puniceispirillum marinum	K06406	0.350889	0.00452916	0.00810585
Candidatus Puniceispirillum marinum	K06412	0.310249	0.000837573	0.00179663
Candidatus Puniceispirillum marinum	K06923	0.35021	3.67e-06	1.46e-05
Candidatus Puniceispirillum marinum	K06958	0.244877	0.000100906	0.000275674
Candidatus Puniceispirillum marinum	K06967	0.330574	0.0235312	0.0350838
Candidatus Puniceispirillum marinum	K06987	0.307052	0.00860527	0.0143729
Candidatus Puniceispirillum marinum	K07009	0.26176	3.06e-05	9.58e-05
Candidatus Puniceispirillum marinum	K07030	0.22582	0.000350848	0.000832786
Candidatus Puniceispirillum marinum	K07047	0.238131	0.000293394	0.000711385
Candidatus Puniceispirillum marinum	K07080	0.354727	0.000232132	0.000577991
Candidatus Puniceispirillum marinum	K07090	0.222538	0.000430268	0.000998187
Candidatus Puniceispirillum marinum	K07137	0.31435	0.00416929	0.00753655
Candidatus Puniceispirillum marinum	K07166	0.384403	2.39e-08	1.59e-07
Candidatus Puniceispirillum marinum	K07260	0.41537	6.1e-12	8.83e-11
Candidatus Puniceispirillum marinum	K07284	0.332039	3.19e-05	9.93e-05
Candidatus Puniceispirillum marinum	K07456	0.267085	2.06e-05	6.75e-05
Candidatus Puniceispirillum marinum	K07584	0.232808	0.0229537	0.0343278
Candidatus Puniceispirillum marinum	K07699	0.435286	3.88e-07	1.96e-06
Candidatus Puniceispirillum marinum	K08884	0.316487	3.43e-07	1.75e-06
Candidatus Puniceispirillum marinum	K09693	0.147142	0.0211256	0.0319246
Candidatus Puniceispirillum marinum	K09759	0.272678	0.0132241	0.0210731
Candidatus Puniceispirillum marinum	K09772	0.267225	2.51e-05	8.03e-05
Candidatus Puniceispirillum marinum	K09787	0.349692	1.33e-06	5.92e-06
Candidatus Puniceispirillum marinum	K10008	0.308202	7.8e-06	2.85e-05
Candidatus Puniceispirillum marinum	K11145	0.222507	0.000431102	0.000999863
Candidatus Puniceispirillum marinum	K11263	0.265714	2.28e-05	7.39e-05
Candidatus Puniceispirillum marinum	K11928	0.20154	0.00147912	0.00298304
Candidatus Puniceispirillum marinum	K12952	0.187518	0.00315701	0.00589148
Candidatus Puniceispirillum marinum	K13277	0.259511	3.6e-05	0.000110804
Candidatus Puniceispirillum marinum	K14540	0.276481	1.01e-05	3.57e-05
Candidatus Puniceispirillum marinum	K14761	0.180724	0.00447444	0.00801826
Candidatus Puniceispirillum marinum	K16899	0.216313	0.000972014	0.00205064
Candidatus Puniceispirillum marinum	K16927	0.293026	0.00255432	0.00486745
Bartonella bacilliformis	K00209	0.483129	4.39e-08	2.75e-07
Bartonella bacilliformis	K00375	0.318637	2.81e-07	1.47e-06
Bartonella bacilliformis	K00620	0.375299	8.35e-10	7.7e-09
Bartonella bacilliformis	K00797	0.256846	4.37e-05	0.000131632
Bartonella bacilliformis	K00821	0.448	3.85e-09	3.07e-08
Bartonella bacilliformis	K00995	0.237317	0.000167533	0.000432361
Bartonella bacilliformis	K01421	0.32376	1.75e-07	9.52e-07
Bartonella bacilliformis	K01678	0.449029	6.57e-08	3.96e-07
Bartonella bacilliformis	K01963	0.22281	0.000423109	0.000983347
Bartonella bacilliformis	K02003	0.243833	0.000108331	0.000293118
Bartonella bacilliformis	K02004	0.219527	0.000517486	0.00117466
Bartonella bacilliformis	K02028	0.214669	0.000693261	0.00152108
Bartonella bacilliformis	K02315	0.252299	6.03e-05	0.00017513
Bartonella bacilliformis	K02372	0.263514	2.69e-05	8.54e-05
Bartonella bacilliformis	K02502	0.303452	1.09e-06	4.97e-06
Bartonella bacilliformis	K03091	0.378312	2.58e-08	1.7e-07
Bartonella bacilliformis	K03523	0.344102	2.4e-08	1.6e-07
Bartonella bacilliformis	K03763	0.434514	0.000287445	0.000699028
Bartonella bacilliformis	K04070	0.316601	4.91e-06	1.89e-05
Bartonella bacilliformis	K04488	0.331361	8.46e-08	4.97e-07
Bartonella bacilliformis	K05832	0.286588	4.5e-06	1.75e-05
Bartonella bacilliformis	K05896	0.227867	0.00332219	0.00616356
Bartonella bacilliformis	K05967	0.365222	0.00031547	0.000759409
Bartonella bacilliformis	K06346	0.379017	7.28e-06	2.68e-05
Bartonella bacilliformis	K06379	0.315759	8.84e-05	0.000245805
Bartonella bacilliformis	K06382	0.291757	2.48e-05	7.95e-05
Bartonella bacilliformis	K06383	0.230896	0.000254344	0.000627324
Bartonella bacilliformis	K06394	0.307844	7.44e-07	3.53e-06
Bartonella bacilliformis	K06399	0.32127	2.2e-07	1.18e-06
Bartonella bacilliformis	K06406	0.30847	2.16e-05	7.03e-05
Bartonella bacilliformis	K06412	0.313253	0.000563721	0.00126563
Bartonella bacilliformis	K06923	0.371242	1.32e-09	1.16e-08
Bartonella bacilliformis	K06958	0.21741	0.000588283	0.0013144
Bartonella bacilliformis	K06967	0.258069	4e-05	0.000121556
Bartonella bacilliformis	K06987	0.358419	5.39e-09	4.14e-08
Bartonella bacilliformis	K07009	0.204441	0.0012562	0.00257902
Bartonella bacilliformis	K07030	0.299928	1.48e-06	6.53e-06
Bartonella bacilliformis	K07080	0.284656	5.26e-06	2.01e-05
Bartonella bacilliformis	K07090	0.224888	0.00120394	0.00248245
Bartonella bacilliformis	K07137	0.340842	5.22e-05	0.000154283
Bartonella bacilliformis	K07166	0.334539	6.21e-08	3.77e-07
Bartonella bacilliformis	K07260	0.30923	6.58e-07	3.16e-06
Bartonella bacilliformis	K07284	0.206465	0.00111928	0.00232866
Bartonella bacilliformis	K07456	0.308162	7.24e-07	3.44e-06
Bartonella bacilliformis	K07584	0.243199	0.00011309	0.000304882
Bartonella bacilliformis	K07699	0.38868	5.33e-06	2.03e-05
Bartonella bacilliformis	K08884	0.277524	5.11e-05	0.000151236
Bartonella bacilliformis	K09693	0.149033	0.0195012	0.0297641
Bartonella bacilliformis	K09772	0.29253	2.76e-06	1.13e-05
Bartonella bacilliformis	K09779	0.379936	1.35e-05	4.61e-05
Bartonella bacilliformis	K09787	0.366181	2.32e-09	1.94e-08
Bartonella bacilliformis	K11145	0.369641	2.32e-08	1.55e-07
Bartonella bacilliformis	K11928	0.247137	0.00060699	0.00135085
Bartonella bacilliformis	K12952	0.151908	0.0172395	0.02668
Bartonella bacilliformis	K13277	0.315335	0.000123161	0.000328806
Bartonella bacilliformis	K14540	0.303834	1.06e-06	4.83e-06
Bartonella bacilliformis	K16899	0.407354	1.73e-11	2.25e-10
Bartonella bacilliformis	K16927	0.398743	0.00222025	0.0042893
Bartonella clarridgeiae	K00209	0.265475	2.32e-05	7.5e-05
Bartonella clarridgeiae	K00375	0.253651	0.00546456	0.00958969
Bartonella clarridgeiae	K00620	0.298668	1.65e-06	7.17e-06
Bartonella clarridgeiae	K00821	0.26634	0.00049427	0.00112824
Bartonella clarridgeiae	K00995	0.219856	0.00394051	0.00717186
Bartonella clarridgeiae	K01215	0.157805	0.018206	0.0279861
Bartonella clarridgeiae	K01421	0.309629	2.1e-06	8.85e-06
Bartonella clarridgeiae	K01678	0.273659	1.25e-05	4.33e-05
Bartonella clarridgeiae	K02004	0.195431	0.00207135	0.00402794
Bartonella clarridgeiae	K02028	0.207359	0.00447062	0.008013
Bartonella clarridgeiae	K02315	0.371076	1.35e-09	1.18e-08
Bartonella clarridgeiae	K02502	0.204714	0.00231232	0.00444858
Bartonella clarridgeiae	K03091	0.305284	9.32e-07	4.33e-06
Bartonella clarridgeiae	K03523	0.266192	0.00149434	0.00300902
Bartonella clarridgeiae	K03763	0.233549	0.00021435	0.000538476
Bartonella clarridgeiae	K04070	0.236745	0.000173967	0.000447046
Bartonella clarridgeiae	K04488	0.291366	3.04e-06	1.23e-05
Bartonella clarridgeiae	K05832	0.159875	0.0121211	0.0195083
Bartonella clarridgeiae	K05896	0.151477	0.0175628	0.0271198
Bartonella clarridgeiae	K05967	0.15065	0.0181991	0.0279778
Bartonella clarridgeiae	K06379	0.248869	7.67e-05	0.000217138
Bartonella clarridgeiae	K06382	0.266435	2.16e-05	7.05e-05
Bartonella clarridgeiae	K06383	0.260993	6.36e-05	0.000183637
[truncated: 1,519 more rows]
