# Supplementary material for: Multi-cohort analysis of colorectal cancer metagenome identified altered bacteria across populations and universal bacterial markers
Source: Microbiome. 2018 Apr 11;6:70. doi: 10.1186/s40168-018-0451-2 (PMC5896039; doi:10.1186/s40168-018-0451-2)
Supplement: Supplementary file 26 — Table S11. Correlation network between the CRC-depleted bacteria and KO categories. (XLSX 81 kb) [file 40168_2018_451_MOESM26_ESM.xlsx]

## Sheet: strong function bacteria correl
Correlation Network Between the CRC depleted bacteria and GO categorie
Source	Target	Correlation	p.value	p.adjusted
Bifidobacterium catenulatum	GO.0004358	0.418679	3.17e-11	3.65e-10
Bifidobacterium catenulatum	GO.0004645	0.218556	0.000548921	0.00102132
Bifidobacterium catenulatum	GO.0004766	0.158416	0.012944	0.0176693
Bifidobacterium catenulatum	GO.0006188	0.448476	0.00190063	0.00307493
Bifidobacterium catenulatum	GO.0006213	0.328223	1.09e-06	3.9e-06
Bifidobacterium catenulatum	GO.0006567	0.267608	1.98e-05	5.12e-05
Bifidobacterium catenulatum	GO.0007062	0.310196	1.36e-05	3.67e-05
Bifidobacterium catenulatum	GO.0008108	0.349376	5.46e-05	0.00012623
Bifidobacterium catenulatum	GO.0008444	0.453566	0.000191274	0.000387794
Bifidobacterium catenulatum	GO.0009002	0.215673	0.000652944	0.00118953
Bifidobacterium catenulatum	GO.0009305	0.192409	0.00243782	0.00386591
Bifidobacterium catenulatum	GO.0009847	0.340946	1.89e-05	4.9e-05
Bifidobacterium catenulatum	GO.0016429	0.488987	1.41e-05	3.77e-05
Bifidobacterium catenulatum	GO.0018784	0.301474	1.3e-06	4.53e-06
Bifidobacterium catenulatum	GO.0030245	0.174217	0.0151305	0.020465
Bifidobacterium catenulatum	GO.0030436	0.289846	0.0113799	0.0156902
Bifidobacterium catenulatum	GO.0030975	0.341238	3.2e-08	1.7e-07
Bifidobacterium catenulatum	GO.0043141	0.331167	0.013019	0.0177591
Bifidobacterium catenulatum	GO.0043884	0.298121	0.000483237	0.000908788
Bifidobacterium catenulatum	GO.0043934	0.305496	7.19e-05	0.000161063
Bifidobacterium catenulatum	GO.0043937	0.400158	0.00565085	0.00825927
Bifidobacterium catenulatum	GO.0047632	0.256459	4.49e-05	0.000106955
Bifidobacterium catenulatum	GO.0050126	0.225663	0.0167673	0.022442
Bifidobacterium catenulatum	GO.0050151	0.530131	7.65e-07	2.84e-06
Bifidobacterium catenulatum	GO.0050797	0.349506	1.38e-08	7.92e-08
Bifidobacterium catenulatum	GO.0051606	0.374022	3.46e-09	2.29e-08
Bifidobacterium catenulatum	GO.0061710	0.198598	0.00174173	0.00284661
Blattabacterium sp (Blattella germanica)	GO.0004358	0.16879	0.0312493	0.039592
Blattabacterium sp (Blattella germanica)	GO.0006188	0.192858	0.00308368	0.00478742
Blattabacterium sp (Blattella germanica)	GO.0008444	0.21724	0.00283384	0.00443177
Blattabacterium sp (Blattella germanica)	GO.0018784	0.209457	0.0028709	0.00447879
Blattabacterium sp (Blattella germanica)	GO.0030436	0.200945	0.0249598	0.0322614
Blattabacterium sp (Blattella germanica)	GO.0043141	0.251194	0.00739059	0.0105142
Blattabacterium sp (Blattella germanica)	GO.0043884	0.246146	0.011906	0.0163686
Blattabacterium sp (Blattella germanica)	GO.0043934	0.25502	0.0254214	0.0327699
Blattabacterium sp (Blattella germanica)	GO.0047348	0.303306	1.11e-06	3.94e-06
Blattabacterium sp (Blattella germanica)	GO.0050797	0.246775	8.86e-05	0.000194874
Blattabacterium sp (Blattella germanica)	GO.0051606	0.306063	0.00721049	0.0102885
Candidatus Atelocyanobacterium thalassa	GO.0004358	0.323675	3.35e-06	1.04e-05
Candidatus Atelocyanobacterium thalassa	GO.0004766	0.142543	0.0255723	0.0329202
Candidatus Atelocyanobacterium thalassa	GO.0006188	0.321165	2.53e-06	8.21e-06
Candidatus Atelocyanobacterium thalassa	GO.0006213	0.33283	7.34e-08	3.54e-07
Candidatus Atelocyanobacterium thalassa	GO.0008108	0.30022	1.44e-06	4.96e-06
Candidatus Atelocyanobacterium thalassa	GO.0008444	0.345043	0.000140824	0.000296456
Candidatus Atelocyanobacterium thalassa	GO.0009002	0.244914	0.00459882	0.00686786
Candidatus Atelocyanobacterium thalassa	GO.0009305	0.199327	0.00938957	0.013144
Candidatus Atelocyanobacterium thalassa	GO.0009847	0.373154	0.000678271	0.00123101
Candidatus Atelocyanobacterium thalassa	GO.0016429	0.354404	5.3e-07	2.04e-06
Candidatus Atelocyanobacterium thalassa	GO.0018784	0.256513	4.47e-05	0.000106825
Candidatus Atelocyanobacterium thalassa	GO.0019310	0.188882	0.0234348	0.0303925
Candidatus Atelocyanobacterium thalassa	GO.0030436	0.344495	3.19e-06	9.96e-06
Candidatus Atelocyanobacterium thalassa	GO.0030975	0.247681	0.000174024	0.000356964
Candidatus Atelocyanobacterium thalassa	GO.0043141	0.391044	1.38e-09	1.02e-08
Candidatus Atelocyanobacterium thalassa	GO.0043884	0.406555	1.92e-11	2.39e-10
Candidatus Atelocyanobacterium thalassa	GO.0043934	0.384324	1.29e-05	3.51e-05
Candidatus Atelocyanobacterium thalassa	GO.0043937	0.315695	3.68e-07	1.46e-06
Candidatus Atelocyanobacterium thalassa	GO.0047348	0.350497	0.000863969	0.00152764
Candidatus Atelocyanobacterium thalassa	GO.0050126	0.278302	8.72e-06	2.47e-05
Candidatus Atelocyanobacterium thalassa	GO.0050151	0.29413	0.00670658	0.00961226
Candidatus Atelocyanobacterium thalassa	GO.0050797	0.290971	3.15e-06	9.88e-06
Candidatus Atelocyanobacterium thalassa	GO.0051606	0.411701	0.000125717	0.000266698
Anabaena sp wa102	GO.0004358	0.245553	0.000615837	0.00113593
Anabaena sp wa102	GO.0004645	0.202166	0.00406024	0.00613023
Anabaena sp wa102	GO.0006188	0.229561	0.000276985	0.00054323
Anabaena sp wa102	GO.0006213	0.344202	3.89e-05	9.45e-05
Anabaena sp wa102	GO.0006567	0.15105	0.0178891	0.0237779
Anabaena sp wa102	GO.0008108	0.194348	0.00219648	0.00351802
Anabaena sp wa102	GO.0008444	0.165954	0.00916772	0.0128898
Anabaena sp wa102	GO.0009002	0.151707	0.0173899	0.0231464
Anabaena sp wa102	GO.0009305	0.177136	0.00535331	0.00785424
Anabaena sp wa102	GO.0009847	0.297659	0.00713348	0.0102089
Anabaena sp wa102	GO.0016429	0.274944	1.92e-05	4.97e-05
Anabaena sp wa102	GO.0018784	0.21195	0.000814227	0.00145037
Anabaena sp wa102	GO.0030436	0.288938	0.00138292	0.00231551
Anabaena sp wa102	GO.0030975	0.15324	0.0162711	0.0218235
Anabaena sp wa102	GO.0043141	0.260833	0.00284122	0.00443969
Anabaena sp wa102	GO.0043884	0.168474	0.0394718	0.0492629
Anabaena sp wa102	GO.0043934	0.287531	0.0142901	0.0193829
Anabaena sp wa102	GO.0043937	0.252232	6.06e-05	0.000138071
Anabaena sp wa102	GO.0050126	0.167129	0.0086767	0.0122532
Anabaena sp wa102	GO.0050797	0.19861	0.0184477	0.0244191
Anabaena sp wa102	GO.0061710	0.149977	0.0218486	0.0285861
Deferribacter desulfuricans	GO.0004358	0.395478	4.45e-05	0.00010659
Deferribacter desulfuricans	GO.0006188	0.364439	0.00183314	0.00298079
Deferribacter desulfuricans	GO.0006213	0.339718	0.00168203	0.00275607
Deferribacter desulfuricans	GO.0008108	0.247481	0.00451615	0.00675489
Deferribacter desulfuricans	GO.0008444	0.410056	3.38e-07	1.35e-06
Deferribacter desulfuricans	GO.0009002	0.182748	0.0311401	0.0394797
Deferribacter desulfuricans	GO.0009305	0.190175	0.00457128	0.00683203
Deferribacter desulfuricans	GO.0009847	0.473654	0.00255496	0.00403503
Deferribacter desulfuricans	GO.0016429	0.450181	9.06e-06	2.55e-05
Deferribacter desulfuricans	GO.0018784	0.330563	0.00377905	0.00577372
Deferribacter desulfuricans	GO.0030436	0.403475	0.00320739	0.00495547
Deferribacter desulfuricans	GO.0030975	0.262451	0.00149855	0.00249154
Deferribacter desulfuricans	GO.0043141	0.450063	0.00100362	0.00174273
Deferribacter desulfuricans	GO.0043884	0.432131	5.85e-12	8.26e-11
Deferribacter desulfuricans	GO.0043896	0.32056	1.23e-06	4.32e-06
Deferribacter desulfuricans	GO.0043934	0.429841	7.04e-07	2.63e-06
Deferribacter desulfuricans	GO.0043937	0.322382	1.99e-07	8.41e-07
Deferribacter desulfuricans	GO.0047348	0.43494	0.000923604	0.0016182
Deferribacter desulfuricans	GO.0047632	0.226529	0.000354893	0.000682303
Deferribacter desulfuricans	GO.0050126	0.213931	0.0181086	0.0240531
Deferribacter desulfuricans	GO.0050151	0.259422	0.00226925	0.00363156
Deferribacter desulfuricans	GO.0050797	0.465358	6.36e-05	0.000144031
Deferribacter desulfuricans	GO.0051606	0.510699	9.31e-05	0.000203301
Dictyoglomus thermophilum	GO.0004358	0.40908	1.45e-08	8.29e-08
Dictyoglomus thermophilum	GO.0004645	0.246266	9.18e-05	0.000200879
Dictyoglomus thermophilum	GO.0004766	0.217456	0.000586645	0.0010873
Dictyoglomus thermophilum	GO.0006188	0.447258	5.28e-10	4.39e-09
Dictyoglomus thermophilum	GO.0006213	0.351661	1.1e-08	6.5e-08
Dictyoglomus thermophilum	GO.0006567	0.187329	0.0234616	0.0304067
Dictyoglomus thermophilum	GO.0007062	0.240873	0.000132268	0.000279646
Dictyoglomus thermophilum	GO.0008108	0.384967	2e-07	8.45e-07
Dictyoglomus thermophilum	GO.0008444	0.474934	2.59e-11	3e-10
Dictyoglomus thermophilum	GO.0009002	0.402353	3.27e-11	3.74e-10
Dictyoglomus thermophilum	GO.0009305	0.341834	1.3e-05	3.51e-05
Dictyoglomus thermophilum	GO.0009847	0.464187	0.000736572	0.00132539
Dictyoglomus thermophilum	GO.0016429	0.435095	1.84e-05	4.79e-05
Dictyoglomus thermophilum	GO.0018784	0.434062	1.14e-06	4.06e-06
Dictyoglomus thermophilum	GO.0019310	0.205293	0.0011968	0.00203023
Dictyoglomus thermophilum	GO.0022877	0.252487	5.95e-05	0.000135769
Dictyoglomus thermophilum	GO.0030245	0.165855	0.00921029	0.0129307
Dictyoglomus thermophilum	GO.0030436	0.453579	0.000182783	0.00037294
Dictyoglomus thermophilum	GO.0030975	0.42543	1.58e-12	2.53e-11
Dictyoglomus thermophilum	GO.0043141	0.453327	2.19e-06	7.18e-06
Dictyoglomus thermophilum	GO.0043884	0.45718	1.58e-14	5.33e-13
Dictyoglomus thermophilum	GO.0043896	0.420083	4.54e-05	0.000107903
Dictyoglomus thermophilum	GO.0043934	0.509555	0.000561482	0.00104368
Dictyoglomus thermophilum	GO.0043937	0.470287	2.01e-15	9.52e-14
Dictyoglomus thermophilum	GO.0047348	0.479589	3.76e-12	5.64e-11
Dictyoglomus thermophilum	GO.0047632	0.190545	0.00269221	0.00423296
Dictyoglomus thermophilum	GO.0050126	0.199424	0.00166402	0.00273588
Dictyoglomus thermophilum	GO.0050151	0.282663	6.18e-06	1.81e-05
Dictyoglomus thermophilum	GO.0050797	0.306835	8.13e-07	3e-06
Dictyoglomus thermophilum	GO.0051606	0.538312	1.18e-05	3.22e-05
Dictyoglomus thermophilum	GO.0061710	0.22489	0.000371831	0.000711812
Bacillus weihenstephanensis	GO.0004358	0.38645	1.2e-05	3.26e-05
Bacillus weihenstephanensis	GO.0004645	0.18847	0.0213929	0.0280472
Bacillus weihenstephanensis	GO.0004766	0.304677	9.83e-07	3.55e-06
Bacillus weihenstephanensis	GO.0006188	0.385957	7.82e-09	4.82e-08
Bacillus weihenstephanensis	GO.0006213	0.243482	0.000110942	0.00023878
Bacillus weihenstephanensis	GO.0006567	0.178275	0.00505897	0.007468
Bacillus weihenstephanensis	GO.0008108	0.397147	6.25e-11	6.57e-10
Bacillus weihenstephanensis	GO.0008444	0.356156	1.59e-06	5.41e-06
Bacillus weihenstephanensis	GO.0009002	0.366062	2.35e-09	1.66e-08
Bacillus weihenstephanensis	GO.0009305	0.329652	9.98e-08	4.55e-07
Bacillus weihenstephanensis	GO.0009847	0.406618	0.00636889	0.00918995
Bacillus weihenstephanensis	GO.0016429	0.374435	2.63e-05	6.63e-05
Bacillus weihenstephanensis	GO.0018784	0.43979	2.1e-13	4.59e-12
Bacillus weihenstephanensis	GO.0019310	0.259116	3.71e-05	9.05e-05
Bacillus weihenstephanensis	GO.0022877	0.258081	0.000648926	0.00118333
Bacillus weihenstephanensis	GO.0030245	0.184684	0.00365659	0.00559552
Bacillus weihenstephanensis	GO.0030436	0.412947	0.0013783	0.0023116
Bacillus weihenstephanensis	GO.0030975	0.364512	2.79e-09	1.91e-08
Bacillus weihenstephanensis	GO.0043141	0.386838	1.33e-07	5.85e-07
Bacillus weihenstephanensis	GO.0043884	0.360725	4.2e-09	2.75e-08
Bacillus weihenstephanensis	GO.0043896	0.34402	0.0118685	0.0163288
Bacillus weihenstephanensis	GO.0043934	0.473072	0.000159532	0.000330054
Bacillus weihenstephanensis	GO.0043937	0.397136	6.26e-11	6.57e-10
Bacillus weihenstephanensis	GO.0047348	0.331369	0.00740857	0.010532
Bacillus weihenstephanensis	GO.0047632	0.214878	0.00837701	0.0118649
Bacillus weihenstephanensis	GO.0050126	0.268383	1.87e-05	4.86e-05
Bacillus weihenstephanensis	GO.0050151	0.170657	0.00733963	0.0104572
Bacillus weihenstephanensis	GO.0050797	0.303888	6.74e-05	0.00015167
Bacillus weihenstephanensis	GO.0051606	0.461233	0.000155845	0.000323935
Bacillus weihenstephanensis	GO.0061710	0.226434	0.00033757	0.000652071
Lysinibacillus sphaericus	GO.0004358	0.556776	1.49e-22	5.73e-20
Lysinibacillus sphaericus	GO.0004645	0.347401	0.00236274	0.00375833
Lysinibacillus sphaericus	GO.0004766	0.319568	0.00139092	0.00232667
Lysinibacillus sphaericus	GO.0006188	0.541285	4.23e-21	9.04e-19
Lysinibacillus sphaericus	GO.0006213	0.525195	1.12e-19	1.79e-17
Lysinibacillus sphaericus	GO.0006567	0.245233	0.00023423	0.000467973
Lysinibacillus sphaericus	GO.0007062	0.414948	0.00279673	0.00438443
Lysinibacillus sphaericus	GO.0008108	0.48888	2.48e-09	1.73e-08
Lysinibacillus sphaericus	GO.0008444	0.519816	3.19e-19	4.38e-17
Lysinibacillus sphaericus	GO.0009002	0.426133	1.43e-12	2.38e-11
Lysinibacillus sphaericus	GO.0009305	0.411984	9.51e-12	1.28e-10
Lysinibacillus sphaericus	GO.0009847	0.576574	3.02e-08	1.62e-07
Lysinibacillus sphaericus	GO.0016429	0.580824	5.44e-25	1.05e-21
Lysinibacillus sphaericus	GO.0018784	0.553916	2.8e-22	8.99e-20
Lysinibacillus sphaericus	GO.0019310	0.23431	0.000204007	0.000411871
Lysinibacillus sphaericus	GO.0022877	0.220265	0.000494717	0.000926751
Lysinibacillus sphaericus	GO.0030436	0.536728	1.06e-15	5.51e-14
Lysinibacillus sphaericus	GO.0030975	0.466096	1.62e-14	5.38e-13
Lysinibacillus sphaericus	GO.0043141	0.5679	1.19e-23	7.6e-21
Lysinibacillus sphaericus	GO.0043884	0.446703	7.66e-14	1.89e-12
Lysinibacillus sphaericus	GO.0043896	0.379408	0.00393584	0.00597527
Lysinibacillus sphaericus	GO.0043934	0.568151	1.25e-09	9.34e-09
Lysinibacillus sphaericus	GO.0043937	0.549073	8.06e-22	2.21e-19
Lysinibacillus sphaericus	GO.0047348	0.500018	8.77e-15	3.24e-13
Lysinibacillus sphaericus	GO.0047632	0.337683	1.41e-06	4.88e-06
Lysinibacillus sphaericus	GO.0050126	0.337646	6.44e-05	0.00014548
Lysinibacillus sphaericus	GO.0050151	0.359462	4.82e-09	3.11e-08
Lysinibacillus sphaericus	GO.0050797	0.523111	8.84e-12	1.2e-10
Lysinibacillus sphaericus	GO.0051606	0.657988	7.08e-20	1.24e-17
Lysinibacillus sphaericus	GO.0061710	0.360205	0.00064052	0.00117246
Staphylococcus argenteus	GO.0004358	0.337597	0.00203553	0.00327937
Staphylococcus argenteus	GO.0004645	0.209493	0.00552085	0.00808771
Staphylococcus argenteus	GO.0006188	0.33198	5.53e-07	2.12e-06
Staphylococcus argenteus	GO.0006213	0.379456	0.000380394	0.000726756
Staphylococcus argenteus	GO.0008108	0.290468	0.00028791	0.000563507
Staphylococcus argenteus	GO.0008444	0.377631	6.39e-10	5.23e-09
Staphylococcus argenteus	GO.0009002	0.208919	0.000971739	0.00169481
Staphylococcus argenteus	GO.0009305	0.199305	0.00167504	0.00274929
Staphylococcus argenteus	GO.0009847	0.416659	0.00127829	0.00215704
Staphylococcus argenteus	GO.0016429	0.416501	2.64e-05	6.65e-05
Staphylococcus argenteus	GO.0018784	0.371241	0.000360776	0.000692027
Staphylococcus argenteus	GO.0019310	0.21842	0.00756476	0.0107461
Staphylococcus argenteus	GO.0030436	0.420586	5.84e-07	2.22e-06
Staphylococcus argenteus	GO.0030975	0.276836	9.78e-06	2.73e-05
Staphylococcus argenteus	GO.0043141	0.399166	0.000633642	0.00116355
Staphylococcus argenteus	GO.0043884	0.394897	7.62e-09	4.72e-08
Staphylococcus argenteus	GO.0043896	0.342122	0.000382852	0.000730727
Staphylococcus argenteus	GO.0043934	0.428657	0.000108306	0.000233893
Staphylococcus argenteus	GO.0043937	0.400815	3.96e-11	4.43e-10
Staphylococcus argenteus	GO.0047348	0.492795	0.000189316	0.000385043
Staphylococcus argenteus	GO.0047632	0.203338	0.00133702	0.00224432
Staphylococcus argenteus	GO.0050126	0.338909	0.000120412	0.000256439
Staphylococcus argenteus	GO.0050151	0.218989	0.00053469	0.000996774
Staphylococcus argenteus	GO.0050797	0.415205	5.59e-06	1.66e-05
Staphylococcus argenteus	GO.0051606	0.465724	1.24e-05	3.37e-05
Staphylococcus epidermidis	GO.0004358	0.383717	0.000374498	0.000716205
Staphylococcus epidermidis	GO.0004645	0.220052	0.00667004	0.00956703
Staphylococcus epidermidis	GO.0004766	0.188131	0.00382121	0.00582886
Staphylococcus epidermidis	GO.0006188	0.35313	0.000159525	0.000330054
Staphylococcus epidermidis	GO.0006213	0.338047	5.48e-05	0.000126388
Staphylococcus epidermidis	GO.0007062	0.298311	0.0229866	0.0299077
Staphylococcus epidermidis	GO.0008108	0.382607	9.33e-08	4.32e-07
Staphylococcus epidermidis	GO.0008444	0.420302	3.48e-07	1.38e-06
Staphylococcus epidermidis	GO.0009002	0.307615	7.38e-05	0.000165117
Staphylococcus epidermidis	GO.0009305	0.254691	0.000604279	0.00111675
Staphylococcus epidermidis	GO.0009847	0.426214	0.0105343	0.0146293
Staphylococcus epidermidis	GO.0016429	0.447842	5.25e-05	0.00012314
Staphylococcus epidermidis	GO.0018784	0.401309	9.89e-06	2.76e-05
Staphylococcus epidermidis	GO.0019310	0.190623	0.0134491	0.0183198
Staphylococcus epidermidis	GO.0022877	0.169103	0.00790404	0.0112115
Staphylococcus epidermidis	GO.0030436	0.438533	0.0014528	0.00242386
Staphylococcus epidermidis	GO.0030975	0.341302	1.2e-06	4.23e-06
Staphylococcus epidermidis	GO.0043141	0.424901	0.00513257	0.00756503
Staphylococcus epidermidis	GO.0043884	0.424985	1.68e-12	2.67e-11
Staphylococcus epidermidis	GO.0043896	0.342833	4.83e-07	1.88e-06
Staphylococcus epidermidis	GO.0043934	0.454142	0.00100375	0.00174273
Staphylococcus epidermidis	GO.0043937	0.430365	7.99e-13	1.41e-11
Staphylococcus epidermidis	GO.0047348	0.409939	0.00235998	0.00375797
Staphylococcus epidermidis	GO.0047632	0.247569	0.000104854	0.000226946
Staphylococcus epidermidis	GO.0050126	0.331755	0.000147015	0.000308138
Staphylococcus epidermidis	GO.0050151	0.178646	0.00496618	0.00734796
Staphylococcus epidermidis	GO.0050797	0.44702	0.000906717	0.00159589
Staphylococcus epidermidis	GO.0051606	0.481101	0.000165673	0.000341775
Staphylococcus epidermidis	GO.0061710	0.22036	0.00049186	0.000923199
Carnobacterium maltaromaticum	GO.0004358	0.374654	0.000117398	0.000250989
Carnobacterium maltaromaticum	GO.0006188	0.403223	2.5e-08	1.36e-07
Carnobacterium maltaromaticum	GO.0006213	0.369884	0.00195513	0.00315779
Carnobacterium maltaromaticum	GO.0008108	0.343103	0.000125667	0.000266698
Carnobacterium maltaromaticum	GO.0008444	0.43527	4.01e-13	8.12e-12
Carnobacterium maltaromaticum	GO.0009002	0.273949	0.000295348	0.000576889
Carnobacterium maltaromaticum	GO.0009305	0.246159	9.24e-05	0.000202125
Carnobacterium maltaromaticum	GO.0009847	0.491972	7.65e-05	0.000170686
Carnobacterium maltaromaticum	GO.0016429	0.459491	1.44e-05	3.84e-05
Carnobacterium maltaromaticum	GO.0018784	0.33516	0.00400729	0.00605504
Carnobacterium maltaromaticum	GO.0022877	0.175947	0.00567719	0.00828516
Carnobacterium maltaromaticum	GO.0030436	0.495851	1.6e-09	1.16e-08
Carnobacterium maltaromaticum	GO.0030975	0.31924	1.21e-05	3.29e-05
Carnobacterium maltaromaticum	GO.0043141	0.463828	6.3e-05	0.000142936
Carnobacterium maltaromaticum	GO.0043884	0.420397	7.73e-09	4.78e-08
Carnobacterium maltaromaticum	GO.0043896	0.392379	0.000158492	0.000328964
Carnobacterium maltaromaticum	GO.0043934	0.498309	5.58e-07	2.13e-06
Carnobacterium maltaromaticum	GO.0043937	0.454938	2.23e-14	6.69e-13
Carnobacterium maltaromaticum	GO.0047348	0.47281	8.2e-06	2.34e-05
Carnobacterium maltaromaticum	GO.0047632	0.197339	0.00186655	0.00302742
Carnobacterium maltaromaticum	GO.0050126	0.253362	0.00100802	0.00174699
Carnobacterium maltaromaticum	GO.0050151	0.203673	0.00131196	0.00220612
Carnobacterium maltaromaticum	GO.0050797	0.404534	0.00183817	0.00298644
Carnobacterium maltaromaticum	GO.0051606	0.505825	1.23e-05	3.34e-05
Carnobacterium maltaromaticum	GO.0061710	0.15898	0.0126202	0.0172764
Lactobacillus amylovorus	GO.0004358	0.258833	0.00651018	0.00937973
Lactobacillus amylovorus	GO.0006188	0.24765	0.000132174	0.000279646
Lactobacillus amylovorus	GO.0006213	0.183944	0.00379833	0.00579856
Lactobacillus amylovorus	GO.0008108	0.194314	0.0034415	0.00529588
Lactobacillus amylovorus	GO.0008444	0.253044	5.73e-05	0.00013116
Lactobacillus amylovorus	GO.0009002	0.190178	0.0155633	0.0210061
Lactobacillus amylovorus	GO.0009305	0.140898	0.0273459	0.0350626
Lactobacillus amylovorus	GO.0009847	0.253881	0.0130527	0.0177924
Lactobacillus amylovorus	GO.0016429	0.282685	3.56e-05	8.73e-05
Lactobacillus amylovorus	GO.0018784	0.271618	1.46e-05	3.9e-05
Lactobacillus amylovorus	GO.0030436	0.233022	0.000748756	0.00134371
Lactobacillus amylovorus	GO.0030975	0.217383	0.000589258	0.00109004
Lactobacillus amylovorus	GO.0043141	0.224528	0.000467856	0.000883319
Lactobacillus amylovorus	GO.0043884	0.236468	0.00017716	0.000362621
Lactobacillus amylovorus	GO.0043896	0.197331	0.0200878	0.0264263
Lactobacillus amylovorus	GO.0043934	0.263182	0.001105	0.00188972
Lactobacillus amylovorus	GO.0043937	0.267485	2e-05	5.15e-05
Lactobacillus amylovorus	GO.0047348	0.315159	3.87e-07	1.53e-06
Lactobacillus amylovorus	GO.0050126	0.135219	0.0343047	0.0432352
Lactobacillus amylovorus	GO.0050151	0.182012	0.00419194	0.0063043
Lactobacillus amylovorus	GO.0050797	0.21845	0.0211655	0.027768
Lactobacillus amylovorus	GO.0051606	0.291546	0.000644943	0.00117943
Lactobacillus amylovorus	GO.0061710	0.152803	0.0228239	0.0297609
Lactobacillus gallinarum	GO.0004358	0.331232	8.57e-08	4.04e-07
Lactobacillus gallinarum	GO.0004766	0.1573	0.0397799	0.0496152
Lactobacillus gallinarum	GO.0006188	0.324509	1.63e-07	6.97e-07
Lactobacillus gallinarum	GO.0006213	0.328096	1.16e-07	5.19e-07
Lactobacillus gallinarum	GO.0007062	0.27735	0.0255581	0.0329202
Lactobacillus gallinarum	GO.0008108	0.239667	0.000672553	0.00122178
Lactobacillus gallinarum	GO.0008444	0.355946	7.01e-09	4.38e-08
Lactobacillus gallinarum	GO.0009002	0.262121	0.0136391	0.0185654
Lactobacillus gallinarum	GO.0009305	0.250233	0.000256522	0.00050776
Lactobacillus gallinarum	GO.0009847	0.37288	1.1e-09	8.38e-09
Lactobacillus gallinarum	GO.0016429	0.350904	1.19e-08	6.96e-08
Lactobacillus gallinarum	GO.0018784	0.274785	0.00157815	0.00260809
Lactobacillus gallinarum	GO.0030245	0.255584	0.0117313	0.0161631
Lactobacillus gallinarum	GO.0030436	0.311043	5.6e-07	2.14e-06
Lactobacillus gallinarum	GO.0030975	0.278992	0.000569263	0.00105712
Lactobacillus gallinarum	GO.0043141	0.351741	1.09e-08	6.48e-08
Lactobacillus gallinarum	GO.0043884	0.421108	2.55e-05	6.48e-05
Lactobacillus gallinarum	GO.0043896	0.273936	1.22e-05	3.33e-05
Lactobacillus gallinarum	GO.0043934	0.339825	3.69e-08	1.9e-07
Lactobacillus gallinarum	GO.0043937	0.368149	1.87e-09	1.34e-08
Lactobacillus gallinarum	GO.0047348	0.289336	3.6e-06	1.11e-05
Lactobacillus gallinarum	GO.0047632	0.277301	9.43e-06	2.64e-05
Lactobacillus gallinarum	GO.0050126	0.296051	2.06e-06	6.8e-06
Lactobacillus gallinarum	GO.0050151	0.333541	4.17e-06	1.27e-05
Lactobacillus gallinarum	GO.0050797	0.285473	4.93e-06	1.48e-05
Lactobacillus gallinarum	GO.0051606	0.418854	3.84e-12	5.69e-11
Lactobacillus gallinarum	GO.0061710	0.249416	0.0158382	0.0213173
Lactobacillus hokkaidonensis	GO.0004358	0.407293	2.85e-05	7.1e-05
Lactobacillus hokkaidonensis	GO.0004645	0.219101	0.000531063	0.000990974
Lactobacillus hokkaidonensis	GO.0004766	0.157545	0.0158979	0.0213827
Lactobacillus hokkaidonensis	GO.0006188	0.40028	6.5e-06	1.9e-05
Lactobacillus hokkaidonensis	GO.0006213	0.389558	1.71e-06	5.79e-06
Lactobacillus hokkaidonensis	GO.0007062	0.279896	0.0015304	0.00253571
Lactobacillus hokkaidonensis	GO.0008108	0.331822	8.1e-08	3.84e-07
Lactobacillus hokkaidonensis	GO.0008444	0.451637	2.06e-13	4.55e-12
Lactobacillus hokkaidonensis	GO.0009002	0.318342	2.89e-07	1.17e-06
Lactobacillus hokkaidonensis	GO.0009305	0.257674	4.12e-05	9.91e-05
Lactobacillus hokkaidonensis	GO.0009847	0.473212	0.00393263	0.00597511
Lactobacillus hokkaidonensis	GO.0016429	0.440668	1.79e-05	4.66e-05
Lactobacillus hokkaidonensis	GO.0018784	0.426675	2.97e-10	2.68e-09
Lactobacillus hokkaidonensis	GO.0022877	0.132697	0.0378453	0.0474176
Lactobacillus hokkaidonensis	GO.0030436	0.416055	1.46e-05	3.89e-05
Lactobacillus hokkaidonensis	GO.0030975	0.345191	2.14e-08	1.18e-07
Lactobacillus hokkaidonensis	GO.0043141	0.413403	0.00439567	0.00660037
Lactobacillus hokkaidonensis	GO.0043884	0.498059	6.2e-08	3.03e-07
Lactobacillus hokkaidonensis	GO.0043896	0.465393	0.000918424	0.00161354
Lactobacillus hokkaidonensis	GO.0043934	0.502016	0.000165909	0.000341775
Lactobacillus hokkaidonensis	GO.0043937	0.450824	4.15e-14	1.14e-12
Lactobacillus hokkaidonensis	GO.0047348	0.538005	1.37e-07	5.98e-07
Lactobacillus hokkaidonensis	GO.0047632	0.264766	0.0129301	0.0176629
Lactobacillus hokkaidonensis	GO.0050126	0.256078	4.62e-05	0.000109647
Lactobacillus hokkaidonensis	GO.0050151	0.394925	1.33e-06	4.64e-06
Lactobacillus hokkaidonensis	GO.0050797	0.371286	1.31e-09	9.79e-09
Lactobacillus hokkaidonensis	GO.0051606	0.53072	2.76e-06	8.85e-06
Lactobacillus hokkaidonensis	GO.0061710	0.207459	0.00171954	0.00281272
Lactobacillus ruminis	GO.0004358	0.488061	1.05e-16	7.18e-15
Lactobacillus ruminis	GO.0004645	0.253247	0.00071565	0.00128911
Lactobacillus ruminis	GO.0004766	0.354637	8.05e-09	4.9e-08
Lactobacillus ruminis	GO.0006188	0.574139	2.23e-15	9.96e-14
Lactobacillus ruminis	GO.0006213	0.423939	1.94e-12	3.05e-11
Lactobacillus ruminis	GO.0006567	0.284221	5.45e-06	1.63e-05
Lactobacillus ruminis	GO.0007062	0.32646	0.00163458	0.0026967
Lactobacillus ruminis	GO.0008108	0.477092	6.64e-16	3.86e-14
Lactobacillus ruminis	GO.0008444	0.495038	6.13e-17	4.72e-15
Lactobacillus ruminis	GO.0009002	0.431461	6.86e-13	1.27e-11
Lactobacillus ruminis	GO.0009305	0.42641	1.38e-12	2.32e-11
Lactobacillus ruminis	GO.0009847	0.60579	3.39e-05	8.35e-05
Lactobacillus ruminis	GO.0016429	0.520476	2.81e-19	4.16e-17
Lactobacillus ruminis	GO.0018784	0.522185	7.29e-07	2.72e-06
Lactobacillus ruminis	GO.0019310	0.187583	0.00314618	0.00487266
Lactobacillus ruminis	GO.0022877	0.19346	0.0023041	0.00367685
Lactobacillus ruminis	GO.0030245	0.195728	0.0184341	0.0244179
Lactobacillus ruminis	GO.0030436	0.586892	1.41e-07	6.15e-07
Lactobacillus ruminis	GO.0030975	0.465983	4e-15	1.67e-13
Lactobacillus ruminis	GO.0043141	0.558434	6.08e-05	0.000138262
Lactobacillus ruminis	GO.0043884	0.492877	4.54e-17	3.63e-15
Lactobacillus ruminis	GO.0043896	0.392399	9.34e-05	0.000203669
Lactobacillus ruminis	GO.0043934	0.624539	2.63e-08	1.43e-07
Lactobacillus ruminis	GO.0043937	0.541319	4.2e-21	9.04e-19
Lactobacillus ruminis	GO.0047348	0.420873	0.00282522	0.00442189
Lactobacillus ruminis	GO.0047632	0.395013	8.12e-11	8.31e-10
Lactobacillus ruminis	GO.0050126	0.483412	7.38e-10	5.96e-09
Lactobacillus ruminis	GO.0050151	0.330869	8.88e-08	4.15e-07
Lactobacillus ruminis	GO.0050797	0.517713	1.36e-11	1.79e-10
Lactobacillus ruminis	GO.0051606	0.658346	1.24e-08	7.25e-08
Lactobacillus ruminis	GO.0061710	0.293286	2.6e-06	8.37e-06
Weissella cibaria	GO.0004358	0.412794	8.56e-12	1.17e-10
Weissella cibaria	GO.0006188	0.407249	1.26e-08	7.32e-08
Weissella cibaria	GO.0006213	0.295886	2.09e-06	6.88e-06
Weissella cibaria	GO.0007062	0.292602	0.018287	0.0242565
Weissella cibaria	GO.0008108	0.316863	5.77e-05	0.00013208
Weissella cibaria	GO.0008444	0.422156	2.47e-12	3.79e-11
Weissella cibaria	GO.0009002	0.238887	0.00154373	0.00255559
Weissella cibaria	GO.0009305	0.266856	2.1e-05	5.38e-05
Weissella cibaria	GO.0009847	0.457758	1.02e-09	7.87e-09
Weissella cibaria	GO.0016429	0.472708	8.24e-15	3.17e-13
Weissella cibaria	GO.0018784	0.311675	5.29e-07	2.04e-06
Weissella cibaria	GO.0030245	0.200451	0.0250437	0.0323481
Weissella cibaria	GO.0030436	0.397297	8.5e-08	4.01e-07
Weissella cibaria	GO.0030975	0.288919	0.000812819	0.00145037
Weissella cibaria	GO.0043141	0.416566	3.63e-05	8.88e-05
Weissella cibaria	GO.0043884	0.383609	2.64e-06	8.49e-06
Weissella cibaria	GO.0043896	0.280495	7.34e-06	2.11e-05
Weissella cibaria	GO.0043934	0.371994	1.21e-09	9.18e-09
Weissella cibaria	GO.0043937	0.330704	9.02e-08	4.2e-07
Weissella cibaria	GO.0047348	0.332226	8.77e-06	2.47e-05
Weissella cibaria	GO.0047632	0.320642	2.34e-07	9.64e-07
Weissella cibaria	GO.0050126	0.271523	0.00631096	0.00912005
Weissella cibaria	GO.0050151	0.319832	1.61e-06	5.48e-06
Weissella cibaria	GO.0050797	0.425581	1.55e-12	2.52e-11
Weissella cibaria	GO.0051606	0.503366	6.98e-18	8.95e-16
Streptococcus salivarius	GO.0004358	0.277441	0.0275159	0.0352335
Streptococcus salivarius	GO.0004645	0.278295	0.00210264	0.003379
Streptococcus salivarius	GO.0004766	0.209821	0.000922144	0.00161712
Streptococcus salivarius	GO.0006213	0.301101	0.00895738	0.0126125
Streptococcus salivarius	GO.0006567	0.178112	0.0152549	0.0206187
Streptococcus salivarius	GO.0007062	0.309429	0.0058853	0.00856287
Streptococcus salivarius	GO.0008108	0.356353	0.000653769	0.00118991
Streptococcus salivarius	GO.0008444	0.252973	0.008649	0.0122231
Streptococcus salivarius	GO.0009002	0.305682	9e-07	3.28e-06
Streptococcus salivarius	GO.0009305	0.31602	3.57e-07	1.42e-06
Streptococcus salivarius	GO.0009847	0.222971	0.0267205	0.0343294
Streptococcus salivarius	GO.0016429	0.273114	0.023957	0.0310279
Streptococcus salivarius	GO.0018784	0.450328	0.000109062	0.000235261
Streptococcus salivarius	GO.0019310	0.272164	0.000632418	0.00116317
Streptococcus salivarius	GO.0022877	0.207018	0.00108434	0.00186412
Streptococcus salivarius	GO.0030436	0.243289	0.000237383	0.00047378
Streptococcus salivarius	GO.0030975	0.367907	0.000502607	0.000940614
Streptococcus salivarius	GO.0043141	0.279883	0.00024899	0.000494379
Streptococcus salivarius	GO.0043884	0.190234	0.00387043	0.00588525
Streptococcus salivarius	GO.0043896	0.395687	0.00074712	0.00134202
Streptococcus salivarius	GO.0043934	0.265844	0.00169259	0.00277101
Streptococcus salivarius	GO.0043937	0.335651	5.55e-06	1.65e-05
Streptococcus salivarius	GO.0047348	0.27907	5.61e-05	0.000128623
Streptococcus salivarius	GO.0050126	0.214267	0.0047516	0.00706309
Streptococcus salivarius	GO.0050797	0.313175	0.00163877	0.00269898
Streptococcus salivarius	GO.0051606	0.302827	0.0010919	0.00187378
Streptococcus salivarius	GO.0061710	0.248495	0.00167398	0.00274929
Streptococcus sp I-G2	GO.0004645	0.2158	0.00663283	0.00952788
Streptococcus sp I-G2	GO.0004766	0.21368	0.0163214	0.0218757
Streptococcus sp I-G2	GO.0006213	0.227832	0.00394795	0.0059842
Streptococcus sp I-G2	GO.0008108	0.308477	0.00655566	0.00943819
Streptococcus sp I-G2	GO.0009002	0.266525	5.44e-05	0.000126121
Streptococcus sp I-G2	GO.0009305	0.270494	0.000222931	0.000447725
Streptococcus sp I-G2	GO.0018784	0.336733	5.01e-08	2.54e-07
Streptococcus sp I-G2	GO.0019310	0.212652	0.000781242	0.00139679
Streptococcus sp I-G2	GO.0022877	0.194672	0.00215833	0.0034598
Streptococcus sp I-G2	GO.0030436	0.220925	0.000475124	0.000895283
Streptococcus sp I-G2	GO.0030975	0.279814	0.00109675	0.00187875
Streptococcus sp I-G2	GO.0043141	0.156632	0.0143441	0.0194424
Streptococcus sp I-G2	GO.0043884	0.147888	0.0204713	0.0268939
Streptococcus sp I-G2	GO.0043896	0.360561	1.72e-05	4.51e-05
Streptococcus sp I-G2	GO.0043934	0.223601	0.00485161	0.00719506
Streptococcus sp I-G2	GO.0043937	0.274393	8.95e-05	0.000196195
Streptococcus sp I-G2	GO.0047348	0.166708	0.00884985	0.0124794
Streptococcus sp I-G2	GO.0050797	0.296243	0.00027449	0.000538886
Streptococcus sp I-G2	GO.0051606	0.222607	0.00236411	0.00375833
Streptococcus thermophilus	GO.0004645	0.203877	0.0364055	0.045703
Streptococcus thermophilus	GO.0006213	0.248413	0.030863	0.0391542
Streptococcus thermophilus	GO.0008108	0.291266	0.03227	0.0407778
Streptococcus thermophilus	GO.0009002	0.235962	0.00992707	0.013836
Streptococcus thermophilus	GO.0009305	0.255233	0.0112634	0.0155631
Streptococcus thermophilus	GO.0009847	0.238081	0.034884	0.043879
Streptococcus thermophilus	GO.0018784	0.418142	0.000945937	0.00165281
Streptococcus thermophilus	GO.0019310	0.288978	3.71e-06	1.14e-05
Streptococcus thermophilus	GO.0022877	0.151763	0.0173476	0.0231061
Streptococcus thermophilus	GO.0030245	0.161276	0.0113752	0.0156902
Streptococcus thermophilus	GO.0030436	0.24893	0.00348302	0.00535122
Streptococcus thermophilus	GO.0043141	0.263265	0.0046159	0.00688266
Streptococcus thermophilus	GO.0043896	0.356762	0.000319473	0.000620229
Streptococcus thermophilus	GO.0043937	0.366212	0.001636	0.00269673
Streptococcus thermophilus	GO.0047348	0.2621	0.0347229	0.0437049
Streptococcus thermophilus	GO.0050126	0.210637	0.00630308	0.00911551
Streptococcus thermophilus	GO.0050797	0.300153	0.00194249	0.00314001
Streptococcus thermophilus	GO.0051606	0.287352	0.0095548	0.0133559
Streptococcus thermophilus	GO.0061710	0.18743	0.0277924	0.0355211
Clostridium acetobutylicum	GO.0004358	0.43173	6.61e-13	1.24e-11
Clostridium acetobutylicum	GO.0004645	0.236162	0.00994954	0.0138573
Clostridium acetobutylicum	GO.0004766	0.171401	0.0389123	0.0486593
Clostridium acetobutylicum	GO.0006188	0.460543	9.4e-15	3.41e-13
Clostridium acetobutylicum	GO.0006213	0.450414	4.41e-14	1.19e-12
Clostridium acetobutylicum	GO.0006567	0.20116	0.00165777	0.00272794
Clostridium acetobutylicum	GO.0008108	0.348818	8.95e-05	0.000196195
Clostridium acetobutylicum	GO.0008444	0.456445	1.77e-14	5.67e-13
Clostridium acetobutylicum	GO.0009002	0.303487	4.77e-06	1.44e-05
Clostridium acetobutylicum	GO.0009305	0.275244	1.11e-05	3.04e-05
Clostridium acetobutylicum	GO.0009847	0.512951	8.34e-07	3.06e-06
Clostridium acetobutylicum	GO.0016429	0.480361	3.86e-16	2.35e-14
Clostridium acetobutylicum	GO.0018784	0.440478	1.12e-07	5.05e-07
Clostridium acetobutylicum	GO.0019310	0.173954	0.0230352	0.0299348
Clostridium acetobutylicum	GO.0030436	0.469834	3.27e-10	2.92e-09
Clostridium acetobutylicum	GO.0030975	0.34848	8.94e-07	3.26e-06
Clostridium acetobutylicum	GO.0043141	0.481833	3.3e-07	1.32e-06
Clostridium acetobutylicum	GO.0043884	0.501685	9.47e-18	1.14e-15
Clostridium acetobutylicum	GO.0043896	0.389575	0.000446599	0.000844845
Clostridium acetobutylicum	GO.0043934	0.530131	3.91e-16	2.35e-14
Clostridium acetobutylicum	GO.0043937	0.476322	7.53e-16	4.14e-14
Clostridium acetobutylicum	GO.0047348	0.475093	1.95e-06	6.45e-06
Clostridium acetobutylicum	GO.0047632	0.220614	0.00048426	0.000909821
Clostridium acetobutylicum	GO.0050126	0.341097	3.97e-07	1.57e-06
Clostridium acetobutylicum	GO.0050151	0.37437	9.28e-10	7.28e-09
Clostridium acetobutylicum	GO.0050797	0.491447	2.36e-11	2.83e-10
Clostridium acetobutylicum	GO.0051606	0.583848	1.34e-24	1.28e-21
Clostridium baratii	GO.0004358	0.412699	1.77e-06	5.97e-06
Clostridium baratii	GO.0004645	0.235487	0.0202123	0.0265718
Clostridium baratii	GO.0006188	0.407739	1.9e-10	1.77e-09
Clostridium baratii	GO.0006213	0.412839	8.51e-12	1.17e-10
Clostridium baratii	GO.0008108	0.349405	7.79e-06	2.22e-05
Clostridium baratii	GO.0008444	0.42543	1.58e-12	2.53e-11
Clostridium baratii	GO.0009002	0.289254	3.62e-06	1.12e-05
Clostridium baratii	GO.0009305	0.249019	7.59e-05	0.000169606
Clostridium baratii	GO.0009847	0.46678	0.00104966	0.00180774
Clostridium baratii	GO.0016429	0.458399	2.02e-07	8.49e-07
Clostridium baratii	GO.0018784	0.442997	6.92e-10	5.63e-09
Clostridium baratii	GO.0019310	0.178608	0.00497565	0.00735632
Clostridium baratii	GO.0022877	0.138491	0.0342649	0.0432133
Clostridium baratii	GO.0030436	0.453286	6.01e-07	2.28e-06
Clostridium baratii	GO.0030975	0.329814	9.83e-08	4.49e-07
Clostridium baratii	GO.0043141	0.427984	0.000175705	0.000360027
Clostridium baratii	GO.0043884	0.470079	1.74e-14	5.67e-13
Clostridium baratii	GO.0043896	0.416239	1.05e-05	2.91e-05
Clostridium baratii	GO.0043934	0.496662	5.98e-06	1.76e-05
Clostridium baratii	GO.0043937	0.431137	7.18e-13	1.31e-11
Clostridium baratii	GO.0047348	0.455648	0.000648253	0.00118323
Clostridium baratii	GO.0047632	0.2308	0.0026935	0.00423296
Clostridium baratii	GO.0050126	0.330243	0.00274113	0.00430078
Clostridium baratii	GO.0050151	0.301279	1.32e-06	4.6e-06
Clostridium baratii	GO.0050797	0.473149	1.56e-07	6.7e-07
Clostridium baratii	GO.0051606	0.523793	7.32e-12	1.02e-10
Clostridium baratii	GO.0061710	0.210347	0.00383117	0.00583712
Clostridium botulinum	GO.0004358	0.403732	1.68e-08	9.41e-08
Clostridium botulinum	GO.0004645	0.228926	0.0111514	0.0154416
Clostridium botulinum	GO.0006188	0.396582	5.78e-10	4.79e-09
Clostridium botulinum	GO.0006213	0.406643	4.65e-08	2.37e-07
Clostridium botulinum	GO.0008108	0.337587	0.00031747	0.000616964
Clostridium botulinum	GO.0008444	0.423441	2.07e-12	3.24e-11
Clostridium botulinum	GO.0009002	0.277718	9.13e-06	2.56e-05
Clostridium botulinum	GO.0009305	0.247898	8.2e-05	0.000181816
Clostridium botulinum	GO.0009847	0.457086	0.000588469	0.00108963
Clostridium botulinum	GO.0016429	0.452642	3.32e-08	1.74e-07
Clostridium botulinum	GO.0018784	0.403288	2.45e-05	6.22e-05
Clostridium botulinum	GO.0019310	0.174484	0.0187732	0.0247987
Clostridium botulinum	GO.0022877	0.147265	0.0374545	0.0469586
Clostridium botulinum	GO.0030436	0.450292	3.45e-06	1.07e-05
Clostridium botulinum	GO.0030975	0.335737	3.17e-06	9.93e-06
Clostridium botulinum	GO.0043141	0.445002	0.000509825	0.000953195
Clostridium botulinum	GO.0043884	0.467315	3.24e-15	1.38e-13
Clostridium botulinum	GO.0043896	0.405369	9.43e-08	4.33e-07
Clostridium botulinum	GO.0043934	0.47833	4.38e-09	2.86e-08
Clostridium botulinum	GO.0043937	0.430426	7.92e-13	1.41e-11
Clostridium botulinum	GO.0047348	0.443571	0.00310735	0.00482028
Clostridium botulinum	GO.0047632	0.214577	0.000697079	0.00126276
Clostridium botulinum	GO.0050126	0.329024	0.00102721	0.00177705
Clostridium botulinum	GO.0050151	0.288199	3.95e-06	1.21e-05
Clostridium botulinum	GO.0050797	0.491527	9.47e-08	4.34e-07
Clostridium botulinum	GO.0051606	0.522817	3.2e-14	9.17e-13
Clostridium botulinum	GO.0061710	0.183367	0.00735353	0.0104692
Clostridium butyricum	GO.0004358	0.416829	0.000114046	0.000244639
Clostridium butyricum	GO.0004645	0.24972	0.0023052	0.00367685
Clostridium butyricum	GO.0004766	0.172516	0.0128763	0.0176018
Clostridium butyricum	GO.0006188	0.443201	2.63e-05	6.63e-05
Clostridium butyricum	GO.0006213	0.425243	0.000112603	0.000242083
Clostridium butyricum	GO.0006567	0.171999	0.0241572	0.0312451
Clostridium butyricum	GO.0007062	0.268484	0.032498	0.0410389
Clostridium butyricum	GO.0008108	0.34405	0.000186318	0.000379749
Clostridium butyricum	GO.0008444	0.446934	2.84e-08	1.53e-07
Clostridium butyricum	GO.0009002	0.313639	4.44e-07	1.74e-06
Clostridium butyricum	GO.0009305	0.29935	2.95e-06	9.34e-06
Clostridium butyricum	GO.0009847	0.495726	0.00572903	0.00835448
Clostridium butyricum	GO.0016429	0.484374	0.000268947	0.000529085
Clostridium butyricum	GO.0018784	0.415389	4.47e-05	0.000106825
Clostridium butyricum	GO.0019310	0.174467	0.00610423	0.00884791
Clostridium butyricum	GO.0022877	0.211515	0.000835256	0.00148136
Clostridium butyricum	GO.0030436	0.500361	0.000358306	0.000687976
Clostridium butyricum	GO.0030975	0.354402	4.26e-07	1.68e-06
Clostridium butyricum	GO.0043141	0.456761	0.00414953	0.00625522
Clostridium butyricum	GO.0043884	0.434148	2.55e-09	1.77e-08
Clostridium butyricum	GO.0043896	0.420306	0.000193004	0.000390889
Clostridium butyricum	GO.0043934	0.527011	0.000190908	0.000387461
Clostridium butyricum	GO.0043937	0.473631	1.17e-15	5.92e-14
Clostridium butyricum	GO.0047348	0.482408	0.000529728	0.000989443
Clostridium butyricum	GO.0047632	0.226502	0.00146307	0.00243465
Clostridium butyricum	GO.0050126	0.30749	0.00479413	0.00712081
Clostridium butyricum	GO.0050151	0.274532	1.17e-05	3.2e-05
Clostridium butyricum	GO.0050797	0.459428	3.64e-05	8.9e-05
Clostridium butyricum	GO.0051606	0.564276	3.17e-06	9.94e-06
Clostridium butyricum	GO.0061710	0.21586	0.000645708	0.00117971
Clostridium carboxidivorans	GO.0004358	0.443644	1.2e-13	2.82e-12
Clostridium carboxidivorans	GO.0004645	0.240712	0.0229314	0.0298808
Clostridium carboxidivorans	GO.0004766	0.17525	0.00587488	0.00855418
Clostridium carboxidivorans	GO.0006188	0.444671	1.03e-13	2.48e-12
Clostridium carboxidivorans	GO.0006213	0.42594	1.47e-12	2.42e-11
Clostridium carboxidivorans	GO.0006567	0.153439	0.0194857	0.0256869
Clostridium carboxidivorans	GO.0008108	0.383071	3.4e-10	3.01e-09
Clostridium carboxidivorans	GO.0008444	0.470624	1.91e-15	9.39e-14
Clostridium carboxidivorans	GO.0009002	0.342217	2.9e-08	1.56e-07
Clostridium carboxidivorans	GO.0009305	0.30648	8.39e-07	3.08e-06
Clostridium carboxidivorans	GO.0009847	0.533445	3.73e-05	9.08e-05
Clostridium carboxidivorans	GO.0016429	0.491572	4.11e-13	8.22e-12
Clostridium carboxidivorans	GO.0018784	0.44092	4.21e-10	3.58e-09
Clostridium carboxidivorans	GO.0019310	0.169344	0.016184	0.0217219
Clostridium carboxidivorans	GO.0022877	0.197573	0.00184278	0.00299141
Clostridium carboxidivorans	GO.0030436	0.52309	5.25e-12	7.58e-11
Clostridium carboxidivorans	GO.0030975	0.378359	5.88e-10	4.85e-09
Clostridium carboxidivorans	GO.0043141	0.507755	4.13e-10	3.53e-09
Clostridium carboxidivorans	GO.0043884	0.449755	4.87e-14	1.28e-12
Clostridium carboxidivorans	GO.0043896	0.376969	5.78e-05	0.000132103
Clostridium carboxidivorans	GO.0043934	0.551691	3.79e-09	2.5e-08
Clostridium carboxidivorans	GO.0043937	0.48324	2.38e-16	1.52e-14
Clostridium carboxidivorans	GO.0047348	0.478043	0.000703251	0.00127154
Clostridium carboxidivorans	GO.0047632	0.251561	6.36e-05	0.000144031
Clostridium carboxidivorans	GO.0050126	0.340957	2.19e-05	5.58e-05
Clostridium carboxidivorans	GO.0050151	0.279363	8.02e-06	2.29e-05
Clostridium carboxidivorans	GO.0050797	0.453834	5.83e-07	2.22e-06
Clostridium carboxidivorans	GO.0051606	0.583116	5.53e-13	1.05e-11
Clostridium carboxidivorans	GO.0061710	0.233257	0.000639779	0.00117222
Clostridium cellulovorans	GO.0004358	0.476517	7.3e-16	4.12e-14
Clostridium cellulovorans	GO.0004645	0.272927	0.0014584	0.00242898
Clostridium cellulovorans	GO.0004766	0.213635	0.00073717	0.00132539
Clostridium cellulovorans	GO.0006188	0.503652	7.49e-17	5.33e-15
Clostridium cellulovorans	GO.0006213	0.47023	2.03e-15	9.52e-14
Clostridium cellulovorans	GO.0006567	0.174765	0.00601614	0.0087334
Clostridium cellulovorans	GO.0007062	0.335089	0.0109717	0.0152171
Clostridium cellulovorans	GO.0008108	0.407935	4.35e-10	3.65e-09
Clostridium cellulovorans	GO.0008444	0.501126	1.05e-17	1.18e-15
Clostridium cellulovorans	GO.0009002	0.371939	1.22e-09	9.21e-09
Clostridium cellulovorans	GO.0009305	0.35224	1.04e-08	6.16e-08
Clostridium cellulovorans	GO.0009847	0.581426	5.58e-05	0.000128225
Clostridium cellulovorans	GO.0016429	0.526255	8.84e-16	4.72e-14
Clostridium cellulovorans	GO.0018784	0.490539	3.32e-07	1.33e-06
Clostridium cellulovorans	GO.0019310	0.200723	0.011252	0.0155585
Clostridium cellulovorans	GO.0022877	0.211203	0.0038327	0.00583712
Clostridium cellulovorans	GO.0030436	0.560756	1.16e-10	1.14e-09
Clostridium cellulovorans	GO.0030975	0.413374	7.94e-12	1.1e-10
Clostridium cellulovorans	GO.0043141	0.53921	3.22e-06	1e-05
Clostridium cellulovorans	GO.0043884	0.500695	1.13e-17	1.21e-15
Clostridium cellulovorans	GO.0043896	0.447241	8.93e-06	2.51e-05
Clostridium cellulovorans	GO.0043934	0.577613	2.4e-09	1.69e-08
Clostridium cellulovorans	GO.0043937	0.49563	2.79e-17	2.44e-15
Clostridium cellulovorans	GO.0047348	0.516572	4.17e-05	0.0001002
Clostridium cellulovorans	GO.0047632	0.320954	2.27e-07	9.42e-07
Clostridium cellulovorans	GO.0050126	0.390311	0.000105409	0.000227892
Clostridium cellulovorans	GO.0050151	0.341115	3.24e-08	1.71e-07
Clostridium cellulovorans	GO.0050797	0.521207	1.11e-07	5e-07
Clostridium cellulovorans	GO.0051606	0.638736	4.13e-12	6.06e-11
Clostridium cellulovorans	GO.0061710	0.281792	6.62e-06	1.93e-05
Clostridium ljungdahlii	GO.0004358	0.267977	1.93e-05	4.99e-05
Clostridium ljungdahlii	GO.0006188	0.245997	9.35e-05	0.000203695
Clostridium ljungdahlii	GO.0006213	0.308948	6.75e-07	2.54e-06
Clostridium ljungdahlii	GO.0008108	0.17527	0.0088962	0.0125355
Clostridium ljungdahlii	GO.0008444	0.271725	1.45e-05	3.87e-05
Clostridium ljungdahlii	GO.0009002	0.19339	0.00327288	0.00504616
Clostridium ljungdahlii	GO.0009305	0.139727	0.0286723	0.0365439
Clostridium ljungdahlii	GO.0009847	0.297698	1.79e-06	6.02e-06
Clostridium ljungdahlii	GO.0016429	0.272163	1.4e-05	3.76e-05
Clostridium ljungdahlii	GO.0018784	0.261289	3.17e-05	7.85e-05
Clostridium ljungdahlii	GO.0030436	0.28092	7.09e-06	2.04e-05
Clostridium ljungdahlii	GO.0030975	0.19651	0.00471159	0.00700903
Clostridium ljungdahlii	GO.0043141	0.302282	1.21e-06	4.26e-06
Clostridium ljungdahlii	GO.0043884	0.269871	1.67e-05	4.38e-05
Clostridium ljungdahlii	GO.0043896	0.207659	0.00104513	0.00180317
Clostridium ljungdahlii	GO.0043934	0.296246	2.03e-06	6.7e-06
Clostridium ljungdahlii	GO.0043937	0.233047	0.00022144	0.000445197
Clostridium ljungdahlii	GO.0047348	0.254973	4.99e-05	0.000117619
Clostridium ljungdahlii	GO.0047632	0.179993	0.00464213	0.00691105
Clostridium ljungdahlii	GO.0050126	0.254185	5.28e-05	0.000123488
Clostridium ljungdahlii	GO.0050151	0.189259	0.00288148	0.00449165
Clostridium ljungdahlii	GO.0050797	0.213761	0.00076216	0.00136521
Clostridium ljungdahlii	GO.0051606	0.330868	8.88e-08	4.15e-07
Clostridium ljungdahlii	GO.0061710	0.180431	0.0293794	0.0373707
Clostridium novyi	GO.0004358	0.388833	1.72e-10	1.63e-09
Clostridium novyi	GO.0006188	0.375783	7.9e-10	6.33e-09
Clostridium novyi	GO.0006213	0.404849	2.38e-11	2.83e-10
Clostridium novyi	GO.0006567	0.153869	0.0158301	0.0213173
Clostridium novyi	GO.0008108	0.300736	0.00187404	0.00303702
Clostridium novyi	GO.0008444	0.400052	4.36e-11	4.81e-10
Clostridium novyi	GO.0009002	0.25578	0.000232614	0.000465228
Clostridium novyi	GO.0009305	0.223271	0.000411214	0.000781754
Clostridium novyi	GO.0009847	0.437987	9.69e-05	0.000210526
Clostridium novyi	GO.0016429	0.429007	9.65e-13	1.67e-11
Clostridium novyi	GO.0018784	0.419629	5.67e-06	1.68e-05
Clostridium novyi	GO.0019310	0.164757	0.0214118	0.0280528
Clostridium novyi	GO.0030436	0.422849	1.65e-06	5.59e-06
Clostridium novyi	GO.0030975	0.308049	0.000339561	0.000655257
Clostridium novyi	GO.0043141	0.416603	9.84e-05	0.000213435
Clostridium novyi	GO.0043884	0.454251	2.47e-14	7.31e-13
Clostridium novyi	GO.0043896	0.333025	2.77e-07	1.12e-06
Clostridium novyi	GO.0043934	0.455697	1.98e-14	6.15e-13
Clostridium novyi	GO.0043937	0.405589	2.17e-11	2.69e-10
Clostridium novyi	GO.0047348	0.412535	0.00370102	0.005659
Clostridium novyi	GO.0047632	0.207346	0.00106412	0.00183101
Clostridium novyi	GO.0050126	0.360583	3.94e-06	1.21e-05
Clostridium novyi	GO.0050151	0.254987	4.99e-05	0.000117619
Clostridium novyi	GO.0050797	0.499975	2.21e-11	2.71e-10
Clostridium novyi	GO.0051606	0.503502	1.73e-17	1.66e-15
Clostridium novyi	GO.0061710	0.172141	0.0240709	0.0311544
Clostridium saccharobutylicum	GO.0004358	0.445299	6.18e-10	5.08e-09
Clostridium saccharobutylicum	GO.0004645	0.247513	0.0139111	0.0188822
Clostridium saccharobutylicum	GO.0004766	0.162555	0.0301818	0.0383154
Clostridium saccharobutylicum	GO.0006188	0.447988	6.33e-14	1.58e-12
Clostridium saccharobutylicum	GO.0006213	0.43372	6.91e-11	7.22e-10
Clostridium saccharobutylicum	GO.0006567	0.169894	0.0229987	0.0299077
Clostridium saccharobutylicum	GO.0008108	0.373723	4.36e-05	0.000104509
Clostridium saccharobutylicum	GO.0008444	0.455259	2.12e-14	6.47e-13
Clostridium saccharobutylicum	GO.0009002	0.319581	2.58e-07	1.06e-06
Clostridium saccharobutylicum	GO.0009305	0.292099	2.86e-06	9.13e-06
Clostridium saccharobutylicum	GO.0009847	0.513691	0.000120481	0.000256439
Clostridium saccharobutylicum	GO.0016429	0.500899	1.18e-08	6.93e-08
Clostridium saccharobutylicum	GO.0018784	0.425452	5.52e-09	3.55e-08
Clostridium saccharobutylicum	GO.0022877	0.185085	0.0048261	0.00716276
Clostridium saccharobutylicum	GO.0030436	0.521331	1.7e-07	7.24e-07
Clostridium saccharobutylicum	GO.0030975	0.375249	8.4e-10	6.64e-09
Clostridium saccharobutylicum	GO.0043141	0.501638	3.93e-05	9.49e-05
Clostridium saccharobutylicum	GO.0043884	0.473988	9.75e-10	7.62e-09
Clostridium saccharobutylicum	GO.0043896	0.424393	1.59e-05	4.21e-05
Clostridium saccharobutylicum	GO.0043934	0.513232	8.88e-09	5.37e-08
Clostridium saccharobutylicum	GO.0043937	0.455812	1.95e-14	6.14e-13
Clostridium saccharobutylicum	GO.0047348	0.465083	0.000354996	0.000682303
Clostridium saccharobutylicum	GO.0047632	0.254242	5.26e-05	0.00012314
Clostridium saccharobutylicum	GO.0050126	0.34315	1.52e-05	4.04e-05
Clostridium saccharobutylicum	GO.0050151	0.307762	7.5e-07	2.79e-06
Clostridium saccharobutylicum	GO.0050797	0.508288	2.21e-06	7.25e-06
Clostridium saccharobutylicum	GO.0051606	0.56582	2.32e-13	4.96e-12
Clostridium saccharobutylicum	GO.0061710	0.221407	0.000859271	0.00152074
Clostridium saccharoperbutylacetonicum	GO.0004358	0.407565	1.84e-06	6.15e-06
Clostridium saccharoperbutylacetonicum	GO.0004645	0.204134	0.0211603	0.027768
Clostridium saccharoperbutylacetonicum	GO.0004766	0.157049	0.013759	0.0186889
Clostridium saccharoperbutylacetonicum	GO.0006188	0.420781	1.24e-10	1.22e-09
Clostridium saccharoperbutylacetonicum	GO.0006213	0.39265	1.03e-07	4.68e-07
Clostridium saccharoperbutylacetonicum	GO.0006567	0.139851	0.0285298	0.0363864
Clostridium saccharoperbutylacetonicum	GO.0008108	0.353197	2.7e-07	1.1e-06
Clostridium saccharoperbutylacetonicum	GO.0008444	0.433669	5.03e-13	9.67e-12
Clostridium saccharoperbutylacetonicum	GO.0009002	0.295072	2.24e-06	7.31e-06
Clostridium saccharoperbutylacetonicum	GO.0009305	0.261192	3.19e-05	7.9e-05
Clostridium saccharoperbutylacetonicum	GO.0009847	0.498741	0.00312619	0.0048456
Clostridium saccharoperbutylacetonicum	GO.0016429	0.458854	1.5e-06	5.13e-06
Clostridium saccharoperbutylacetonicum	GO.0018784	0.445678	5.45e-07	2.09e-06
Clostridium saccharoperbutylacetonicum	GO.0019310	0.199454	0.00175907	0.0028725
Clostridium saccharoperbutylacetonicum	GO.0022877	0.164622	0.00975365	0.0136239
Clostridium saccharoperbutylacetonicum	GO.0030436	0.49195	1.35e-05	3.65e-05
Clostridium saccharoperbutylacetonicum	GO.0030975	0.347355	1.72e-08	9.6e-08
Clostridium saccharoperbutylacetonicum	GO.0043141	0.473932	0.000897286	0.00158074
Clostridium saccharoperbutylacetonicum	GO.0043884	0.457819	1.82e-13	4.16e-12
Clostridium saccharoperbutylacetonicum	GO.0043896	0.412252	2.85e-06	9.1e-06
Clostridium saccharoperbutylacetonicum	GO.0043934	0.516755	5.29e-05	0.000123592
Clostridium saccharoperbutylacetonicum	GO.0043937	0.457585	1.49e-14	5.1e-13
Clostridium saccharoperbutylacetonicum	GO.0047348	0.52616	0.000399928	0.000762562
Clostridium saccharoperbutylacetonicum	GO.0047632	0.23147	0.000465516	0.000879766
Clostridium saccharoperbutylacetonicum	GO.0050126	0.31912	0.00152719	0.00253258
Clostridium saccharoperbutylacetonicum	GO.0050151	0.260525	3.35e-05	8.27e-05
Clostridium saccharoperbutylacetonicum	GO.0050797	0.468973	9.31e-07	3.37e-06
Clostridium saccharoperbutylacetonicum	GO.0051606	0.567037	1.92e-07	8.15e-07
Clostridium saccharoperbutylacetonicum	GO.0061710	0.174283	0.00615958	0.00892141
Clostridium sporogenes	GO.0004358	0.433591	2.31e-08	1.27e-07
Clostridium sporogenes	GO.0006188	0.433948	4.84e-13	9.45e-12
Clostridium sporogenes	GO.0006213	0.340359	3.49e-08	1.82e-07
Clostridium sporogenes	GO.0008108	0.336383	5.18e-08	2.62e-07
Clostridium sporogenes	GO.0008444	0.485305	1.68e-16	1.11e-14
Clostridium sporogenes	GO.0009002	0.285301	5e-06	1.5e-05
Clostridium sporogenes	GO.0009305	0.240074	0.000139521	0.000294035
Clostridium sporogenes	GO.0009847	0.522931	0.000322575	0.000625621
Clostridium sporogenes	GO.0016429	0.462828	5.94e-08	2.9e-07
Clostridium sporogenes	GO.0018784	0.367152	2.08e-09	1.49e-08
Clostridium sporogenes	GO.0019310	0.207941	0.00102829	0.00177731
Clostridium sporogenes	GO.0022877	0.157496	0.0168575	0.0225471
Clostridium sporogenes	GO.0030436	0.46825	6.09e-07	2.3e-06
Clostridium sporogenes	GO.0030975	0.337282	4.74e-08	2.41e-07
Clostridium sporogenes	GO.0043141	0.476938	8.75e-06	2.47e-05
Clostridium sporogenes	GO.0043884	0.459382	1.13e-14	4.01e-13
Clostridium sporogenes	GO.0043896	0.404567	7.49e-06	2.15e-05
Clostridium sporogenes	GO.0043934	0.476242	1.55e-05	4.12e-05
Clostridium sporogenes	GO.0043937	0.405538	2.18e-11	2.69e-10
Clostridium sporogenes	GO.0047348	0.514283	5.18e-07	2e-06
Clostridium sporogenes	GO.0047632	0.256466	0.00417659	0.00628614
Clostridium sporogenes	GO.0050126	0.238943	0.00139547	0.00233226
Clostridium sporogenes	GO.0050151	0.318704	2.8e-07	1.13e-06
Clostridium sporogenes	GO.0050797	0.449902	2.45e-07	1.01e-06
Clostridium sporogenes	GO.0051606	0.568605	2.45e-11	2.89e-10
Clostridium sporogenes	GO.0061710	0.173333	0.0110478	0.0153093
[Eubacterium] eligens	GO.0004358	0.36682	0.000700845	0.00126838
[Eubacterium] eligens	GO.0006188	0.390797	9.99e-06	2.77e-05
[Eubacterium] eligens	GO.0006213	0.56118	6.42e-15	2.57e-13
[Eubacterium] eligens	GO.0006567	0.270937	0.0199692	0.0262882
[Eubacterium] eligens	GO.0008444	0.289593	0.02523	0.032545
[Eubacterium] eligens	GO.0009847	0.468136	2.84e-15	1.24e-13
[Eubacterium] eligens	GO.0016429	0.421905	7.71e-05	0.000171689
[Eubacterium] eligens	GO.0018784	0.417132	4.89e-07	1.9e-06
[Eubacterium] eligens	GO.0030436	0.432528	4.01e-10	3.45e-09
[Eubacterium] eligens	GO.0043141	0.56289	3.76e-23	1.81e-20
[Eubacterium] eligens	GO.0043884	0.430343	8.02e-13	1.41e-11
[Eubacterium] eligens	GO.0043896	0.160192	0.0295813	0.0376027
[Eubacterium] eligens	GO.0043934	0.392272	1.13e-10	1.13e-09
[Eubacterium] eligens	GO.0043937	0.437184	0.000995404	0.00173137
[Eubacterium] eligens	GO.0047348	0.308714	6.89e-07	2.59e-06
[Eubacterium] eligens	GO.0047632	0.459089	5.91e-05	0.000134934
[Eubacterium] eligens	GO.0050126	0.570129	2.61e-05	6.61e-05
[Eubacterium] eligens	GO.0050151	0.297083	1.89e-06	6.29e-06
[Eubacterium] eligens	GO.0050797	0.40072	1.31e-08	7.56e-08
[Eubacterium] eligens	GO.0051606	0.496775	2.28e-17	2.09e-15
Caldicellulosiruptor kristjanssonii	GO.0004358	0.301426	0.00229747	0.00367088
Caldicellulosiruptor kristjanssonii	GO.0004645	0.239028	0.0215843	0.0282596
Caldicellulosiruptor kristjanssonii	GO.0006213	0.362929	3.31e-09	2.21e-08
Caldicellulosiruptor kristjanssonii	GO.0009847	0.343634	1.26e-06	4.4e-06
Caldicellulosiruptor kristjanssonii	GO.0016429	0.311647	0.00502162	0.00741856
Caldicellulosiruptor kristjanssonii	GO.0018784	0.234128	0.00357619	0.00548559
Caldicellulosiruptor kristjanssonii	GO.0030436	0.283746	0.00138304	0.00231551
Caldicellulosiruptor kristjanssonii	GO.0043141	0.30117	4.74e-05	0.00011224
Caldicellulosiruptor kristjanssonii	GO.0043884	0.292061	2.87e-06	9.14e-06
Caldicellulosiruptor kristjanssonii	GO.0043934	0.345149	0.00232882	0.00371143
Caldicellulosiruptor kristjanssonii	GO.0047348	0.215097	0.000797038	0.0014237
Caldicellulosiruptor kristjanssonii	GO.0050126	0.269176	0.00592681	0.00861674
Caldicellulosiruptor kristjanssonii	GO.0050151	0.178306	0.0160194	0.0215159
Caldicellulosiruptor kristjanssonii	GO.0050797	0.36894	1.71e-09	1.23e-08
Caldicellulosiruptor kristjanssonii	GO.0051606	0.31594	0.000226445	0.000454308
Candidatus Puniceispirillum marinum	GO.0004358	0.404282	1.76e-10	1.66e-09
Candidatus Puniceispirillum marinum	GO.0004766	0.207599	0.00104876	0.00180774
Candidatus Puniceispirillum marinum	GO.0006188	0.434055	4.76e-13	9.44e-12
Candidatus Puniceispirillum marinum	GO.0006213	0.370163	1.49e-09	1.1e-08
Candidatus Puniceispirillum marinum	GO.0006567	0.163407	0.0103173	0.0143487
Candidatus Puniceispirillum marinum	GO.0007062	0.26531	0.0220522	0.0287937
Candidatus Puniceispirillum marinum	GO.0008108	0.354654	8.04e-09	4.9e-08
Candidatus Puniceispirillum marinum	GO.0008444	0.353324	9.25e-09	5.54e-08
Candidatus Puniceispirillum marinum	GO.0009002	0.293486	2.55e-06	8.26e-06
Candidatus Puniceispirillum marinum	GO.0009305	0.254566	5.14e-05	0.00012078
Candidatus Puniceispirillum marinum	GO.0009847	0.486408	1.16e-05	3.2e-05
Candidatus Puniceispirillum marinum	GO.0016429	0.397144	3.07e-09	2.06e-08
Candidatus Puniceispirillum marinum	GO.0018784	0.452161	3.39e-14	9.59e-13
Candidatus Puniceispirillum marinum	GO.0030245	0.154141	0.0156429	0.0210987
Candidatus Puniceispirillum marinum	GO.0030436	0.405079	2.03e-08	1.13e-07
Candidatus Puniceispirillum marinum	GO.0030975	0.294115	2.42e-06	7.89e-06
Candidatus Puniceispirillum marinum	GO.0043141	0.402926	5.37e-05	0.000124872
Candidatus Puniceispirillum marinum	GO.0043884	0.407964	1.6e-11	2.04e-10
Candidatus Puniceispirillum marinum	GO.0043896	0.256533	0.000123746	0.000263096
Candidatus Puniceispirillum marinum	GO.0043934	0.447199	2.98e-09	2.02e-08
Candidatus Puniceispirillum marinum	GO.0043937	0.327051	1.28e-07	5.64e-07
Candidatus Puniceispirillum marinum	GO.0047348	0.408092	5.04e-05	0.000118664
Candidatus Puniceispirillum marinum	GO.0047632	0.2447	0.00400727	0.00605504
Candidatus Puniceispirillum marinum	GO.0050126	0.289728	3.48e-06	1.08e-05
Candidatus Puniceispirillum marinum	GO.0050151	0.390041	1.49e-10	1.43e-09
Candidatus Puniceispirillum marinum	GO.0050797	0.435315	3.99e-13	8.12e-12
Candidatus Puniceispirillum marinum	GO.0051606	0.523635	1.9e-10	1.77e-09
Candidatus Puniceispirillum marinum	GO.0061710	0.192379	0.00284576	0.00444318
Bartonella bacilliformis	GO.0004358	0.373338	1.04e-09	8.05e-09
Bartonella bacilliformis	GO.0004645	0.286643	6.71e-06	1.95e-05
Bartonella bacilliformis	GO.0004766	0.231461	0.000245282	0.000488531
Bartonella bacilliformis	GO.0006188	0.353542	9.04e-09	5.45e-08
Bartonella bacilliformis	GO.0006213	0.420311	4.8e-12	6.99e-11
Bartonella bacilliformis	GO.0006567	0.231418	0.00229764	0.00367088
Bartonella bacilliformis	GO.0008108	0.374833	3.42e-09	2.28e-08
Bartonella bacilliformis	GO.0008444	0.276307	1.02e-05	2.82e-05
Bartonella bacilliformis	GO.0009002	0.228826	0.000290237	0.000567482
Bartonella bacilliformis	GO.0009305	0.253705	5.46e-05	0.00012623
Bartonella bacilliformis	GO.0009847	0.394688	6.79e-06	1.97e-05
Bartonella bacilliformis	GO.0016429	0.389017	1.68e-10	1.61e-09
Bartonella bacilliformis	GO.0018784	0.409502	1.31e-11	1.75e-10
Bartonella bacilliformis	GO.0019310	0.258503	0.000884135	0.00156043
Bartonella bacilliformis	GO.0022877	0.195815	0.00202854	0.00327084
Bartonella bacilliformis	GO.0030436	0.359808	4.26e-05	0.000102256
Bartonella bacilliformis	GO.0030975	0.292684	2.73e-06	8.77e-06
Bartonella bacilliformis	GO.0043141	0.383009	3.42e-10	3.01e-09
Bartonella bacilliformis	GO.0043884	0.322205	5.5e-06	1.64e-05
Bartonella bacilliformis	GO.0043896	0.297403	0.00566718	0.00827684
Bartonella bacilliformis	GO.0043934	0.438033	2.04e-09	1.47e-08
Bartonella bacilliformis	GO.0043937	0.385244	2.63e-10	2.4e-09
Bartonella bacilliformis	GO.0047348	0.313096	1.42e-06	4.89e-06
Bartonella bacilliformis	GO.0050126	0.205002	0.0012168	0.00206234
Bartonella bacilliformis	GO.0050151	0.211511	0.000835483	0.00148136
Bartonella bacilliformis	GO.0050797	0.395619	5.39e-05	0.000125043
Bartonella bacilliformis	GO.0051606	0.451883	1.01e-06	3.62e-06
Bartonella bacilliformis	GO.0061710	0.161622	0.0284331	0.0362872
Bartonella clarridgeiae	GO.0004358	0.317308	2.75e-05	6.87e-05
Bartonella clarridgeiae	GO.0006188	0.294094	2.43e-06	7.89e-06
Bartonella clarridgeiae	GO.0006213	0.3462	1.37e-05	3.67e-05
Bartonella clarridgeiae	GO.0008444	0.293055	6.77e-06	1.96e-05
Bartonella clarridgeiae	GO.0009847	0.395225	7.92e-11	8.17e-10
Bartonella clarridgeiae	GO.0016429	0.316392	1.4e-06	4.87e-06
Bartonella clarridgeiae	GO.0018784	0.336967	0.000259774	0.000512627
Bartonella clarridgeiae	GO.0030436	0.331869	8.06e-08	3.83e-07
Bartonella clarridgeiae	GO.0043141	0.359682	4.7e-09	3.05e-08
Bartonella clarridgeiae	GO.0043884	0.395561	7.6e-11	7.89e-10
Bartonella clarridgeiae	GO.0043896	0.191678	0.00253481	0.0040065
Bartonella clarridgeiae	GO.0043934	0.386028	2.4e-10	2.21e-09
Bartonella clarridgeiae	GO.0043937	0.313032	0.00116147	0.00197388
Bartonella clarridgeiae	GO.0047348	0.332212	7.79e-08	3.73e-07
Bartonella clarridgeiae	GO.0047632	0.319005	0.000166213	0.000342035
Bartonella clarridgeiae	GO.0050126	0.386553	0.0011479	0.00195417
Bartonella clarridgeiae	GO.0050151	0.335144	5.86e-08	2.89e-07
Bartonella clarridgeiae	GO.0050797	0.349557	1.37e-08	7.91e-08
Bartonella clarridgeiae	GO.0051606	0.426359	1.39e-12	2.32e-11
Ehrlichia ruminantium	GO.0004358	0.281235	6.92e-06	2e-05
Ehrlichia ruminantium	GO.0006188	0.179016	0.00487506	0.00722426
Ehrlichia ruminantium	GO.0006213	0.335059	5.91e-08	2.9e-07
Ehrlichia ruminantium	GO.0008444	0.216924	0.000605756	0.00111841
Ehrlichia ruminantium	GO.0009847	0.288247	3.93e-06	1.21e-05
Ehrlichia ruminantium	GO.0016429	0.260275	3.41e-05	8.38e-05
Ehrlichia ruminantium	GO.0018784	0.244812	0.00487995	0.00722594
Ehrlichia ruminantium	GO.0030436	0.247636	8.35e-05	0.000184492
Ehrlichia ruminantium	GO.0043141	0.2638	2.63e-05	6.63e-05
Ehrlichia ruminantium	GO.0043884	0.324206	1.67e-07	7.15e-07
Ehrlichia ruminantium	GO.0043896	0.228764	0.0087785	0.0123879
Ehrlichia ruminantium	GO.0043934	0.262287	2.94e-05	7.32e-05
Ehrlichia ruminantium	GO.0043937	0.183587	0.00386849	0.00588525
Ehrlichia ruminantium	GO.0047348	0.260298	3.4e-05	8.38e-05
Ehrlichia ruminantium	GO.0047632	0.159395	0.0123867	0.0169688
Ehrlichia ruminantium	GO.0050126	0.256642	0.00200505	0.00323569
Ehrlichia ruminantium	GO.0050797	0.359578	4.76e-09	3.08e-08
Ehrlichia ruminantium	GO.0051606	0.316431	3.44e-07	1.37e-06
Rickettsia typhi	GO.0006188	0.150203	0.0185512	0.0245392
Rickettsia typhi	GO.0030436	0.214822	0.000813505	0.00145037
Rickettsia typhi	GO.0043896	0.230792	0.00764168	0.0108474
Rickettsia typhi	GO.0043934	0.200441	0.0287997	0.0366819
Rickettsia typhi	GO.0047348	0.226386	0.000917529	0.00161344
Rickettsia typhi	GO.0051606	0.220065	0.0101118	0.014073
Arcobacter sp L	GO.0004358	0.338433	4.5e-07	1.76e-06
Arcobacter sp L	GO.0006188	0.33909	3.97e-08	2.04e-07
Arcobacter sp L	GO.0006213	0.357697	0.000258662	0.000511469
Arcobacter sp L	GO.0006567	0.153781	0.0233194	0.0302632
Arcobacter sp L	GO.0008108	0.247578	8.38e-05	0.000185018
Arcobacter sp L	GO.0008444	0.343687	2.5e-08	1.36e-07
Arcobacter sp L	GO.0009002	0.245948	9.38e-05	0.00020415
Arcobacter sp L	GO.0009305	0.215569	0.000657016	0.00119469
Arcobacter sp L	GO.0009847	0.475069	1.22e-07	5.4e-07
Arcobacter sp L	GO.0016429	0.371303	6.29e-09	4.01e-08
Arcobacter sp L	GO.0018784	0.337964	0.000885829	0.00156198
Arcobacter sp L	GO.0019310	0.210534	0.0318312	0.0402497
Arcobacter sp L	GO.0030436	0.473454	4.68e-15	1.91e-13
Arcobacter sp L	GO.0030975	0.298126	1.73e-06	5.83e-06
Arcobacter sp L	GO.0043141	0.441052	1.19e-06	4.21e-06
Arcobacter sp L	GO.0043884	0.377223	4.04e-05	9.74e-05
Arcobacter sp L	GO.0043896	0.272635	0.0314636	0.0398373
Arcobacter sp L	GO.0043934	0.48433	4.62e-08	2.36e-07
Arcobacter sp L	GO.0043937	0.349267	1.41e-08	8.07e-08
Arcobacter sp L	GO.0047348	0.409443	3.26e-06	1.02e-05
Arcobacter sp L	GO.0047632	0.23112	0.000250702	0.000497265
Arcobacter sp L	GO.0050126	0.339773	0.000755265	0.00135412
Arcobacter sp L	GO.0050151	0.145151	0.0229613	0.0298995
Arcobacter sp L	GO.0050797	0.402749	0.000473305	0.00089273
Arcobacter sp L	GO.0051606	0.485649	8.39e-08	3.97e-07
Arcobacter sp L	GO.0061710	0.151566	0.0174961	0.0232716
Campylobacter iguaniorum	GO.0004358	0.431047	7.27e-13	1.32e-11
Campylobacter iguaniorum	GO.0004645	0.284883	0.00327397	0.00504616
Campylobacter iguaniorum	GO.0004766	0.288624	3.81e-06	1.17e-05
Campylobacter iguaniorum	GO.0006188	0.431515	6.81e-13	1.27e-11
Campylobacter iguaniorum	GO.0006213	0.382716	3.54e-10	3.08e-09
Campylobacter iguaniorum	GO.0007062	0.262683	0.00864572	0.0122231
Campylobacter iguaniorum	GO.0008108	0.452298	2.54e-11	2.98e-10
Campylobacter iguaniorum	GO.0008444	0.40092	3.91e-11	4.39e-10
Campylobacter iguaniorum	GO.0009002	0.439196	2.29e-13	4.94e-12
Campylobacter iguaniorum	GO.0009305	0.390584	1.39e-10	1.35e-09
Campylobacter iguaniorum	GO.0009847	0.452799	4.67e-05	0.000110819
Campylobacter iguaniorum	GO.0016429	0.437941	2.74e-13	5.79e-12
Campylobacter iguaniorum	GO.0018784	0.443563	7.52e-07	2.79e-06
Campylobacter iguaniorum	GO.0019310	0.231751	0.000240753	0.000480007
Campylobacter iguaniorum	GO.0022877	0.312324	4.99e-07	1.94e-06
Campylobacter iguaniorum	GO.0030245	0.212334	0.00112395	0.00191509
Campylobacter iguaniorum	GO.0030436	0.459083	2.32e-11	2.8e-10
Campylobacter iguaniorum	GO.0030975	0.422492	2.36e-12	3.65e-11
Campylobacter iguaniorum	GO.0043141	0.434454	2.41e-10	2.21e-09
Campylobacter iguaniorum	GO.0043884	0.342777	2.74e-08	1.48e-07
Campylobacter iguaniorum	GO.0043896	0.319839	0.00213223	0.00342368
Campylobacter iguaniorum	GO.0043934	0.526618	2.94e-08	1.58e-07
Campylobacter iguaniorum	GO.0043937	0.428426	1.05e-12	1.78e-11
Campylobacter iguaniorum	GO.0047348	0.345931	2.76e-06	8.85e-06
Campylobacter iguaniorum	GO.0047632	0.234583	0.000200418	0.00040505
Campylobacter iguaniorum	GO.0050126	0.308604	6.96e-07	2.61e-06
Campylobacter iguaniorum	GO.0050151	0.174156	0.00619783	0.00897006
Campylobacter iguaniorum	GO.0050797	0.326609	0.000126901	0.000268913
Campylobacter iguaniorum	GO.0051606	0.511204	9.51e-06	2.66e-05
Campylobacter iguaniorum	GO.0061710	0.28335	5.85e-06	1.72e-05
Shewanella woodyi	GO.0004358	0.358927	4.85e-05	0.00011461
Shewanella woodyi	GO.0004645	0.164066	0.0391099	0.0488429
Shewanella woodyi	GO.0004766	0.17603	0.0172579	0.0230026
Shewanella woodyi	GO.0006188	0.355527	8.85e-07	3.24e-06
Shewanella woodyi	GO.0006213	0.332301	7.73e-08	3.7e-07
Shewanella woodyi	GO.0006567	0.24912	0.00109105	0.00187378
Shewanella woodyi	GO.0008108	0.283425	5.81e-06	1.72e-05
Shewanella woodyi	GO.0008444	0.298435	7.13e-06	2.05e-05
Shewanella woodyi	GO.0009002	0.232507	0.000229305	0.000459088
Shewanella woodyi	GO.0009305	0.230891	0.000254412	0.000504102
Shewanella woodyi	GO.0009847	0.367516	0.0136883	0.0186192
Shewanella woodyi	GO.0016429	0.35997	5.35e-05	0.000124675
Shewanella woodyi	GO.0018784	0.358134	5.55e-09	3.56e-08
Shewanella woodyi	GO.0030245	0.208611	0.00534566	0.00784937
Shewanella woodyi	GO.0030436	0.337768	0.000436444	0.000827264
Shewanella woodyi	GO.0030975	0.285471	4.93e-06	1.48e-05
Shewanella woodyi	GO.0043141	0.419976	0.000259781	0.000512627
Shewanella woodyi	GO.0043884	0.32674	0.00300905	0.00467913
Shewanella woodyi	GO.0043896	0.335858	0.00449169	0.00672354
Shewanella woodyi	GO.0043934	0.38875	0.00176463	0.00287913
Shewanella woodyi	GO.0043937	0.390012	1.43e-06	4.93e-06
Shewanella woodyi	GO.0047348	0.295184	2.21e-06	7.25e-06
Shewanella woodyi	GO.0047632	0.283486	0.00299213	0.00465657
Shewanella woodyi	GO.0050126	0.288103	3.98e-06	1.21e-05
Shewanella woodyi	GO.0050151	0.284274	5.43e-06	1.63e-05
Shewanella woodyi	GO.0050797	0.403353	4.46e-11	4.89e-10
Shewanella woodyi	GO.0051606	0.465814	3.68e-05	8.99e-05
Shewanella woodyi	GO.0061710	0.242625	0.000117564	0.000251065
Legionella oakridgensis	GO.0004358	0.330237	9.43e-08	4.33e-07
Legionella oakridgensis	GO.0006188	0.364529	2.78e-09	1.91e-08
Legionella oakridgensis	GO.0006213	0.286384	0.0053459	0.00784937
Legionella oakridgensis	GO.0007062	0.23092	0.0166172	0.0222567
Legionella oakridgensis	GO.0008108	0.221623	0.00122092	0.00206749
Legionella oakridgensis	GO.0008444	0.333981	6.56e-08	3.19e-07
Legionella oakridgensis	GO.0009002	0.213005	0.000765158	0.0013693
Legionella oakridgensis	GO.0009305	0.223429	0.000407199	0.000774888
Legionella oakridgensis	GO.0009847	0.371401	7.19e-08	3.48e-07
Legionella oakridgensis	GO.0016429	0.347778	1.65e-08	9.28e-08
Legionella oakridgensis	GO.0018784	0.30466	9.84e-07	3.55e-06
Legionella oakridgensis	GO.0019310	0.25184	6.23e-05	0.000141593
Legionella oakridgensis	GO.0030436	0.381318	0.000155302	0.000323392
Legionella oakridgensis	GO.0030975	0.227995	0.000305941	0.000596367
Legionella oakridgensis	GO.0043141	0.44068	1.85e-13	4.18e-12
Legionella oakridgensis	GO.0043884	0.250799	6.7e-05	0.000151097
Legionella oakridgensis	GO.0043934	0.316013	2.15e-06	7.08e-06
Legionella oakridgensis	GO.0043937	0.239611	0.000143896	0.000301931
Legionella oakridgensis	GO.0047348	0.373379	6.95e-09	4.37e-08
Legionella oakridgensis	GO.0050151	0.204067	0.00128304	0.00216317
Legionella oakridgensis	GO.0050797	0.412385	2.18e-10	2.02e-09
Legionella oakridgensis	GO.0051606	0.449574	2.54e-07	1.04e-06
[Haemophilus] ducreyi	GO.0004358	0.372959	0.000713202	0.00128711
[Haemophilus] ducreyi	GO.0004645	0.220683	0.000482227	0.000907776
[Haemophilus] ducreyi	GO.0004766	0.251499	0.000337434	0.000652071
[Haemophilus] ducreyi	GO.0006188	0.36489	2.11e-05	5.42e-05
[Haemophilus] ducreyi	GO.0006213	0.386309	3.49e-08	1.82e-07
[Haemophilus] ducreyi	GO.0007062	0.293349	0.000142777	0.00029991
[Haemophilus] ducreyi	GO.0008108	0.323958	1.71e-07	7.29e-07
[Haemophilus] ducreyi	GO.0008444	0.353094	8.33e-05	0.000184208
[Haemophilus] ducreyi	GO.0009002	0.26333	2.73e-05	6.83e-05
[Haemophilus] ducreyi	GO.0009305	0.26723	2.04e-05	5.25e-05
[Haemophilus] ducreyi	GO.0009847	0.392271	8.76e-05	0.000192889
[Haemophilus] ducreyi	GO.0016429	0.393886	0.000172286	0.000353775
[Haemophilus] ducreyi	GO.0018784	0.444886	5.04e-06	1.51e-05
[Haemophilus] ducreyi	GO.0019310	0.141976	0.0261725	0.0336479
[Haemophilus] ducreyi	GO.0030436	0.365983	2.44e-05	6.21e-05
[Haemophilus] ducreyi	GO.0030975	0.319764	2.66e-05	6.69e-05
[Haemophilus] ducreyi	GO.0043141	0.363675	0.000927338	0.00162326
[Haemophilus] ducreyi	GO.0043884	0.384992	8.89e-08	4.15e-07
[Haemophilus] ducreyi	GO.0043896	0.310335	0.0183862	0.0243712
[Haemophilus] ducreyi	GO.0043934	0.423013	0.0001559	0.000323935
[Haemophilus] ducreyi	GO.0043937	0.37204	7.96e-09	4.87e-08
[Haemophilus] ducreyi	GO.0047348	0.374417	9.23e-10	7.27e-09
[Haemophilus] ducreyi	GO.0047632	0.286347	0.022175	0.0289344
[Haemophilus] ducreyi	GO.0050126	0.311316	0.019293	0.0254504
[Haemophilus] ducreyi	GO.0050151	0.27723	0.00111808	0.00190679
[Haemophilus] ducreyi	GO.0050797	0.351254	0.000114808	0.000245999
[Haemophilus] ducreyi	GO.0051606	0.447064	1.01e-06	3.64e-06
[Haemophilus] ducreyi	GO.0061710	0.216004	0.00262297	0.00413564
Acinetobacter sp ADP1	GO.0004358	0.490361	4.91e-10	4.1e-09
Acinetobacter sp ADP1	GO.0004766	0.165679	0.00928591	0.0130233
Acinetobacter sp ADP1	GO.0006188	0.535377	1.45e-11	1.88e-10
Acinetobacter sp ADP1	GO.0006213	0.328164	1.15e-07	5.17e-07
Acinetobacter sp ADP1	GO.0006567	0.221501	0.0268212	0.0344358
Acinetobacter sp ADP1	GO.0007062	0.308712	0.00152574	0.00253235
Acinetobacter sp ADP1	GO.0008108	0.39926	4.81e-11	5.25e-10
Acinetobacter sp ADP1	GO.0008444	0.495187	3.02e-17	2.53e-15
Acinetobacter sp ADP1	GO.0009002	0.348241	1.57e-08	8.87e-08
Acinetobacter sp ADP1	GO.0009305	0.338237	4.32e-08	2.22e-07
Acinetobacter sp ADP1	GO.0009847	0.507397	0.000221049	0.000444876
Acinetobacter sp ADP1	GO.0016429	0.506924	6.36e-09	4.02e-08
Acinetobacter sp ADP1	GO.0018784	0.446089	8.39e-14	2.04e-12
Acinetobacter sp ADP1	GO.0019310	0.159721	0.0122062	0.0167424
Acinetobacter sp ADP1	GO.0022877	0.184307	0.00688974	0.00986742
Acinetobacter sp ADP1	GO.0030245	0.148097	0.038309	0.0479674
Acinetobacter sp ADP1	GO.0030436	0.490276	3.06e-08	1.63e-07
Acinetobacter sp ADP1	GO.0030975	0.395191	7.95e-11	8.17e-10
Acinetobacter sp ADP1	GO.0043141	0.478465	8.22e-05	0.000182058
Acinetobacter sp ADP1	GO.0043884	0.444351	1.08e-13	2.57e-12
Acinetobacter sp ADP1	GO.0043896	0.397932	5.3e-05	0.000123665
Acinetobacter sp ADP1	GO.0043934	0.496072	3.89e-05	9.45e-05
Acinetobacter sp ADP1	GO.0043937	0.440304	1.95e-13	4.36e-12
Acinetobacter sp ADP1	GO.0047348	0.391021	5.2e-05	0.000122088
Acinetobacter sp ADP1	GO.0047632	0.272383	1.38e-05	3.7e-05
Acinetobacter sp ADP1	GO.0050126	0.25054	6.83e-05	0.000153461
Acinetobacter sp ADP1	GO.0050151	0.364592	6.73e-06	1.95e-05
Acinetobacter sp ADP1	GO.0050797	0.488327	3.39e-10	3.01e-09
Acinetobacter sp ADP1	GO.0051606	0.592178	2.59e-11	3e-10
Acinetobacter sp ADP1	GO.0061710	0.222014	0.000444381	0.000841478
Aliivibrio fischeri	GO.0004358	0.354195	8.44e-09	5.12e-08
Aliivibrio fischeri	GO.0004645	0.140496	0.0277959	0.0355211
Aliivibrio fischeri	GO.0004766	0.221191	0.000705842	0.00127503
Aliivibrio fischeri	GO.0006188	0.355195	3.3e-08	1.74e-07
Aliivibrio fischeri	GO.0006213	0.318166	0.00161674	0.00266957
Aliivibrio fischeri	GO.0006567	0.239361	0.000217665	0.000438524
Aliivibrio fischeri	GO.0007062	0.136045	0.0390724	0.0488279
Aliivibrio fischeri	GO.0008108	0.285283	5e-06	1.5e-05
Aliivibrio fischeri	GO.0008444	0.361276	3.96e-09	2.6e-08
Aliivibrio fischeri	GO.0009002	0.281429	1.09e-05	3e-05
Aliivibrio fischeri	GO.0009305	0.281437	6.81e-06	1.97e-05
Aliivibrio fischeri	GO.0009847	0.366009	0.000986569	0.00171903
Aliivibrio fischeri	GO.0016429	0.342902	5.71e-08	2.82e-07
Aliivibrio fischeri	GO.0018784	0.383023	2.85e-06	9.1e-06
Aliivibrio fischeri	GO.0019310	0.223243	0.000411911	0.000782305
Aliivibrio fischeri	GO.0022877	0.157802	0.0388513	0.0486147
Aliivibrio fischeri	GO.0030436	0.407177	2.93e-06	9.3e-06
Aliivibrio fischeri	GO.0030975	0.297386	1.84e-06	6.15e-06
Aliivibrio fischeri	GO.0043141	0.349667	0.000132402	0.000279646
Aliivibrio fischeri	GO.0043884	0.362131	6.34e-09	4.02e-08
Aliivibrio fischeri	GO.0043896	0.36574	2.43e-09	1.7e-08
Aliivibrio fischeri	GO.0043934	0.411754	2.17e-07	9.03e-07
Aliivibrio fischeri	GO.0043937	0.376525	7.26e-10	5.89e-09
Aliivibrio fischeri	GO.0047348	0.362941	0.00123951	0.00209529
Aliivibrio fischeri	GO.0047632	0.225155	0.000365735	0.00070084
Aliivibrio fischeri	GO.0050126	0.30109	4.2e-05	0.000100844
Aliivibrio fischeri	GO.0050151	0.167782	0.00984457	0.013731
Aliivibrio fischeri	GO.0050797	0.383044	3.41e-10	3.01e-09
Aliivibrio fischeri	GO.0051606	0.427846	6.05e-06	1.78e-05
Aliivibrio fischeri	GO.0061710	0.197178	0.00188313	0.00304917
Calyptogena okutanii thioautotrophic gill symbiont	GO.0004358	0.363141	3.24e-09	2.17e-08
Calyptogena okutanii thioautotrophic gill symbiont	GO.0004645	0.216149	0.00259525	0.00409529
Calyptogena okutanii thioautotrophic gill symbiont	GO.0004766	0.16129	0.0182345	0.0242035
Calyptogena okutanii thioautotrophic gill symbiont	GO.0006188	0.347599	1.68e-08	9.41e-08
Calyptogena okutanii thioautotrophic gill symbiont	GO.0006213	0.35155	1.11e-08	6.54e-08
Calyptogena okutanii thioautotrophic gill symbiont	GO.0008108	0.340747	5.71e-08	2.82e-07
Calyptogena okutanii thioautotrophic gill symbiont	GO.0008444	0.356887	6.34e-09	4.02e-08
Calyptogena okutanii thioautotrophic gill symbiont	GO.0009002	0.267152	2.05e-05	5.27e-05
Calyptogena okutanii thioautotrophic gill symbiont	GO.0009305	0.216019	0.000639588	0.00117222
Calyptogena okutanii thioautotrophic gill symbiont	GO.0009847	0.390363	2.73e-05	6.84e-05
Calyptogena okutanii thioautotrophic gill symbiont	GO.0016429	0.406557	1.92e-11	2.39e-10
Calyptogena okutanii thioautotrophic gill symbiont	GO.0018784	0.414901	6.49e-12	9.11e-11
Calyptogena okutanii thioautotrophic gill symbiont	GO.0019310	0.278508	8e-05	0.000177721
Calyptogena okutanii thioautotrophic gill symbiont	GO.0022877	0.152066	0.0171214	0.0228682
Calyptogena okutanii thioautotrophic gill symbiont	GO.0030436	0.384948	1.92e-06	6.37e-06
Calyptogena okutanii thioautotrophic gill symbiont	GO.0030975	0.29748	1.82e-06	6.12e-06
Calyptogena okutanii thioautotrophic gill symbiont	GO.0043141	0.394568	8.58e-11	8.72e-10
Calyptogena okutanii thioautotrophic gill symbiont	GO.0043884	0.429012	1.48e-11	1.91e-10
Calyptogena okutanii thioautotrophic gill symbiont	GO.0043896	0.269623	0.0148661	0.0201216
Calyptogena okutanii thioautotrophic gill symbiont	GO.0043934	0.438487	2.34e-07	9.64e-07
Calyptogena okutanii thioautotrophic gill symbiont	GO.0043937	0.407476	1.7e-11	2.15e-10
Calyptogena okutanii thioautotrophic gill symbiont	GO.0047348	0.359711	0.000308706	0.000601149
Calyptogena okutanii thioautotrophic gill symbiont	GO.0047632	0.163308	0.0103646	0.014404
Calyptogena okutanii thioautotrophic gill symbiont	GO.0050126	0.257092	0.000153391	0.000320105
Calyptogena okutanii thioautotrophic gill symbiont	GO.0050151	0.267553	1.99e-05	5.14e-05
Calyptogena okutanii thioautotrophic gill symbiont	GO.0050797	0.390085	7.1e-05	0.000159206
Calyptogena okutanii thioautotrophic gill symbiont	GO.0051606	0.456317	1.1e-08	6.5e-08
Calyptogena okutanii thioautotrophic gill symbiont	GO.0061710	0.199283	0.00167705	0.00275025
Brachyspira murdochii	GO.0004358	0.361555	3.84e-09	2.53e-08
Brachyspira murdochii	GO.0006188	0.326584	1.34e-07	5.86e-07
Brachyspira murdochii	GO.0006213	0.433902	4.87e-13	9.45e-12
Brachyspira murdochii	GO.0008108	0.224961	0.023062	0.0299494
Brachyspira murdochii	GO.0008444	0.295531	9.29e-06	2.6e-05
Brachyspira murdochii	GO.0009847	0.404888	2.37e-11	2.83e-10
Brachyspira murdochii	GO.0016429	0.376069	7.65e-10	6.15e-09
Brachyspira murdochii	GO.0018784	0.314718	2.14e-05	5.48e-05
Brachyspira murdochii	GO.0030436	0.365009	2.64e-09	1.82e-08
Brachyspira murdochii	GO.0030975	0.244908	0.00854127	0.0120886
Brachyspira murdochii	GO.0043141	0.418839	3.85e-12	5.69e-11
Brachyspira murdochii	GO.0043884	0.409736	4.08e-11	4.54e-10
Brachyspira murdochii	GO.0043896	0.285467	4.87e-05	0.000114992
Brachyspira murdochii	GO.0043934	0.40944	1.32e-11	1.75e-10
Brachyspira murdochii	GO.0043937	0.334362	2.22e-07	9.23e-07
Brachyspira murdochii	GO.0047348	0.255768	0.0292316	0.0372074
Brachyspira murdochii	GO.0047632	0.226572	0.000334657	0.000648399
Brachyspira murdochii	GO.0050126	0.34622	1.45e-07	6.27e-07
Brachyspira murdochii	GO.0050151	0.238558	0.000154335	0.000321726
Brachyspira murdochii	GO.0050797	0.398601	5.22e-11	5.64e-10
Brachyspira murdochii	GO.0051606	0.448658	5.73e-14	1.47e-12
Borrelia parkeri	GO.0004358	0.437542	2.9e-13	6.06e-12
Borrelia parkeri	GO.0004645	0.2203	0.00049364	0.000925635
Borrelia parkeri	GO.0004766	0.279815	7.74e-06	2.21e-05
Borrelia parkeri	GO.0006188	0.488259	6.44e-09	4.06e-08
Borrelia parkeri	GO.0006213	0.425901	8e-07	2.95e-06
Borrelia parkeri	GO.0006567	0.291943	2.9e-06	9.22e-06
Borrelia parkeri	GO.0007062	0.253726	0.0250704	0.0323608
Borrelia parkeri	GO.0008108	0.328012	1.17e-07	5.22e-07
Borrelia parkeri	GO.0008444	0.398814	5.08e-11	5.52e-10
Borrelia parkeri	GO.0009002	0.33566	5.57e-08	2.77e-07
Borrelia parkeri	GO.0009305	0.335987	5.39e-08	2.7e-07
Borrelia parkeri	GO.0009847	0.52478	1.35e-05	3.65e-05
Borrelia parkeri	GO.0016429	0.461648	7.92e-15	3.11e-13
Borrelia parkeri	GO.0018784	0.591914	1.6e-17	1.61e-15
Borrelia parkeri	GO.0019310	0.233472	0.000215419	0.000434455
Borrelia parkeri	GO.0022877	0.210847	0.000868619	0.00153445
Borrelia parkeri	GO.0030436	0.489256	2.56e-06	8.26e-06
Borrelia parkeri	GO.0030975	0.392747	1.07e-10	1.07e-09
Borrelia parkeri	GO.0043141	0.44548	4.63e-06	1.41e-05
Borrelia parkeri	GO.0043884	0.383647	5.66e-08	2.81e-07
Borrelia parkeri	GO.0043896	0.33234	0.000575008	0.00106676
Borrelia parkeri	GO.0043934	0.533404	6.34e-07	2.39e-06
Borrelia parkeri	GO.0043937	0.408311	1.53e-11	1.96e-10
Borrelia parkeri	GO.0047348	0.475152	7.73e-07	2.86e-06
Borrelia parkeri	GO.0047632	0.266423	2.17e-05	5.54e-05
Borrelia parkeri	GO.0050126	0.281877	0.000692231	0.00125516
Borrelia parkeri	GO.0050151	0.310062	0.000266464	0.000525276
Borrelia parkeri	GO.0050797	0.36942	1.62e-09	1.17e-08
Borrelia parkeri	GO.0051606	0.578885	1.39e-08	7.99e-08
Borrelia parkeri	GO.0061710	0.267804	0.00010143	0.000219784
Acholeplasma oculi	GO.0004358	0.422401	1.4e-11	1.83e-10
Acholeplasma oculi	GO.0004645	0.24058	0.00526891	0.00775571
Acholeplasma oculi	GO.0004766	0.155396	0.0159557	0.0214453
Acholeplasma oculi	GO.0006188	0.432091	5.92e-08	2.9e-07
Acholeplasma oculi	GO.0006213	0.43674	3.25e-13	6.73e-12
Acholeplasma oculi	GO.0007062	0.311425	0.0340052	0.042914
Acholeplasma oculi	GO.0008108	0.327572	1.22e-07	5.4e-07
Acholeplasma oculi	GO.0008444	0.441684	4.32e-10	3.64e-09
Acholeplasma oculi	GO.0009002	0.278621	8.51e-06	2.41e-05
Acholeplasma oculi	GO.0009305	0.253515	5.54e-05	0.000127633
Acholeplasma oculi	GO.0009847	0.523821	0.000152006	0.000318252
Acholeplasma oculi	GO.0016429	0.476962	8.62e-15	3.24e-13
Acholeplasma oculi	GO.0018784	0.473054	2.27e-09	1.61e-08
Acholeplasma oculi	GO.0019310	0.15194	0.0172156	0.0229751
Acholeplasma oculi	GO.0030436	0.46964	1.3e-05	3.51e-05
Acholeplasma oculi	GO.0030975	0.327783	1.19e-07	5.31e-07
Acholeplasma oculi	GO.0043141	0.478674	4.03e-05	9.73e-05
Acholeplasma oculi	GO.0043884	0.53047	3.9e-20	7.5e-18
Acholeplasma oculi	GO.0043896	0.380343	0.000303372	0.000591961
Acholeplasma oculi	GO.0043934	0.511182	3.31e-08	1.74e-07
Acholeplasma oculi	GO.0043937	0.428787	9.95e-13	1.71e-11
Acholeplasma oculi	GO.0047348	0.427517	0.0040733	0.00614512
Acholeplasma oculi	GO.0047632	0.291045	3.13e-06	9.85e-06
Acholeplasma oculi	GO.0050126	0.364287	0.000165792	0.000341775
Acholeplasma oculi	GO.0050151	0.329425	1.02e-07	4.63e-07
Acholeplasma oculi	GO.0050797	0.476625	2.59e-12	3.96e-11
Acholeplasma oculi	GO.0051606	0.572996	1.06e-09	8.14e-09
Acholeplasma oculi	GO.0061710	0.221163	0.00110512	0.00188972
Candidatus Phytoplasma australiense	GO.0004358	0.2478	0.000267735	0.000527241
Candidatus Phytoplasma australiense	GO.0006188	0.303413	1.1e-06	3.91e-06
Candidatus Phytoplasma australiense	GO.0006213	0.240175	0.000247791	0.000492508
Candidatus Phytoplasma australiense	GO.0008108	0.205802	0.00116256	0.00197388
Candidatus Phytoplasma australiense	GO.0008444	0.258409	3.9e-05	9.46e-05
Candidatus Phytoplasma australiense	GO.0009002	0.173414	0.00642571	0.00926497
Candidatus Phytoplasma australiense	GO.0009305	0.162064	0.0109734	0.0152171
Candidatus Phytoplasma australiense	GO.0009847	0.356958	3.05e-07	1.23e-06
Candidatus Phytoplasma australiense	GO.0016429	0.311626	1.43e-06	4.93e-06
Candidatus Phytoplasma australiense	GO.0018784	0.30739	0.00549845	0.00806103
Candidatus Phytoplasma australiense	GO.0019310	0.205802	0.00116252	0.00197388
Candidatus Phytoplasma australiense	GO.0030436	0.370121	1.5e-09	1.1e-08
Candidatus Phytoplasma australiense	GO.0030975	0.180154	0.00460468	0.00687127
Candidatus Phytoplasma australiense	GO.0043141	0.321664	2.12e-07	8.9e-07
Candidatus Phytoplasma australiense	GO.0043884	0.363963	2.96e-09	2.01e-08
Candidatus Phytoplasma australiense	GO.0043896	0.253744	5.45e-05	0.000126186
Candidatus Phytoplasma australiense	GO.0043934	0.415924	5.67e-12	8.08e-11
Candidatus Phytoplasma australiense	GO.0043937	0.286465	4.55e-06	1.38e-05
Candidatus Phytoplasma australiense	GO.0047348	0.32452	1.63e-07	6.97e-07
Candidatus Phytoplasma australiense	GO.0050126	0.226477	0.00343579	0.00529134
Candidatus Phytoplasma australiense	GO.0050151	0.174486	0.00609878	0.00884668
Candidatus Phytoplasma australiense	GO.0050797	0.377603	6.42e-05	0.000145127
Candidatus Phytoplasma australiense	GO.0051606	0.399336	1.16e-09	8.83e-09
Onion yellows phytoplasma	GO.0004358	0.202272	0.00563196	0.00823792
Onion yellows phytoplasma	GO.0006188	0.171091	0.00718842	0.0102646
Onion yellows phytoplasma	GO.0006213	0.203684	0.00131119	0.00220612
Onion yellows phytoplasma	GO.0007062	0.149528	0.0190942	0.0252054
Onion yellows phytoplasma	GO.0008444	0.171093	0.0071878	0.0102646
Onion yellows phytoplasma	GO.0009847	0.205381	0.00178817	0.00291259
Onion yellows phytoplasma	GO.0016429	0.186523	0.00920089	0.012927
Onion yellows phytoplasma	GO.0018784	0.165098	0.00954054	0.0133456
Onion yellows phytoplasma	GO.0030436	0.214227	0.000822282	0.00146336
Onion yellows phytoplasma	GO.0030975	0.14013	0.0282097	0.036026
Onion yellows phytoplasma	GO.0043141	0.211592	0.000831497	0.00147702
Onion yellows phytoplasma	GO.0043884	0.283685	0.000633837	0.00116355
Onion yellows phytoplasma	GO.0043896	0.237704	0.00350007	0.0053731
Onion yellows phytoplasma	GO.0043934	0.229526	0.000277599	0.000543879
Onion yellows phytoplasma	GO.0043937	0.174927	0.00596868	0.00867105
Onion yellows phytoplasma	GO.0047348	0.180738	0.00447108	0.00669791
Onion yellows phytoplasma	GO.0050126	0.133397	0.0368323	0.0462086
Onion yellows phytoplasma	GO.0050151	0.201284	0.00725408	0.010343
Onion yellows phytoplasma	GO.0050797	0.273715	0.00111579	0.00190458
Onion yellows phytoplasma	GO.0051606	0.23134	0.000247191	0.000491823
Spiroplasma apis	GO.0004358	0.285811	4.8e-06	1.45e-05
Spiroplasma apis	GO.0006188	0.263556	2.68e-05	6.73e-05
Spiroplasma apis	GO.0006213	0.243169	0.000113323	0.000243359
Spiroplasma apis	GO.0008108	0.196902	0.0300466	0.0381689
Spiroplasma apis	GO.0008444	0.330614	9.1e-08	4.22e-07
Spiroplasma apis	GO.0009002	0.190582	0.0317845	0.0402172
Spiroplasma apis	GO.0009847	0.353953	8.78e-06	2.47e-05
Spiroplasma apis	GO.0016429	0.318289	2.9e-07	1.17e-06
Spiroplasma apis	GO.0018784	0.300328	0.000317107	0.000616883
Spiroplasma apis	GO.0030436	0.30223	1.63e-05	4.3e-05
Spiroplasma apis	GO.0030975	0.222704	0.0112824	0.0155781
Spiroplasma apis	GO.0043141	0.291576	0.000141673	0.000297915
Spiroplasma apis	GO.0043884	0.398298	5.42e-11	5.82e-10
Spiroplasma apis	GO.0043896	0.312988	0.000715415	0.00128911
Spiroplasma apis	GO.0043934	0.365225	2.58e-09	1.78e-08
Spiroplasma apis	GO.0043937	0.317578	3.02e-06	9.52e-06
Spiroplasma apis	GO.0047348	0.312316	8.22e-06	2.34e-05
Spiroplasma apis	GO.0047632	0.270291	1.62e-05	4.27e-05
Spiroplasma apis	GO.0050126	0.310011	0.0024167	0.0038356
Spiroplasma apis	GO.0050151	0.237581	0.000164639	0.000340254
Spiroplasma apis	GO.0050797	0.299702	1.51e-06	5.16e-06
Spiroplasma apis	GO.0051606	0.371891	1.23e-09	9.22e-09
Spiroplasma apis	GO.0061710	0.184043	0.0172253	0.0229751
Spiroplasma cantharicola	GO.0004358	0.408254	8.22e-10	6.53e-09
Spiroplasma cantharicola	GO.0004645	0.182996	0.00398716	0.00603412
Spiroplasma cantharicola	GO.0006188	0.393484	9.79e-11	9.91e-10
Spiroplasma cantharicola	GO.0006213	0.328578	1.11e-07	5e-07
Spiroplasma cantharicola	GO.0007062	0.263209	0.00315178	0.0048774
Spiroplasma cantharicola	GO.0008108	0.305298	9.31e-07	3.37e-06
Spiroplasma cantharicola	GO.0008444	0.456653	3.18e-14	9.17e-13
Spiroplasma cantharicola	GO.0009002	0.247985	8.15e-05	0.000180941
Spiroplasma cantharicola	GO.0009305	0.22238	0.00043448	0.000824354
Spiroplasma cantharicola	GO.0009847	0.479946	3.97e-06	1.21e-05
Spiroplasma cantharicola	GO.0016429	0.445901	5.55e-11	5.93e-10
Spiroplasma cantharicola	GO.0018784	0.346378	1.9e-08	1.06e-07
Spiroplasma cantharicola	GO.0030436	0.440804	2.64e-07	1.08e-06
Spiroplasma cantharicola	GO.0030975	0.327897	1.18e-07	5.26e-07
Spiroplasma cantharicola	GO.0043141	0.43188	9.4e-08	4.33e-07
Spiroplasma cantharicola	GO.0043884	0.488139	1.43e-10	1.38e-09
Spiroplasma cantharicola	GO.0043896	0.401017	2.76e-05	6.9e-05
Spiroplasma cantharicola	GO.0043934	0.492173	3.18e-08	1.69e-07
Spiroplasma cantharicola	GO.0043937	0.393361	9.94e-11	1e-09
Spiroplasma cantharicola	GO.0047348	0.49788	3.37e-05	8.31e-05
Spiroplasma cantharicola	GO.0047632	0.28584	1.02e-05	2.82e-05
Spiroplasma cantharicola	GO.0050126	0.335943	5.41e-08	2.7e-07
Spiroplasma cantharicola	GO.0050151	0.296804	1.93e-06	6.41e-06
Spiroplasma cantharicola	GO.0050797	0.35599	6.98e-09	4.37e-08
Spiroplasma cantharicola	GO.0051606	0.510712	5.07e-14	1.32e-12
Spiroplasma cantharicola	GO.0061710	0.184751	0.00364404	0.00558075
Spiroplasma diminutum	GO.0004358	0.240161	0.000138713	0.000292653
Spiroplasma diminutum	GO.0006188	0.269028	1.78e-05	4.65e-05
Spiroplasma diminutum	GO.0006213	0.218923	0.000536844	0.00099982
Spiroplasma diminutum	GO.0008108	0.182157	0.00416123	0.00626793
Spiroplasma diminutum	GO.0008444	0.319211	2.67e-07	1.09e-06
Spiroplasma diminutum	GO.0009002	0.18956	0.00442546	0.00663992
Spiroplasma diminutum	GO.0009305	0.140521	0.0277677	0.0355211
Spiroplasma diminutum	GO.0009847	0.383239	1.71e-05	4.47e-05
Spiroplasma diminutum	GO.0016429	0.298011	1.74e-06	5.88e-06
Spiroplasma diminutum	GO.0018784	0.283404	5.82e-06	1.72e-05
Spiroplasma diminutum	GO.0030436	0.373223	1.06e-09	8.12e-09
Spiroplasma diminutum	GO.0030975	0.212931	0.00111271	0.00190099
Spiroplasma diminutum	GO.0043141	0.327416	1.24e-07	5.46e-07
Spiroplasma diminutum	GO.0043884	0.404257	2.14e-07	8.95e-07
Spiroplasma diminutum	GO.0043896	0.313259	4.59e-07	1.79e-06
Spiroplasma diminutum	GO.0043934	0.381118	4.27e-10	3.62e-09
Spiroplasma diminutum	GO.0043937	0.310083	6.1e-07	2.3e-06
Spiroplasma diminutum	GO.0047348	0.331381	0.00982119	0.0137083
Spiroplasma diminutum	GO.0047632	0.17371	0.00633385	0.00914626
Spiroplasma diminutum	GO.0050126	0.226857	0.00914078	0.0128613
Spiroplasma diminutum	GO.0050151	0.177989	0.00513136	0.00756503
Spiroplasma diminutum	GO.0050797	0.340057	5.55e-05	0.000127722
Spiroplasma diminutum	GO.0051606	0.401796	3.5e-11	3.98e-10
Spiroplasma syrphidicola	GO.0004358	0.283585	5.74e-06	1.7e-05
Spiroplasma syrphidicola	GO.0004645	0.192673	0.00358179	0.00548979
Spiroplasma syrphidicola	GO.0004766	0.183202	0.0039453	0.0059842
Spiroplasma syrphidicola	GO.0006188	0.282721	6.15e-06	1.8e-05
Spiroplasma syrphidicola	GO.0006213	0.266207	2.2e-05	5.61e-05
Spiroplasma syrphidicola	GO.0006567	0.148772	0.0197187	0.0259763
Spiroplasma syrphidicola	GO.0008108	0.271582	1.47e-05	3.9e-05
Spiroplasma syrphidicola	GO.0008444	0.303857	1.06e-06	3.78e-06
Spiroplasma syrphidicola	GO.0009002	0.197802	0.00181978	0.00296157
Spiroplasma syrphidicola	GO.0009305	0.204861	0.00122658	0.00207525
Spiroplasma syrphidicola	GO.0009847	0.341146	1.07e-05	2.96e-05
Spiroplasma syrphidicola	GO.0016429	0.3433	2.6e-08	1.42e-07
Spiroplasma syrphidicola	GO.0018784	0.206864	0.00109397	0.00187566
Spiroplasma syrphidicola	GO.0019310	0.230483	0.00297426	0.00463252
Spiroplasma syrphidicola	GO.0030245	0.16567	0.00928979	0.0130233
Spiroplasma syrphidicola	GO.0030436	0.341844	4.41e-08	2.26e-07
Spiroplasma syrphidicola	GO.0030975	0.247054	8.69e-05	0.000191607
Spiroplasma syrphidicola	GO.0043141	0.350233	5.25e-08	2.64e-07
Spiroplasma syrphidicola	GO.0043884	0.294733	2.3e-06	7.5e-06
Spiroplasma syrphidicola	GO.0043896	0.20803	0.0187636	0.0247987
Spiroplasma syrphidicola	GO.0043934	0.332877	7.31e-08	3.53e-07
Spiroplasma syrphidicola	GO.0043937	0.297108	1.88e-06	6.28e-06
Spiroplasma syrphidicola	GO.0047632	0.209277	0.000951769	0.00166149
Spiroplasma syrphidicola	GO.0050126	0.300493	1.41e-06	4.89e-06
Spiroplasma syrphidicola	GO.0050151	0.152136	0.01707	0.0228153
Spiroplasma syrphidicola	GO.0050797	0.371514	1.45e-07	6.27e-07
Spiroplasma syrphidicola	GO.0051606	0.330286	9.39e-08	4.33e-07
Spiroplasma syrphidicola	GO.0061710	0.134619	0.0351195	0.0441463
Mycoplasma canadense	GO.0004358	0.264081	2.58e-05	6.53e-05
Mycoplasma canadense	GO.0006188	0.293696	6.71e-05	0.000151097
Mycoplasma canadense	GO.0006213	0.283774	5.65e-06	1.68e-05
Mycoplasma canadense	GO.0008108	0.171068	0.0352187	0.044242
Mycoplasma canadense	GO.0008444	0.325882	1.43e-07	6.2e-07
Mycoplasma canadense	GO.0009002	0.167758	0.0122127	0.0167424
Mycoplasma canadense	GO.0009847	0.392613	0.000170657	0.000350805
Mycoplasma canadense	GO.0016429	0.305933	2.42e-05	6.16e-05
Mycoplasma canadense	GO.0018784	0.296278	0.000271386	0.000533337
Mycoplasma canadense	GO.0030436	0.318604	0.00320029	0.00494848
Mycoplasma canadense	GO.0030975	0.204715	0.00207441	0.0033392
Mycoplasma canadense	GO.0043141	0.334833	0.00305372	0.00474474
Mycoplasma canadense	GO.0043884	0.413269	6.86e-05	0.000154082
Mycoplasma canadense	GO.0043896	0.284774	0.00271076	0.0042566
Mycoplasma canadense	GO.0043934	0.384718	4.67e-06	1.41e-05
Mycoplasma canadense	GO.0043937	0.302723	1.16e-06	4.12e-06
Mycoplasma canadense	GO.0047348	0.431113	7.93e-09	4.87e-08
Mycoplasma canadense	GO.0047632	0.17537	0.00584022	0.00851016
Mycoplasma canadense	GO.0050151	0.270405	1.6e-05	4.24e-05
Mycoplasma canadense	GO.0050797	0.300442	5.39e-05	0.000125043
Mycoplasma canadense	GO.0051606	0.418282	1.46e-07	6.31e-07
Mycoplasma capricolum	GO.0004358	0.255059	0.0015771	0.00260809
Mycoplasma capricolum	GO.0006188	0.269914	1.67e-05	4.37e-05
Mycoplasma capricolum	GO.0006213	0.209668	0.00145667	0.0024282
Mycoplasma capricolum	GO.0008108	0.171215	0.00714564	0.0102187
Mycoplasma capricolum	GO.0008444	0.306209	8.59e-07	3.15e-06
Mycoplasma capricolum	GO.0009002	0.172932	0.0065778	0.00946212
Mycoplasma capricolum	GO.0009305	0.159851	0.0121343	0.0166586
Mycoplasma capricolum	GO.0009847	0.336939	2.94e-06	9.3e-06
Mycoplasma capricolum	GO.0016429	0.308815	5.58e-05	0.000128225
Mycoplasma capricolum	GO.0018784	0.30704	7.99e-07	2.95e-06
Mycoplasma capricolum	GO.0030436	0.326752	1.32e-07	5.79e-07
Mycoplasma capricolum	GO.0030975	0.192335	0.00244745	0.00387479
Mycoplasma capricolum	GO.0043141	0.255596	4.78e-05	0.000113066
Mycoplasma capricolum	GO.0043884	0.388889	1.71e-10	1.62e-09
Mycoplasma capricolum	GO.0043896	0.20916	0.011917	0.016372
Mycoplasma capricolum	GO.0043934	0.383981	1.07e-06	3.83e-06
Mycoplasma capricolum	GO.0043937	0.235103	0.000193726	0.000391939
Mycoplasma capricolum	GO.0047348	0.365842	0.00397298	0.0060174
Mycoplasma capricolum	GO.0047632	0.239896	0.00100774	0.00174699
Mycoplasma capricolum	GO.0050126	0.288649	0.000341279	0.000657253
Mycoplasma capricolum	GO.0050151	0.185737	0.00346323	0.00532507
Mycoplasma capricolum	GO.0050797	0.273924	0.000118078	0.000251882
Mycoplasma capricolum	GO.0051606	0.381576	4.05e-10	3.47e-09
Mycoplasma mycoides	GO.0004358	0.421817	2.09e-07	8.78e-07
Mycoplasma mycoides	GO.0006188	0.36968	1.57e-09	1.15e-08
Mycoplasma mycoides	GO.0006213	0.379112	0.000158744	0.000329132
Mycoplasma mycoides	GO.0006567	0.184946	0.0112166	0.0155207
Mycoplasma mycoides	GO.0008108	0.328851	0.00446942	0.00669791
Mycoplasma mycoides	GO.0008444	0.364404	2.82e-09	1.92e-08
Mycoplasma mycoides	GO.0009002	0.278644	0.00427837	0.00642927
Mycoplasma mycoides	GO.0009305	0.245697	0.00263778	0.00415218
Mycoplasma mycoides	GO.0009847	0.416621	8.89e-05	0.000195213
Mycoplasma mycoides	GO.0016429	0.420898	1.59e-05	4.21e-05
Mycoplasma mycoides	GO.0018784	0.346637	1.85e-08	1.03e-07
Mycoplasma mycoides	GO.0019310	0.219917	0.00263078	0.00414455
Mycoplasma mycoides	GO.0030436	0.39899	5.33e-07	2.05e-06
Mycoplasma mycoides	GO.0030975	0.291408	0.000152267	0.000318353
Mycoplasma mycoides	GO.0043141	0.396296	9.22e-07	3.35e-06
Mycoplasma mycoides	GO.0043884	0.434552	3.21e-10	2.88e-09
Mycoplasma mycoides	GO.0043896	0.364295	0.000152385	0.000318353
Mycoplasma mycoides	GO.0043934	0.429632	3.68e-08	1.9e-07
Mycoplasma mycoides	GO.0043937	0.365748	2.43e-09	1.7e-08
Mycoplasma mycoides	GO.0047348	0.390884	1.34e-10	1.31e-09
Mycoplasma mycoides	GO.0047632	0.255565	0.00325547	0.00502572
Mycoplasma mycoides	GO.0050126	0.257709	0.00833525	0.0118144
Mycoplasma mycoides	GO.0050151	0.330481	0.000987412	0.00171903
Mycoplasma mycoides	GO.0050797	0.434483	0.000335123	0.000648646
Mycoplasma mycoides	GO.0051606	0.469654	2.23e-15	9.96e-14
Mycoplasma penetrans	GO.0004358	0.340007	3.62e-08	1.88e-07
Mycoplasma penetrans	GO.0006188	0.348763	1.49e-08	8.44e-08
Mycoplasma penetrans	GO.0006213	0.281912	6.56e-06	1.92e-05
Mycoplasma penetrans	GO.0008108	0.236182	0.000180522	0.00036911
Mycoplasma penetrans	GO.0008444	0.382312	3.72e-10	3.22e-09
Mycoplasma penetrans	GO.0009002	0.194807	0.00214255	0.00343739
Mycoplasma penetrans	GO.0009305	0.165473	0.00937556	0.013134
Mycoplasma penetrans	GO.0009847	0.459357	5.4e-08	2.7e-07
Mycoplasma penetrans	GO.0016429	0.363784	3.02e-09	2.03e-08
Mycoplasma penetrans	GO.0018784	0.331953	7.99e-08	3.81e-07
Mycoplasma penetrans	GO.0030436	0.384277	2.95e-10	2.67e-09
Mycoplasma penetrans	GO.0030975	0.271485	7.68e-05	0.000171299
Mycoplasma penetrans	GO.0043141	0.397712	5.83e-11	6.19e-10
Mycoplasma penetrans	GO.0043884	0.45173	3.62e-14	1.01e-12
Mycoplasma penetrans	GO.0043896	0.307601	0.00103223	0.00178252
Mycoplasma penetrans	GO.0043934	0.450022	4.68e-14	1.25e-12
Mycoplasma penetrans	GO.0043937	0.326084	1.4e-07	6.11e-07
Mycoplasma penetrans	GO.0047348	0.521571	3.35e-12	5.07e-11
Mycoplasma penetrans	GO.0047632	0.205902	0.00151256	0.00251265
Mycoplasma penetrans	GO.0050126	0.256475	4.49e-05	0.000106955
Mycoplasma penetrans	GO.0050151	0.25834	3.92e-05	9.49e-05
Mycoplasma penetrans	GO.0050797	0.373695	1e-09	7.79e-09
Mycoplasma penetrans	GO.0051606	0.49086	6.45e-17	4.77e-15
Mycoplasma putrefaciens	GO.0004358	0.356225	8.56e-06	2.43e-05
Mycoplasma putrefaciens	GO.0006188	0.410899	2.57e-10	2.35e-09
Mycoplasma putrefaciens	GO.0006213	0.332463	7.61e-08	3.66e-07
Mycoplasma putrefaciens	GO.0008108	0.312532	4.9e-07	1.9e-06
Mycoplasma putrefaciens	GO.0008444	0.4423	1.46e-13	3.38e-12
Mycoplasma putrefaciens	GO.0009002	0.255903	0.000919823	0.00161452
Mycoplasma putrefaciens	GO.0009305	0.219941	0.0055696	0.0081529
Mycoplasma putrefaciens	GO.0009847	0.437	7.12e-09	4.43e-08
Mycoplasma putrefaciens	GO.0016429	0.426531	2.2e-09	1.57e-08
Mycoplasma putrefaciens	GO.0018784	0.336795	1.42e-06	4.89e-06
Mycoplasma putrefaciens	GO.0019310	0.210672	0.00209967	0.00337705
Mycoplasma putrefaciens	GO.0030436	0.429624	8.86e-13	1.55e-11
Mycoplasma putrefaciens	GO.0030975	0.304627	1.64e-05	4.31e-05
Mycoplasma putrefaciens	GO.0043141	0.388206	2.35e-08	1.29e-07
Mycoplasma putrefaciens	GO.0043884	0.416424	5.31e-12	7.62e-11
Mycoplasma putrefaciens	GO.0043896	0.293997	2.45e-06	7.94e-06
Mycoplasma putrefaciens	GO.0043934	0.471524	1.63e-06	5.53e-06
Mycoplasma putrefaciens	GO.0043937	0.436876	3.65e-08	1.9e-07
Mycoplasma putrefaciens	GO.0047348	0.486256	9.46e-05	0.000205715
Mycoplasma putrefaciens	GO.0047632	0.235591	0.000187642	0.000382043
Mycoplasma putrefaciens	GO.0050126	0.262709	2.85e-05	7.1e-05
Mycoplasma putrefaciens	GO.0050151	0.303209	3.16e-05	7.84e-05
Mycoplasma putrefaciens	GO.0050797	0.3389	3.72e-05	9.06e-05
Mycoplasma putrefaciens	GO.0051606	0.474093	1.39e-14	4.85e-13
Thermodesulfobacterium geofontis	GO.0004358	0.346321	1.17e-05	3.2e-05
Thermodesulfobacterium geofontis	GO.0006188	0.369427	9.11e-09	5.47e-08
Thermodesulfobacterium geofontis	GO.0006213	0.253929	0.00527001	0.00775571
Thermodesulfobacterium geofontis	GO.0008108	0.270551	3.33e-05	8.23e-05
Thermodesulfobacterium geofontis	GO.0008444	0.37257	1.1e-05	3.04e-05
Thermodesulfobacterium geofontis	GO.0009002	0.223041	0.000622757	0.00114759
Thermodesulfobacterium geofontis	GO.0009305	0.208077	0.00102021	0.00176652
Thermodesulfobacterium geofontis	GO.0009847	0.429363	0.00241031	0.00382861
Thermodesulfobacterium geofontis	GO.0016429	0.360278	0.000843763	0.00149467
Thermodesulfobacterium geofontis	GO.0018784	0.348757	1.49e-08	8.44e-08
Thermodesulfobacterium geofontis	GO.0019310	0.185648	0.00665681	0.00955517
Thermodesulfobacterium geofontis	GO.0022877	0.135178	0.0343594	0.0432758
Thermodesulfobacterium geofontis	GO.0030436	0.421215	0.000623834	0.00114848
Thermodesulfobacterium geofontis	GO.0030975	0.256887	0.000404396	0.000770317
Thermodesulfobacterium geofontis	GO.0043141	0.406415	1.39e-09	1.03e-08
Thermodesulfobacterium geofontis	GO.0043884	0.336805	0.0218637	0.0285865
Thermodesulfobacterium geofontis	GO.0043896	0.303182	0.0156605	0.0211077
Thermodesulfobacterium geofontis	GO.0043934	0.388683	0.00280687	0.00439675
Thermodesulfobacterium geofontis	GO.0043937	0.276651	9.92e-06	2.76e-05
Thermodesulfobacterium geofontis	GO.0047348	0.506762	1.12e-06	3.98e-06
Thermodesulfobacterium geofontis	GO.0047632	0.146152	0.0220217	0.0287734
Thermodesulfobacterium geofontis	GO.0050151	0.189494	0.0147907	0.0200336
Thermodesulfobacterium geofontis	GO.0050797	0.405122	2.3e-11	2.8e-10
Thermodesulfobacterium geofontis	GO.0051606	0.506587	6.62e-06	1.93e-05
Thermosipho africanus	GO.0004358	0.297056	0.00132505	0.00222617
Thermosipho africanus	GO.0006188	0.248025	0.000340133	0.000655703
Thermosipho africanus	GO.0006213	0.204321	0.00126472	0.00213602
Thermosipho africanus	GO.0008108	0.154526	0.0153816	0.0207755
Thermosipho africanus	GO.0008444	0.301614	1.28e-06	4.49e-06
Thermosipho africanus	GO.0009002	0.18007	0.00462419	0.00688969
Thermosipho africanus	GO.0009847	0.388397	0.00244212	0.00386953
Thermosipho africanus	GO.0016429	0.289244	0.001786	0.00291154
Thermosipho africanus	GO.0018784	0.208912	0.0256436	0.03299
Thermosipho africanus	GO.0030436	0.297071	0.00129216	0.00217662
Thermosipho africanus	GO.0030975	0.160494	0.0117864	0.0162273
Thermosipho africanus	GO.0043141	0.353464	3.59e-05	8.8e-05
Thermosipho africanus	GO.0043884	0.370397	7.44e-06	2.13e-05
Thermosipho africanus	GO.0043896	0.265706	0.000181153	0.000370006
Thermosipho africanus	GO.0043934	0.384523	0.000190793	0.000387461
Thermosipho africanus	GO.0043937	0.248626	7.8e-05	0.00017349
Thermosipho africanus	GO.0047348	0.391089	1.31e-10	1.28e-09
Thermosipho africanus	GO.0047632	0.215238	0.00530681	0.00780389
Thermosipho africanus	GO.0050126	0.239789	0.00142838	0.00238519
Thermosipho africanus	GO.0050151	0.192025	0.00248827	0.00393617
Thermosipho africanus	GO.0050797	0.32006	0.000115957	0.000248183
Thermosipho africanus	GO.0051606	0.389753	0.00022824	0.000457432
Thermosipho africanus	GO.0061710	0.140815	0.0274385	0.0351579
candidate division SR1 bacterium RAAC1 SR1 1	GO.0004358	0.321846	2.09e-07	8.78e-07
candidate division SR1 bacterium RAAC1 SR1 1	GO.0006188	0.288201	3.95e-06	1.21e-05
candidate division SR1 bacterium RAAC1 SR1 1	GO.0006213	0.320879	2.29e-07	9.47e-07
candidate division SR1 bacterium RAAC1 SR1 1	GO.0008108	0.172918	0.00658213	0.00946212
candidate division SR1 bacterium RAAC1 SR1 1	GO.0008444	0.331148	8.64e-08	4.06e-07
candidate division SR1 bacterium RAAC1 SR1 1	GO.0009002	0.158748	0.0127529	0.0174456
candidate division SR1 bacterium RAAC1 SR1 1	GO.0009305	0.151211	0.0269691	0.0346025
candidate division SR1 bacterium RAAC1 SR1 1	GO.0009847	0.400045	1.54e-06	5.27e-06
candidate division SR1 bacterium RAAC1 SR1 1	GO.0016429	0.333751	6.71e-08	3.26e-07
candidate division SR1 bacterium RAAC1 SR1 1	GO.0018784	0.375627	8.04e-10	6.41e-09
candidate division SR1 bacterium RAAC1 SR1 1	GO.0030436	0.35302	9.55e-09	5.7e-08
candidate division SR1 bacterium RAAC1 SR1 1	GO.0030975	0.209396	0.000945238	0.00165281
candidate division SR1 bacterium RAAC1 SR1 1	GO.0043141	0.33641	5.17e-08	2.62e-07
candidate division SR1 bacterium RAAC1 SR1 1	GO.0043884	0.360753	3.14e-06	9.88e-06
candidate division SR1 bacterium RAAC1 SR1 1	GO.0043896	0.272978	0.0137061	0.0186302
candidate division SR1 bacterium RAAC1 SR1 1	GO.0043934	0.382847	3.49e-10	3.05e-09
candidate division SR1 bacterium RAAC1 SR1 1	GO.0043937	0.317555	3.11e-07	1.25e-06
candidate division SR1 bacterium RAAC1 SR1 1	GO.0047348	0.45812	3.57e-11	4.04e-10
candidate division SR1 bacterium RAAC1 SR1 1	GO.0047632	0.24357	0.000110284	0.00023763
candidate division SR1 bacterium RAAC1 SR1 1	GO.0050126	0.269173	1.76e-05	4.6e-05
candidate division SR1 bacterium RAAC1 SR1 1	GO.0050151	0.211646	0.000828868	0.00147371
candidate division SR1 bacterium RAAC1 SR1 1	GO.0050797	0.314	4.29e-07	1.69e-06
candidate division SR1 bacterium RAAC1 SR1 1	GO.0051606	0.448383	5.97e-14	1.51e-12
