# Supplementary material for: Multi-cohort analysis of colorectal cancer metagenome identified altered bacteria across populations and universal bacterial markers
Source: Microbiome. 2018 Apr 11;6:70. doi: 10.1186/s40168-018-0451-2 (PMC5896039; doi:10.1186/s40168-018-0451-2)
Supplement: Supplementary file 27 — Table S12. Correlation network between the CRC depleted bacteria and GO categories. (XLSX 29 kb) [file 40168_2018_451_MOESM27_ESM.xlsx]

## Sheet: Sheet1
Significant correlations between CRC enriched bacteria and GO categories
Source.Species	Target	GO.Function	Correlation	P value	adjusted P value
Bacteroides fragilis	GO.0000286	alanine dehydrogenase activity	0.247513	0.00630357	0.0215904
Bacteroides fragilis	GO.0000302	response to reactive oxygen species	0.186418	0.00334302	0.0130299
Bacteroides fragilis	GO.0001678	cellular glucose homeostasis	0.573309	3.97e-05	0.000305151
Bacteroides fragilis	GO.0003848	2-amino-4-hydroxy-6-hydroxymethyldihydropteridine diphosphokinase activity	0.260724	3.3e-05	0.000271284
Bacteroides fragilis	GO.0003865	3-oxo-5-alpha-steroid 4-dehydrogenase activity	0.512317	0.00264379	0.0108139
Bacteroides fragilis	GO.0003908	methylated-DNA-[protein]-cysteine S-methyltransferase activity	0.19724	0.00187672	0.00806082
Bacteroides fragilis	GO.0003979	UDP-glucose 6-dehydrogenase activity	0.259332	3.65e-05	0.000286788
Bacteroides fragilis	GO.0004013	adenosylhomocysteinase activity	0.312281	0.005919	0.0206263
Bacteroides fragilis	GO.0004034	aldose 1-epimerase activity	0.244199	0.000105673	0.000712765
Bacteroides fragilis	GO.0004040	amidase activity	0.178524	0.00499654	0.0178788
Bacteroides fragilis	GO.0004047	aminomethyltransferase activity	0.235294	0.000191325	0.0012057
Bacteroides fragilis	GO.0004053	arginase activity	0.282992	0.00107667	0.00508873
Bacteroides fragilis	GO.0004148	dihydrolipoyl dehydrogenase activity	0.28724	4.27e-06	4.73e-05
Bacteroides fragilis	GO.0004185	serine-type carboxypeptidase activity	0.401693	7.85e-05	0.000554384
Bacteroides fragilis	GO.0004197	cysteine-type endopeptidase activity	0.316336	0.000159546	0.00102825
Bacteroides fragilis	GO.0004315	3-oxoacyl-[acyl-carrier-protein] synthase activity	0.265135	2.38e-05	0.000206671
Bacteroides fragilis	GO.0004351	glutamate decarboxylase activity	0.183175	0.0039509	0.0148685
Bacteroides fragilis	GO.0004352	glutamate decarboxylase activity	0.307927	0.0144866	0.0424712
Bacteroides fragilis	GO.0004396	hexokinase activity	0.315449	3.56e-05	0.000282258
Bacteroides fragilis	GO.0004397	histidine ammonia-lyase activity	0.435666	0.00216208	0.00912329
Bacteroides fragilis	GO.0004560	alpha-L-fucosidase activity	0.406526	0.000339905	0.00197059
Bacteroides fragilis	GO.0004563	beta-N-acetylhexosaminidase activity	0.347349	0.000327898	0.00191088
Bacteroides fragilis	GO.0004602	glutathione peroxidase activity	0.171826	0.00693877	0.0233007
Bacteroides fragilis	GO.0004609	phosphatidylserine decarboxylase activity	0.266783	2.11e-05	0.000184783
Bacteroides fragilis	GO.0004671	protein C-terminal S-isoprenylcysteine carboxyl O-methyltransferase activity	0.458963	0.00347937	0.0133878
Bacteroides fragilis	GO.0004673	protein histidine kinase activity	0.360534	4.29e-09	1.43e-07
Bacteroides fragilis	GO.0004729	oxygen-dependent protoporphyrinogen oxidase activity	0.500917	1.09e-17	5.22e-15
Bacteroides fragilis	GO.0004797	thymidine kinase activity	0.284434	0.000157114	0.0010168
Bacteroides fragilis	GO.0004852	uroporphyrinogen-III synthase activity	0.205917	0.00115497	0.00534312
Bacteroides fragilis	GO.0004866	endopeptidase inhibitor activity	0.360222	0.000928525	0.00449474
Bacteroides fragilis	GO.0004872	receptor activity	0.454719	0.00108747	0.00511965
Bacteroides fragilis	GO.0005536	glucose binding	0.572871	4.54e-05	0.00034516
Bacteroides fragilis	GO.0005542	folic acid binding	0.193158	0.00234183	0.00979572
Bacteroides fragilis	GO.0005623	The basic structural and functional unit of all organisms. Includes the plasma membrane and any external encapsulating structures such as the cell wall and cell envelope	0.326878	1.3e-07	2.48e-06
Bacteroides fragilis	GO.0005960	glycine cleavage complex	0.184957	0.00360565	0.0138218
Bacteroides fragilis	GO.0006004	fucose metabolic process	0.238038	0.000159741	0.00102825
Bacteroides fragilis	GO.0006047	UDP-N-acetylglucosamine metabolic process	0.351283	1.14e-08	3.39e-07
Bacteroides fragilis	GO.0006306	DNA methylation	0.375045	4.31e-08	1.02e-06
Bacteroides fragilis	GO.0006310	DNA recombination	0.254447	5.18e-05	0.000386556
Bacteroides fragilis	GO.0006486	protein glycosylation	0.327376	1.26e-05	0.00012099
Bacteroides fragilis	GO.0006534	cysteine metabolic process	0.175031	0.00593838	0.0206638
Bacteroides fragilis	GO.0006536	glutamate metabolic process	0.161433	0.0112937	0.0341101
Bacteroides fragilis	GO.0006570	tyrosine metabolic process	0.187996	0.0030791	0.0122602
Bacteroides fragilis	GO.0006646	phosphatidylethanolamine biosynthetic process	0.2686	1.84e-05	0.000164206
Bacteroides fragilis	GO.0006810	transport	0.186987	0.00324566	0.0127334
Bacteroides fragilis	GO.0006813	potassium ion transport	0.218933	0.000536509	0.0028499
Bacteroides fragilis	GO.0006857	oligopeptide transport	0.376062	3.11e-08	7.87e-07
Bacteroides fragilis	GO.0006878	cellular copper ion homeostasis	0.16846	0.00814865	0.0266189
Bacteroides fragilis	GO.0006879	cellular iron ion homeostasis	0.243961	0.000107399	0.000722311
Bacteroides fragilis	GO.0008113	peptide-methionine (S)-S-oxide reductase activity	0.187081	0.0112177	0.0339644
Bacteroides fragilis	GO.0008170	N-methyltransferase activity	0.366733	2.36e-05	0.000205196
Bacteroides fragilis	GO.0008199	ferric iron binding	0.228288	0.000300322	0.00177604
Bacteroides fragilis	GO.0008202	steroid metabolic process	0.512378	0.00263331	0.0107894
Bacteroides fragilis	GO.0008239	dipeptidyl-peptidase activity	0.400773	0.00864034	0.0279241
Bacteroides fragilis	GO.0008324	cation transmembrane transporter activity	0.31316	4.63e-07	6.95e-06
Bacteroides fragilis	GO.0008379	thioredoxin peroxidase activity	0.208066	0.00102086	0.00489678
Bacteroides fragilis	GO.0008381	mechanically-gated ion channel activity	0.372216	2.75e-06	3.19e-05
Bacteroides fragilis	GO.0008456	alpha-N-acetylgalactosaminidase activity	0.564264	0.000136052	0.000899893
Bacteroides fragilis	GO.0008484	sulfuric ester hydrolase activity	0.311655	5.3e-07	7.8e-06
Bacteroides fragilis	GO.0008615	pyridoxine biosynthetic process	0.19753	0.0018471	0.0079621
Bacteroides fragilis	GO.0008676	3-deoxy-8-phosphooctulonate synthase activity	0.258849	0.000494615	0.00268889
Bacteroides fragilis	GO.0008703	5-amino-6-(5-phosphoribosylamino)uracil reductase activity	0.411525	2.46e-06	2.87e-05
Bacteroides fragilis	GO.0008759	UDP-3-O-[3-hydroxymyristoyl] N-acetylglucosamine deacetylase activity	0.180344	0.00456092	0.0167187
Bacteroides fragilis	GO.0008761	UDP-N-acetylglucosamine 2-epimerase activity	0.243366	0.000358774	0.00205589
Bacteroides fragilis	GO.0008780	acyl-[acyl-carrier-protein]-UDP-N-acetylglucosamine O-acyltransferase activity	0.345971	0.00166183	0.00725463
Bacteroides fragilis	GO.0008785	alkyl hydroperoxide reductase activity	0.28335	1.35e-05	0.000127541
Bacteroides fragilis	GO.0008811	chloramphenicol O-acetyltransferase activity	0.420082	1.89e-06	2.32e-05
Bacteroides fragilis	GO.0008890	glycine C-acetyltransferase activity	0.208051	0.00102178	0.00489678
Bacteroides fragilis	GO.0008915	lipid-A-disaccharide synthase activity	0.27385	1.23e-05	0.000118895
Bacteroides fragilis	GO.0009029	tetraacyldisaccharide 4'-kinase activity	0.257305	0.000279775	0.00167935
Bacteroides fragilis	GO.0009030	thiamine-phosphate kinase activity	0.253679	0.000201399	0.00125927
Bacteroides fragilis	GO.0009058	biosynthetic process	0.276027	1.04e-05	0.000103366
Bacteroides fragilis	GO.0009107	lipoate biosynthetic process	0.279334	8.04e-06	8.15e-05
Bacteroides fragilis	GO.0009156	ribonucleoside monophosphate biosynthetic process	0.166862	0.00878625	0.0282785
Bacteroides fragilis	GO.0009274	peptidoglycan-based cell wall	0.161743	0.0111352	0.0337996
Bacteroides fragilis	GO.0009276	Gram-negative-bacterium-type cell wall	0.167996	0.00832943	0.0270622
Bacteroides fragilis	GO.0009279	cell outer membrane	0.168677	0.00806561	0.0263835
Bacteroides fragilis	GO.0015159	polysaccharide transmembrane transporter activity	0.282933	1.22e-05	0.000118259
Bacteroides fragilis	GO.0015343	siderophore transmembrane transporter activity	0.302632	1.17e-06	1.55e-05
Bacteroides fragilis	GO.0015558	p-aminobenzoyl-glutamate uptake transmembrane transporter activity	0.214565	0.00069755	0.00357867
Bacteroides fragilis	GO.0015891	siderophore transport	0.274776	1.15e-05	0.0001125
Bacteroides fragilis	GO.0016020	membrane	0.26557	3.66e-05	0.000286788
Bacteroides fragilis	GO.0016209	antioxidant activity	0.378949	0.000511233	0.00273907
Bacteroides fragilis	GO.0016410	N-acyltransferase activity	0.167752	0.00842598	0.027302
Bacteroides fragilis	GO.0016415	octanoyltransferase activity	0.279753	7.78e-06	7.92e-05
Bacteroides fragilis	GO.0016430	tRNA (adenine-N6-)-methyltransferase activity	0.247653	8.34e-05	0.000582226
Bacteroides fragilis	GO.0016628	oxidoreductase activity, acting on the CH-CH group of donors, NAD or NADP as acceptor	0.297514	0.00589412	0.0205694
Bacteroides fragilis	GO.0016645	oxidoreductase activity, acting on the CH-NH group of donors	0.335034	5.92e-08	1.34e-06
Bacteroides fragilis	GO.0016655	oxidoreductase activity, acting on NAD(P)H, quinone or similar compound as acceptor	0.356564	0.00231819	0.00971375
Bacteroides fragilis	GO.0016715	oxidoreductase activity, acting on paired donors, with incorporation or reduction of molecular oxygen, reduced ascorbate as one donor, and incorporation of one atom of oxygen	0.427933	0.0158132	0.0457439
Bacteroides fragilis	GO.0016722	oxidoreductase activity, oxidizing metal ions	0.250635	6.78e-05	0.000482892
Bacteroides fragilis	GO.0016746	transferase activity, transferring acyl groups	0.306976	3.35e-05	0.000271862
Bacteroides fragilis	GO.0016817	hydrolase activity, acting on acid anhydrides	0.269628	1.7e-05	0.000154806
Bacteroides fragilis	GO.0016835	carbon-oxygen lyase activity	0.25587	4.68e-05	0.000354786
Bacteroides fragilis	GO.0016903	oxidoreductase activity, acting on the aldehyde or oxo group of donors	0.420098	0.00622394	0.0213787
Bacteroides fragilis	GO.0016992	lipoate synthase activity	0.263941	2.61e-05	0.000221806
Bacteroides fragilis	GO.0018730	glutaconate CoA-transferase activity	0.320623	0.00368801	0.0140554
Bacteroides fragilis	GO.0019318	hexose metabolic process	0.341277	3.77e-05	0.000293268
Bacteroides fragilis	GO.0019464	glycine decarboxylation via glycine cleavage system	0.218738	0.00054289	0.00287743
Bacteroides fragilis	GO.0019556	histidine catabolic process to glutamate and formamide	0.428864	0.00372927	0.0141677
Bacteroides fragilis	GO.0019557	histidine catabolic process to glutamate and formate	0.428864	0.00372927	0.0141677
Bacteroides fragilis	GO.0019652	lactate fermentation to propionate and acetate	0.490965	0.000270146	0.0016297
Bacteroides fragilis	GO.0019867	outer membrane	0.254693	5.09e-05	0.000382232
Bacteroides fragilis	GO.0031460	glycine betaine transport	0.215694	0.000652146	0.0033755
Bacteroides fragilis	GO.0031992	energy transducer activity	0.369804	8.82e-05	0.000611977
Bacteroides fragilis	GO.0033468	CMP-keto-3-deoxy-D-manno-octulosonic acid biosynthetic process	0.231493	0.00830834	0.0270493
Bacteroides fragilis	GO.0033818	beta-ketoacyl-acyl-carrier-protein synthase III activity	0.297691	1.79e-06	2.21e-05
Bacteroides fragilis	GO.0033819	lipoyl(octanoyl) transferase activity	0.280357	7.42e-06	7.64e-05
Bacteroides fragilis	GO.0033856	pyridoxine 5'-phosphate synthase activity	0.256918	4.35e-05	0.000333334
Bacteroides fragilis	GO.0034257	nicotinamide riboside transmembrane transporter activity	0.174524	0.00608745	0.0210605
Bacteroides fragilis	GO.0043171	peptide catabolic process	0.228484	0.000296619	0.00176283
Bacteroides fragilis	GO.0043857	N-acetylornithine carbamoyltransferase activity	0.433821	0.0093151	0.029438
Bacteroides fragilis	GO.0046034	ATP metabolic process	0.474483	0.0151331	0.0439355
Bacteroides fragilis	GO.0046428	1,4-dihydroxy-2-naphthoate octaprenyltransferase activity	0.188031	0.0030734	0.0122579
Bacteroides fragilis	GO.0046538	2,3-bisphosphoglycerate-dependent phosphoglycerate mutase activity	0.289888	0.000741272	0.00376278
Bacteroides fragilis	GO.0047761	butyrate kinase activity	0.503371	0.00420839	0.0156414
Bacteroides fragilis	GO.0047850	diaminopimelate dehydrogenase activity	0.199628	0.00164533	0.00720882
Bacteroides fragilis	GO.0050194	phosphonoacetaldehyde hydrolase activity	0.379286	1.28e-05	0.000122168
Bacteroides fragilis	GO.0050480	imidazolonepropionase activity	0.465496	0.00466529	0.0169865
Bacteroides fragilis	GO.0050570	4-hydroxythreonine-4-phosphate dehydrogenase activity	0.1785	0.00600409	0.0208321
Bacteroides fragilis	GO.0052692	raffinose alpha-galactosidase activity	0.215327	0.000666587	0.00343449
Bacteroides fragilis	GO.0052794	exo-alpha-(2->3)-sialidase activity	0.374559	0.000914063	0.00443367
Bacteroides fragilis	GO.0052795	exo-alpha-(2->6)-sialidase activity	0.374559	0.000914063	0.00443367
Bacteroides fragilis	GO.0052796	exo-alpha-(2->8)-sialidase activity	0.374559	0.000914063	0.00443367
Bacteroides fragilis	GO.0052907	23S rRNA (adenine(1618)-N(6))-methyltransferase activity	0.291284	9.27e-05	0.000635753
Bacteroides fragilis	GO.0070009	serine-type aminopeptidase activity	0.447645	0.008812	0.0283234
Bacteroides fragilis	GO.0070204	2-succinyl-5-enolpyruvyl-6-hydroxy-3-cyclohexene-1-carboxylic-acid synthase activity	0.182301	0.00413078	0.0154727
Bacteroides fragilis	GO.0071266	'de novo' L-methionine biosynthetic process	0.189711	0.00281363	0.0114113
Bacteroides fragilis	GO.0071470	cellular response to osmotic stress	0.348468	5.53e-07	8.05e-06
Bacteroides fragilis	GO.0071897	DNA biosynthetic process	0.177481	0.00526259	0.0186393
Porphyromonas asaccharolytica	GO.0003847	1-alkyl-2-acetylglycerophosphocholine esterase activity	0.186336	0.00335737	0.0130438
Porphyromonas asaccharolytica	GO.0004135	amylo-alpha-1,6-glucosidase activity	0.216807	0.000610019	0.00319097
Porphyromonas asaccharolytica	GO.0004576	oligosaccharyl transferase activity	0.289811	0.000657375	0.00339432
Porphyromonas asaccharolytica	GO.0006546	glycine catabolic process	0.197981	0.00180191	0.00778127
Porphyromonas asaccharolytica	GO.0008612	peptidyl-lysine modification to peptidyl-hypusine	0.392256	1.14e-10	8.94e-09
Porphyromonas asaccharolytica	GO.0009156	ribonucleoside monophosphate biosynthetic process	0.162083	0.0109638	0.0335563
Porphyromonas asaccharolytica	GO.0018551	hydrogensulfite reductase activity	0.244198	0.000105683	0.000712765
Porphyromonas asaccharolytica	GO.0019206	nucleoside kinase activity	0.503246	7.14e-18	4.28e-15
Porphyromonas asaccharolytica	GO.0019475	L-lysine catabolic process	0.237414	0.000166459	0.00106578
Porphyromonas asaccharolytica	GO.0019553	glutamate catabolic process via L-citramalate	0.294722	0.0154601	0.0448306
Porphyromonas asaccharolytica	GO.0019670	anaerobic glutamate catabolic process	0.302614	0.0134544	0.0398814
Porphyromonas asaccharolytica	GO.0050096	methylaspartate ammonia-lyase activity	0.29999	0.0079953	0.026225
Porphyromonas asaccharolytica	GO.0050097	methylaspartate mutase activity	0.301872	0.0137601	0.0406496
Porphyromonas asaccharolytica	GO.0050393	vinylacetyl-CoA delta-isomerase activity	0.3985	3.21e-10	1.79e-08
Porphyromonas asaccharolytica	GO.0050451	CoA-disulfide reductase activity	0.207366	0.00106288	0.00503348
Porphyromonas asaccharolytica	GO.0050532	2-phosphosulfolactate phosphatase activity	0.330766	2.4e-07	4.06e-06
Porphyromonas asaccharolytica	GO.0051116	cobaltochelatase activity	0.381914	2.37e-06	2.79e-05
Porphyromonas asaccharolytica	GO.0090614	deaminase activity	0.259913	3.5e-05	0.000278263
Prevotella intermedia	GO.0004135	amylo-alpha-1,6-glucosidase activity	0.305034	9.53e-07	1.31e-05
Prevotella intermedia	GO.0004185	serine-type carboxypeptidase activity	0.286111	0.00272609	0.0111126
Prevotella intermedia	GO.0004197	cysteine-type endopeptidase activity	0.211644	0.00188556	0.00808433
Prevotella intermedia	GO.0004512	inositol-3-phosphate synthase activity	0.188727	0.0029633	0.0118978
Prevotella intermedia	GO.0006021	inositol biosynthetic process	0.188727	0.0029633	0.0118978
Prevotella intermedia	GO.0006570	tyrosine metabolic process	0.152014	0.0171602	0.0488749
Prevotella intermedia	GO.0008612	peptidyl-lysine modification to peptidyl-hypusine	0.299959	0.000644664	0.0033503
Prevotella intermedia	GO.0018551	hydrogensulfite reductase activity	0.246582	8.98e-05	0.000620497
Prevotella intermedia	GO.0018730	glutaconate CoA-transferase activity	0.229609	0.00761058	0.0252738
Prevotella intermedia	GO.0019206	nucleoside kinase activity	0.494388	1.25e-16	4.28e-14
Prevotella intermedia	GO.0050532	2-phosphosulfolactate phosphatase activity	0.183709	0.00384427	0.0145356
Prevotella intermedia	GO.0051116	cobaltochelatase activity	0.380615	3.13e-05	0.000258873
Alistipes finegoldii	GO.0004013	adenosylhomocysteinase activity	0.331582	0.00575834	0.0201542
Alistipes finegoldii	GO.0004135	amylo-alpha-1,6-glucosidase activity	0.270309	0.00466935	0.0169865
Alistipes finegoldii	GO.0004368	glycerol-3-phosphate dehydrogenase activity	0.574413	1.15e-06	1.52e-05
Alistipes finegoldii	GO.0004414	homoserine O-acetyltransferase activity	0.636274	1.33e-31	3.18e-28
Alistipes finegoldii	GO.0004559	alpha-mannosidase activity	0.334322	6.35e-08	1.37e-06
Alistipes finegoldii	GO.0004576	oligosaccharyl transferase activity	0.339748	3.71e-08	9.19e-07
Alistipes finegoldii	GO.0004584	dolichyl-phosphate-mannose-glycolipid alpha-mannosyltransferase activity	0.328764	1.09e-07	2.1e-06
Alistipes finegoldii	GO.0006013	mannose metabolic process	0.309875	0.00131285	0.00594027
Alistipes finegoldii	GO.0006486	protein glycosylation	0.260539	3.34e-05	0.000271862
Alistipes finegoldii	GO.0006522	alanine metabolic process	0.381389	0.00983583	0.0306898
Alistipes finegoldii	GO.0006546	glycine catabolic process	0.495511	3.54e-10	1.85e-08
Alistipes finegoldii	GO.0008170	N-methyltransferase activity	0.327345	0.00149451	0.00665736
Alistipes finegoldii	GO.0008612	peptidyl-lysine modification to peptidyl-hypusine	0.389475	1.59e-10	1.06e-08
Alistipes finegoldii	GO.0009034	tryptophanase activity	0.465958	0.00129212	0.00587574
Alistipes finegoldii	GO.0009036	Type II site-specific deoxyribonuclease activity	0.277993	8.94e-06	8.98e-05
Alistipes finegoldii	GO.0016830	carbon-carbon lyase activity	0.444491	0.00193937	0.00825607
Alistipes finegoldii	GO.0016866	intramolecular transferase activity	0.557109	0.00525817	0.0186393
Alistipes finegoldii	GO.0018730	glutaconate CoA-transferase activity	0.225813	0.00473263	0.0171647
Alistipes finegoldii	GO.0019206	nucleoside kinase activity	0.49506	3.89e-08	9.43e-07
Alistipes finegoldii	GO.0019475	L-lysine catabolic process	0.382851	3.49e-10	1.85e-08
Alistipes finegoldii	GO.0033743	peptide-methionine (R)-S-oxide reductase activity	0.199241	0.00168092	0.0073114
Alistipes finegoldii	GO.0042262	DNA protection	0.259052	3.73e-05	0.00029044
Alistipes finegoldii	GO.0043231	intracellular membrane-bounded organelle	0.399383	0.00214145	0.00906813
Alistipes finegoldii	GO.0047761	butyrate kinase activity	0.386985	0.00438093	0.0162074
Alistipes finegoldii	GO.0047964	glyoxylate reductase activity	0.264097	0.00274528	0.0111719
Alistipes finegoldii	GO.0050121	N-acylglucosamine 2-epimerase activity	0.284	0.00731227	0.0244523
Alistipes finegoldii	GO.0050270	S-adenosylhomocysteine deaminase activity	0.382517	0.000188202	0.00118914
Alistipes finegoldii	GO.0050393	vinylacetyl-CoA delta-isomerase activity	0.359362	4.87e-09	1.6e-07
Alistipes finegoldii	GO.0050451	CoA-disulfide reductase activity	0.242239	0.000361641	0.00206738
Alistipes finegoldii	GO.0050462	N-acetylneuraminate synthase activity	0.206089	0.00114367	0.00531132
Alistipes finegoldii	GO.0050532	2-phosphosulfolactate phosphatase activity	0.303708	1.07e-06	1.43e-05
Alistipes finegoldii	GO.0090614	deaminase activity	0.595652	6.9e-11	5.71e-09
Parvimonas micra	GO.0004576	oligosaccharyl transferase activity	0.305661	3.81e-05	0.000294321
Parvimonas micra	GO.0004671	protein C-terminal S-isoprenylcysteine carboxyl O-methyltransferase activity	0.307926	0.00367957	0.0140456
Parvimonas micra	GO.0008612	peptidyl-lysine modification to peptidyl-hypusine	0.313309	4.57e-07	6.95e-06
Parvimonas micra	GO.0018551	hydrogensulfite reductase activity	0.194061	0.00223071	0.00937992
Parvimonas micra	GO.0018730	glutaconate CoA-transferase activity	0.169504	0.00775482	0.0256818
Parvimonas micra	GO.0019475	L-lysine catabolic process	0.191276	0.00258972	0.0106837
Parvimonas micra	GO.0019553	glutamate catabolic process via L-citramalate	0.251529	0.00779266	0.0257716
Parvimonas micra	GO.0019670	anaerobic glutamate catabolic process	0.272851	0.00986693	0.030727
Parvimonas micra	GO.0050097	methylaspartate mutase activity	0.270435	0.00404558	0.0151772
Parvimonas micra	GO.0050393	vinylacetyl-CoA delta-isomerase activity	0.24161	0.000413508	0.00229291
Parvimonas micra	GO.0050451	CoA-disulfide reductase activity	0.282672	6.17e-06	6.53e-05
Parvimonas micra	GO.0050532	2-phosphosulfolactate phosphatase activity	0.270901	1.55e-05	0.000142713
Parvimonas micra	GO.0051116	cobaltochelatase activity	0.23323	0.000218822	0.00134716
Fusobacterium nucleatum	GO.0004576	oligosaccharyl transferase activity	0.233363	0.000216955	0.0013391
Fusobacterium nucleatum	GO.0004671	protein C-terminal S-isoprenylcysteine carboxyl O-methyltransferase activity	0.334322	0.000785057	0.00393512
Fusobacterium nucleatum	GO.0006570	tyrosine metabolic process	0.349675	1.35e-08	3.78e-07
Fusobacterium nucleatum	GO.0008612	peptidyl-lysine modification to peptidyl-hypusine	0.163083	0.0104721	0.0322767
Fusobacterium nucleatum	GO.0019553	glutamate catabolic process via L-citramalate	0.268359	1.87e-05	0.000166592
Fusobacterium nucleatum	GO.0019670	anaerobic glutamate catabolic process	0.280056	7.6e-06	7.8e-05
Fusobacterium nucleatum	GO.0050096	methylaspartate ammonia-lyase activity	0.234362	0.00122506	0.00560262
Fusobacterium nucleatum	GO.0050097	methylaspartate mutase activity	0.284949	5.14e-06	5.61e-05
Fusobacterium nucleatum	GO.0050451	CoA-disulfide reductase activity	0.165621	0.00931105	0.029438
Fusobacterium nucleatum	GO.0050532	2-phosphosulfolactate phosphatase activity	0.228775	0.000291183	0.00173913
Thermanaerovibrio acidaminovorans	GO.0004414	homoserine O-acetyltransferase activity	0.428903	1.04e-06	1.41e-05
Thermanaerovibrio acidaminovorans	GO.0004576	oligosaccharyl transferase activity	0.404571	0.000139749	0.000921803
Thermanaerovibrio acidaminovorans	GO.0004584	dolichyl-phosphate-mannose-glycolipid alpha-mannosyltransferase activity	0.401003	0.00112442	0.00525241
Thermanaerovibrio acidaminovorans	GO.0006546	glycine catabolic process	0.506086	2.6e-08	6.64e-07
Thermanaerovibrio acidaminovorans	GO.0008170	N-methyltransferase activity	0.186072	0.00340356	0.0131593
Thermanaerovibrio acidaminovorans	GO.0008612	peptidyl-lysine modification to peptidyl-hypusine	0.495861	2.68e-17	1.07e-14
Thermanaerovibrio acidaminovorans	GO.0016714	oxidoreductase activity, acting on paired donors, with incorporation or reduction of molecular oxygen, reduced pteridine as one donor, and incorporation of one atom of oxygen	0.163985	0.0100457	0.0312433
Thermanaerovibrio acidaminovorans	GO.0018551	hydrogensulfite reductase activity	0.307802	6.12e-06	6.5e-05
Thermanaerovibrio acidaminovorans	GO.0018730	glutaconate CoA-transferase activity	0.314668	0.00440109	0.0162569
Thermanaerovibrio acidaminovorans	GO.0019206	nucleoside kinase activity	0.330982	8.78e-08	1.8e-06
Thermanaerovibrio acidaminovorans	GO.0019475	L-lysine catabolic process	0.3744	6.33e-08	1.37e-06
Thermanaerovibrio acidaminovorans	GO.0042262	DNA protection	0.2795	0.00118835	0.00546596
Thermanaerovibrio acidaminovorans	GO.0047964	glyoxylate reductase activity	0.181204	0.00655999	0.0221838
Thermanaerovibrio acidaminovorans	GO.0050393	vinylacetyl-CoA delta-isomerase activity	0.351455	1.56e-08	4.25e-07
Thermanaerovibrio acidaminovorans	GO.0050451	CoA-disulfide reductase activity	0.314417	4.13e-07	6.4e-06
Thermanaerovibrio acidaminovorans	GO.0050532	2-phosphosulfolactate phosphatase activity	0.370418	1.45e-09	5.7e-08
Thermanaerovibrio acidaminovorans	GO.0051116	cobaltochelatase activity	0.238357	0.000156398	0.0010149
Thermanaerovibrio acidaminovorans	GO.0090614	deaminase activity	0.299528	0.000162236	0.00104152

## Sheet: Node Attributes
Node attributes of the correlation network between CRC enriched bacteria and GO categories
Species/GO	node	P value of abundance change
Bacteroides fragilis	Bacteroides fragilis
Porphyromonas asaccharolytica	Porphyromonas asaccharolytica
Prevotella intermedia	Prevotella intermedia
Alistipes finegoldii	Alistipes finegoldii
Parvimonas micra	Parvimonas micra
Fusobacterium nucleatum	Fusobacterium nucleatum
Thermanaerovibrio acidaminovorans	Thermanaerovibrio acidaminovorans
GO.0000286	1	0.000941217
GO.0000302	2	0.012709
GO.0001678	3	0.0109225
GO.0003848	4	0.000243727
GO.0003865	5	0.000678422
GO.0003908	6	0.00405091
GO.0003979	7	0.0197799
GO.0004013	8	0.0143441
GO.0004034	9	0.0150047
GO.0004040	10	0.00211707
GO.0004047	11	0.00231013
GO.0004053	12	0.000492733
GO.0004148	13	0.000219581
GO.0004185	14	0.00250285
GO.0004197	15	0.00604647
GO.0004315	16	0.00120452
GO.0004351	17	0.000580473
GO.0004352	18	0.00648287
GO.0004396	19	0.0010508
GO.0004397	20	0.000648633
GO.0004560	21	0.00313828
GO.0004563	22	0.000193435
GO.0004602	23	0.0051459
GO.0004609	24	0.0241307
GO.0004671	25	8.57e-05
GO.0004673	26	0.00120452
GO.0004729	27	0.00151361
GO.0004797	28	0.0015326
GO.0004852	29	0.0176189
GO.0004866	30	0.000876802
GO.0004872	31	0.00295152
GO.0005536	32	0.0103493
GO.0005542	33	8.81e-05
GO.0005623	34	0.00224521
GO.0005960	35	0.000107907
GO.0006004	36	0.0157503
GO.0006047	37	0.000505943
GO.0006306	38	0.00169672
GO.0006310	39	0.00140344
GO.0006486	40	0.00103236
GO.0006534	41	0.00022877
GO.0006536	42	0.000193969
GO.0006570	43	0.0149266
GO.0006646	44	0.0187366
GO.0006810	45	0.000505943
GO.0006813	46	0.00116893
GO.0006857	47	0.0033479
GO.0006878	48	0.01024
GO.0006879	49	0.00173674
GO.0008113	50	7.53e-06
GO.0008170	51	0.000219581
GO.0008199	52	0.00500863
GO.0008202	53	0.000617399
GO.0008239	54	0.00034628
GO.0008324	55	0.0173087
GO.0008379	56	0.0282477
GO.0008381	57	0.000601106
GO.0008456	58	0.0176189
GO.0008484	59	0.00124297
GO.0008615	60	0.000325044
GO.0008676	61	0.00312539
GO.0008703	62	8.36e-05
GO.0008759	63	0.00144704
GO.0008761	64	6.19e-05
GO.0008780	65	0.00117051
GO.0008785	66	0.000876802
GO.0008811	67	9.31e-05
GO.0008890	68	0.000314002
GO.0008915	69	0.0253278
GO.0009029	70	0.000441707
GO.0009030	71	6.19e-05
GO.0009058	72	0.00122143
GO.0009107	73	0.000215949
GO.0009156	74	5.54e-05
GO.0009274	75	0.0428584
GO.0009276	76	0.0325398
GO.0009279	77	0.00034628
GO.0015159	78	0.0051809
GO.0015343	79	0.00151361
GO.0015558	80	0.0229205
GO.0015891	81	5.54e-05
GO.0016020	82	0.00173674
GO.0016209	83	0.0022381
GO.0016410	84	0.00559612
GO.0016415	85	0.000215949
GO.0016430	86	0.0199471
GO.0016628	87	0.00881425
GO.0016645	88	0.00831027
GO.0016655	89	0.000325044
GO.0016715	90	0.011515
GO.0016722	91	0.036346
GO.0016746	92	0.000193969
GO.0016817	93	0.0033479
GO.0016835	94	0.0490513
GO.0016903	95	0.000676066
GO.0016992	96	0.00167218
GO.0018730	97	0.00380444
GO.0019318	98	0.00945258
GO.0019464	99	3.03e-05
GO.0019556	100	0.00117051
GO.0019557	101	0.00117051
GO.0019652	102	0.0022924
GO.0019867	103	0.000375421
GO.0031460	104	0.012709
GO.0031992	105	0.0022924
GO.0033468	106	0.000195073
GO.0033818	107	0.0338171
GO.0033819	108	0.00022877
GO.0033856	109	0.00204806
GO.0034257	110	0.0168204
GO.0043171	111	0.000121632
GO.0043857	112	0.00179398
GO.0046034	113	0.000261976
GO.0046428	114	0.00295152
GO.0046538	115	0.0103679
GO.0047761	116	0.0033479
GO.0047850	117	0.0498525
GO.0050194	118	0.0117344
GO.0050480	119	0.000941217
GO.0050570	120	7.31e-05
GO.0052692	121	0.0135033
GO.0052794	122	0.000215949
GO.0052795	123	0.000215949
GO.0052796	124	0.000215949
GO.0052907	125	0.0225617
GO.0070009	126	0.00169672
GO.0070204	127	0.00362457
GO.0071266	128	0.000384937
GO.0071470	129	0.000734447
GO.0071897	130	0.000219581
GO.0003847	131	0.0187366
GO.0004135	132	0.0101827
GO.0004576	133	0.00801484
GO.0006546	134	5.54e-05
GO.0008612	135	0.0235166
GO.0018551	136	0.0187366
GO.0019206	137	0.00313828
GO.0019475	138	6.27e-06
GO.0019553	139	2.37e-05
GO.0019670	140	2.09e-05
GO.0050096	141	2.09e-05
GO.0050097	142	2.51e-05
GO.0050393	143	7.88e-06
GO.0050451	144	0.0160234
GO.0050532	145	0.00788831
GO.0051116	146	0.0405567
GO.0090614	147	0.0131142
GO.0004512	148	0.0115386
GO.0006021	149	0.0115386
GO.0004368	150	0.00680217
GO.0004414	151	0.0204477
GO.0004559	152	0.00842432
GO.0004584	153	0.0465759
GO.0006013	154	0.000215949
GO.0006522	155	0.0173087
GO.0009034	156	0.00319319
GO.0009036	157	0.0395527
GO.0016830	158	0.01037
GO.0016866	159	0.000460109
GO.0033743	160	6.19e-05
GO.0042262	161	0.00103236
GO.0043231	162	0.00049932
GO.0047964	163	0.0331643
GO.0050121	164	0.00814669
GO.0050270	165	0.0349637
GO.0050462	166	0.0237931
GO.0016714	167	9.59e-09
