# Supplementary material for: Multi-cohort analysis of colorectal cancer metagenome identified altered bacteria across populations and universal bacterial markers
Source: Microbiome. 2018 Apr 11;6:70. doi: 10.1186/s40168-018-0451-2 (PMC5896039; doi:10.1186/s40168-018-0451-2)
Supplement: Supplementary file 28 — Table S3. Correlation between differentially abundant bacteria in CRC. (XLSX 19 kb) [file 40168_2018_451_MOESM28_ESM.xlsx]

## Sheet: CRC correlation
Correlation between differentially abundant bacteria in CRC
Source	Target	Correlation	p.value	adjusted.p.value
Bacteroides fragilis	Alistipes finegoldii	0.501676	0.000819809	0.023172
Bacteroides fragilis	Fusobacterium nucleatum	0.232891	0.000560793	0.017086
Bacteroides fragilis	Spiroplasma cantharicola	-0.244433	0.000100632	0.00380777
Porphyromonas asaccharolytica	Prevotella intermedia	0.424284	1.66e-12	3.55e-10
Porphyromonas asaccharolytica	Dictyoglomus thermophilum	-0.30112	4.24e-06	0.000268797
Porphyromonas asaccharolytica	Clostridium botulinum	-0.19703	0.00185772	0.0429129
Porphyromonas asaccharolytica	Clostridium butyricum	-0.295829	2e-06	0.000133956
Porphyromonas asaccharolytica	Clostridium carboxidivorans	-0.306631	7.86e-07	5.95e-05
Porphyromonas asaccharolytica	Clostridium saccharobutylicum	-0.221277	0.000452547	0.0141653
Porphyromonas asaccharolytica	Clostridium saccharoperbutylacetonicum	-0.30157	1.22e-06	8.97e-05
Porphyromonas asaccharolytica	Parvimonas micra	0.418794	1.32e-10	2.21e-08
Porphyromonas asaccharolytica	Fusobacterium nucleatum	0.26976	1.62e-05	0.000808116
Porphyromonas asaccharolytica	Thermanaerovibrio acidaminovorans	0.386816	2.01e-10	2.94e-08
Prevotella intermedia	Dictyoglomus thermophilum	-0.236063	0.000176421	0.0059983
Prevotella intermedia	Clostridium butyricum	-0.210088	0.000885918	0.0238892
Prevotella intermedia	Clostridium saccharoperbutylacetonicum	-0.208471	0.00097344	0.0257613
Prevotella intermedia	Parvimonas micra	0.364521	5.19e-09	6.08e-07
Prevotella intermedia	Fusobacterium nucleatum	0.355769	0.00115651	0.0294909
Alistipes finegoldii	Staphylococcus epidermidis	-0.243705	0.000105756	0.00393815
Alistipes finegoldii	Weissella cibaria	0.194209	0.00216682	0.0475081
Alistipes finegoldii	Clostridium botulinum	-0.27258	0.00195883	0.0446156
Alistipes finegoldii	Clostridium butyricum	-0.321151	0.000586817	0.0176496
Alistipes finegoldii	Clostridium carboxidivorans	-0.258068	8.64e-05	0.00339916
Alistipes finegoldii	Clostridium novyi	-0.212698	0.000759789	0.0217374
Alistipes finegoldii	Clostridium saccharoperbutylacetonicum	-0.269082	1.7e-05	0.00083311
Alistipes finegoldii	Thermanaerovibrio acidaminovorans	0.558756	7.83e-23	6.12e-20
Blattabacterium sp (Blattella germanica)	Streptococcus salivarius	-0.195535	0.00201611	0.0450457
Anabaena sp wa102	Caldicellulosiruptor kristjanssonii	0.203806	0.00127234	0.0320958
Dictyoglomus thermophilum	Campylobacter iguaniorum	0.283905	5.51e-05	0.00244088
Staphylococcus argenteus	Staphylococcus epidermidis	0.213622	0.000719282	0.0208325
Staphylococcus argenteus	Carnobacterium maltaromaticum	0.266982	0.000137749	0.00482327
Staphylococcus argenteus	Clostridium botulinum	0.272212	0.000200127	0.00670713
Staphylococcus argenteus	Clostridium butyricum	0.274136	0.000452856	0.0141653
Staphylococcus argenteus	Clostridium saccharoperbutylacetonicum	0.285526	4.69e-06	0.000289614
Staphylococcus argenteus	Arcobacter sp L	0.201368	0.00146003	0.0356794
Staphylococcus epidermidis	Thermanaerovibrio acidaminovorans	-0.209087	0.00160457	0.0388073
Carnobacterium maltaromaticum	Clostridium baratii	0.210369	0.000871509	0.0238061
Carnobacterium maltaromaticum	Clostridium botulinum	0.28035	7.11e-06	0.000406689
Carnobacterium maltaromaticum	Clostridium butyricum	0.248143	7.79e-05	0.00320799
Carnobacterium maltaromaticum	Clostridium carboxidivorans	0.25332	5.42e-05	0.00244088
Carnobacterium maltaromaticum	Clostridium saccharobutylicum	0.240674	0.000129819	0.00461446
Carnobacterium maltaromaticum	Clostridium saccharoperbutylacetonicum	0.292	2.76e-06	0.000179572
Carnobacterium maltaromaticum	Bartonella clarridgeiae	-0.196951	0.00186578	0.0429129
Lactobacillus ruminis	[Eubacterium] eligens	0.312509	4.65e-07	4.2e-05
Lactobacillus ruminis	Candidatus Puniceispirillum marinum	0.283228	8.4e-05	0.00339615
Lactobacillus ruminis	Ehrlichia ruminantium	-0.207902	0.0010061	0.0262256
Lactobacillus ruminis	Acinetobacter sp ADP1	0.216549	0.000603673	0.0179268
Weissella cibaria	Acinetobacter sp ADP1	0.309432	1.9e-06	0.000131058
Weissella cibaria	Thermanaerovibrio acidaminovorans	0.310376	5.64e-07	4.41e-05
Streptococcus salivarius	Streptococcus sp I-G2	0.611655	5.71e-09	6.38e-07
Streptococcus salivarius	Streptococcus thermophilus	0.710383	5.45e-07	4.41e-05
Streptococcus sp I-G2	Streptococcus thermophilus	0.526747	2.41e-09	3.12e-07
Clostridium acetobutylicum	Clostridium baratii	0.401597	2.42e-07	2.27e-05
Clostridium acetobutylicum	Clostridium botulinum	0.422586	1.9e-10	2.94e-08
Clostridium acetobutylicum	Clostridium carboxidivorans	0.340144	0.000861194	0.0238061
Clostridium acetobutylicum	Clostridium cellulovorans	0.255336	4.69e-05	0.00220262
Clostridium acetobutylicum	Clostridium novyi	0.369226	6.22e-05	0.0026069
Clostridium acetobutylicum	Clostridium saccharobutylicum	0.350619	0.00224676	0.0488046
Clostridium acetobutylicum	Clostridium saccharoperbutylacetonicum	0.33468	8.69e-05	0.00339916
Clostridium acetobutylicum	Spiroplasma cantharicola	0.198884	0.00167704	0.0397408
Clostridium baratii	Clostridium botulinum	0.767542	1.69e-19	6.59e-17
Clostridium baratii	Clostridium butyricum	0.58105	1.46e-06	0.000103983
Clostridium baratii	Clostridium carboxidivorans	0.547605	5.1e-07	4.38e-05
Clostridium baratii	Clostridium cellulovorans	0.426256	0.00011753	0.00424192
Clostridium baratii	Clostridium novyi	0.558135	6e-13	1.53e-10
Clostridium baratii	Clostridium saccharobutylicum	0.636582	7.7e-09	7.85e-07
Clostridium baratii	Clostridium saccharoperbutylacetonicum	0.609503	3.98e-13	1.17e-10
Clostridium baratii	Thermanaerovibrio acidaminovorans	-0.198417	0.00172091	0.0403726
Clostridium baratii	Spiroplasma cantharicola	0.208845	0.00110748	0.0285512
Clostridium botulinum	Clostridium butyricum	0.694722	2.52e-09	3.12e-07
Clostridium botulinum	Clostridium carboxidivorans	0.634255	1.86e-31	2.18e-28
Clostridium botulinum	Clostridium cellulovorans	0.538992	1.04e-10	1.87e-08
Clostridium botulinum	Clostridium novyi	0.661603	1.01e-09	1.4e-07
Clostridium botulinum	Clostridium saccharobutylicum	0.741297	7.27e-20	3.41e-17
Clostridium botulinum	Clostridium saccharoperbutylacetonicum	0.720656	1.4e-45	3.29e-42
Clostridium botulinum	Clostridium sporogenes	0.377719	0.000394988	0.0126937
Clostridium botulinum	Thermanaerovibrio acidaminovorans	-0.20514	0.00132552	0.0330817
Clostridium botulinum	Spiroplasma cantharicola	0.257016	0.000977304	0.0257613
Clostridium botulinum	Spiroplasma diminutum	0.195236	0.00204926	0.0453544
Clostridium butyricum	Clostridium carboxidivorans	0.525568	5.15e-05	0.0023706
Clostridium butyricum	Clostridium cellulovorans	0.514313	6.1e-05	0.00260062
Clostridium butyricum	Clostridium novyi	0.484759	8.32e-06	0.0004538
Clostridium butyricum	Clostridium saccharobutylicum	0.577369	5.95e-05	0.00258657
Clostridium butyricum	Clostridium saccharoperbutylacetonicum	0.62279	7.3e-06	0.000408014
Clostridium butyricum	Thermanaerovibrio acidaminovorans	-0.298669	1.24e-05	0.000644338
Clostridium carboxidivorans	Clostridium cellulovorans	0.49407	9.58e-05	0.00368508
Clostridium carboxidivorans	Clostridium novyi	0.494521	4.46e-12	8.72e-10
Clostridium carboxidivorans	Clostridium saccharobutylicum	0.510159	3.25e-08	3.18e-06
Clostridium carboxidivorans	Clostridium saccharoperbutylacetonicum	0.588512	1.5e-21	8.79e-19
Clostridium carboxidivorans	Thermanaerovibrio acidaminovorans	-0.311204	5.23e-07	4.38e-05
Clostridium carboxidivorans	Thermodesulfobacterium geofontis	0.199179	0.00164976	0.0394933
Clostridium cellulovorans	Clostridium novyi	0.316117	5.94e-06	0.000357205
Clostridium cellulovorans	Clostridium saccharobutylicum	0.519991	0.00199801	0.0450457
Clostridium cellulovorans	Clostridium saccharoperbutylacetonicum	0.498482	0.000872689	0.0238061
Clostridium cellulovorans	[Eubacterium] eligens	0.261545	0.000663816	0.0194664
Clostridium novyi	Clostridium saccharobutylicum	0.477179	6.02e-09	6.42e-07
Clostridium novyi	Clostridium saccharoperbutylacetonicum	0.510528	4.93e-15	1.65e-12
Clostridium novyi	Thermanaerovibrio acidaminovorans	-0.226951	0.000317592	0.0103482
Clostridium novyi	Acholeplasma oculi	0.220985	0.000460742	0.0142224
Clostridium novyi	Spiroplasma cantharicola	0.296387	2.14e-05	0.00102435
Clostridium saccharobutylicum	Clostridium saccharoperbutylacetonicum	0.652518	0.000305678	0.0101003
Clostridium saccharobutylicum	Arcobacter sp L	0.202497	0.0013702	0.0338368
Clostridium saccharoperbutylacetonicum	Clostridium sporogenes	0.405293	6.38e-06	0.000374241
Clostridium saccharoperbutylacetonicum	Thermanaerovibrio acidaminovorans	-0.238639	0.000148753	0.00513198
Parvimonas micra	Fusobacterium nucleatum	0.641963	6.53e-13	1.53e-10
Arcobacter sp L	Thermanaerovibrio acidaminovorans	-0.242483	0.000114902	0.00421187
Legionella oakridgensis	Thermodesulfobacterium geofontis	0.272999	1.26e-05	0.000644338
Acholeplasma oculi	Spiroplasma cantharicola	0.299369	9.14e-06	0.000487069

## Sheet: Node Attributes
Species	centrality	Probiotics	node
Bifidobacterium catenulatum	0	FALSE	1
Bacteroides fragilis	0.769989	FALSE	Bacteroides fragilis
Porphyromonas asaccharolytica	1.35562	FALSE	Porphyromonas asaccharolytica
Prevotella intermedia	1.34807	FALSE	Prevotella intermedia
Alistipes finegoldii	1.71953	FALSE	Alistipes finegoldii
Blattabacterium sp (Blattella germanica)	0	FALSE	6
Candidatus Atelocyanobacterium thalassa	0	FALSE	7
Anabaena sp wa102	0	FALSE	8
Deferribacter desulfuricans	0.239156	FALSE	9
Dictyoglomus thermophilum	1.65582	FALSE	10
Bacillus weihenstephanensis	0.196283	FALSE	11
Lysinibacillus sphaericus	0.996685	FALSE	12
Staphylococcus argenteus	2.4101	FALSE	13
Staphylococcus epidermidis	0.856926	FALSE	14
Carnobacterium maltaromaticum	1.08996	TRUE	15
Lactobacillus amylovorus	0	FALSE	16
Lactobacillus gallinarum	0.200987	TRUE	17
Lactobacillus hokkaidonensis	0.422812	FALSE	18
Lactobacillus ruminis	0	FALSE	19
Weissella cibaria	0.914223	FALSE	20
Streptococcus salivarius	1.83653	TRUE	21
Streptococcus sp I-G2	2.34249	FALSE	22
Streptococcus thermophilus	1.35479	TRUE	23
Clostridium acetobutylicum	3.3643	FALSE	24
Clostridium baratii	5.80029	FALSE	25
Clostridium botulinum	6.76377	FALSE	26
Clostridium butyricum	5.91604	TRUE	27
Clostridium carboxidivorans	5.48119	FALSE	28
Clostridium cellulovorans	3.47464	FALSE	29
Clostridium ljungdahlii	0	FALSE	30
Clostridium novyi	5.64797	FALSE	31
Clostridium saccharobutylicum	5.95172	FALSE	32
Clostridium saccharoperbutylacetonicum	6.67194	FALSE	33
Clostridium sporogenes	4.36752	FALSE	34
[Eubacterium] eligens	0.740499	FALSE	35
Caldicellulosiruptor kristjanssonii	0	FALSE	36
Parvimonas micra	0	FALSE	Parvimonas micra
Fusobacterium nucleatum	0	FALSE	Fusobacterium nucleatum
Candidatus Puniceispirillum marinum	0.202067	FALSE	39
Bartonella bacilliformis	0.580428	FALSE	40
Bartonella clarridgeiae	0.711009	FALSE	41
Ehrlichia ruminantium	0	FALSE	42
Rickettsia typhi	0.198232	FALSE	43
Arcobacter sp L	1.70732	FALSE	44
Campylobacter iguaniorum	0	FALSE	45
Shewanella woodyi	0	FALSE	46
Legionella oakridgensis	1.17626	FALSE	47
[Haemophilus] ducreyi	0	FALSE	48
Acinetobacter sp ADP1	1.07628	FALSE	49
Aliivibrio fischeri	0	FALSE	50
Calyptogena okutanii thioautotrophic gill symbiont	0.499546	FALSE	51
Brachyspira murdochii	0.198232	FALSE	52
Borrelia parkeri	0	FALSE	53
Thermanaerovibrio acidaminovorans	1.295	FALSE	Thermanaerovibrio acidaminovorans
Acholeplasma oculi	2.18125	FALSE	55
Candidatus Phytoplasma australiense	0.41468	FALSE	56
Onion yellows phytoplasma	0	FALSE	57
Spiroplasma apis	0.203819	FALSE	58
Spiroplasma cantharicola	0.944851	FALSE	59
Spiroplasma diminutum	2.93905	FALSE	60
Spiroplasma syrphidicola	0.47948	FALSE	61
Mycoplasma canadense	1.51248	FALSE	62
Mycoplasma capricolum	1.36544	FALSE	63
Mycoplasma mycoides	0.453259	FALSE	64
Mycoplasma penetrans	0.900468	FALSE	65
Mycoplasma putrefaciens	0.878867	FALSE	66
Thermodesulfobacterium geofontis	0.377379	FALSE	67
Thermosipho africanus	1.04948	FALSE	68
candidate division SR1 bacterium RAAC1 SR1 1	0.256184	FALSE	69
