# Supplementary material for: Multi-cohort analysis of colorectal cancer metagenome identified altered bacteria across populations and universal bacterial markers
Source: Microbiome. 2018 Apr 11;6:70. doi: 10.1186/s40168-018-0451-2 (PMC5896039; doi:10.1186/s40168-018-0451-2)
Supplement: Supplementary file 29 — Table S8. Significant correlations between CRC-enriched bacteria and KO categories. (XLSX 28 kb) [file 40168_2018_451_MOESM29_ESM.xlsx]

## Sheet: Significant correlations betwee
Significant correlations between CRC enriched bacteria and KO categories
Source.Species	Target	Function	Correlation	P value	adjusted P value
Bacteroides fragilis	K00012	UGDH, ugd; UDPglucose 6-dehydrogenase [EC:1.1.1.22]	0.480152	0.00178919	0.0069736
Bacteroides fragilis	K00024	mdh; malate dehydrogenase [EC:1.1.1.37]	0.25898	0.000812683	0.00353076
Bacteroides fragilis	K00174	korA, oorA, oforA; 2-oxoglutarate/2-oxoacid ferredoxin oxidoreductase subunit alpha [EC:1.2.7.3 1.2.7.11]	0.442285	0.0158349	0.043373
Bacteroides fragilis	K00231	PPOX, hemY; protoporphyrinogen/coproporphyrinogen III oxidase [EC:1.3.3.4 1.3.3.15]	0.333049	0.00660228	0.0207833
Bacteroides fragilis	K00240	sdhB, frdB; succinate dehydrogenase / fumarate reductase, iron-sulfur subunit [EC:1.3.5.1 1.3.5.4]	0.196341	0.00197122	0.00754657
Bacteroides fragilis	K00330	nuoA; NADH-quinone oxidoreductase subunit A [EC:1.6.5.3]	0.227971	0.000306412	0.00154203
Bacteroides fragilis	K00331	nuoB; NADH-quinone oxidoreductase subunit B [EC:1.6.5.3]	0.15471	0.015258	0.0420909
Bacteroides fragilis	K00337	nuoH; NADH-quinone oxidoreductase subunit H [EC:1.6.5.3]	0.276524	0.000822079	0.0035649
Bacteroides fragilis	K00340	nuoK; NADH-quinone oxidoreductase subunit K [EC:1.6.5.3]	0.219925	0.000505095	0.00236254
Bacteroides fragilis	K00343	nuoN; NADH-quinone oxidoreductase subunit N [EC:1.6.5.3]	0.29405	2.44e-06	2.23e-05
Bacteroides fragilis	K00346	Na+-transporting NADH:ubiquinone oxidoreductase subunit A	0.428952	0.00237725	0.00886691
Bacteroides fragilis	K00349	Na+-transporting NADH:ubiquinone oxidoreductase subunit D	0.344711	0.0106555	0.0312131
Bacteroides fragilis	K00350	Na+-transporting NADH:ubiquinone oxidoreductase subunit E	0.377137	0.018517	0.0493817
Bacteroides fragilis	K00351	Na+-transporting NADH:ubiquinone oxidoreductase subunit F	0.458027	0.000560651	0.00258591
Bacteroides fragilis	K00432	gpx; glutathione peroxidase [EC:1.11.1.9]	0.264626	2.48e-05	0.000175153
Bacteroides fragilis	K00560	thyA, TYMS; thymidylate synthase [EC:2.1.1.45]	0.257326	4.22e-05	0.000273479
Bacteroides fragilis	K00566	mnmA, trmU; tRNA-uridine 2-sulfurtransferase [EC:2.8.1.13]	0.303583	1.08e-06	1.08e-05
Bacteroides fragilis	K00603	fctD; glutamate formiminotransferase [EC:2.1.2.5]	0.535681	9.82e-05	0.000572908
Bacteroides fragilis	K00605	gcvT, AMT; aminomethyltransferase [EC:2.1.2.10]	0.214192	0.000713201	0.00316978
Bacteroides fragilis	K00606	panB; 3-methyl-2-oxobutanoate hydroxymethyltransferase [EC:2.1.2.11]	0.17428	0.00616039	0.0195514
Bacteroides fragilis	K00648	fabH; 3-oxoacyl-[acyl-carrier-protein] synthase III [EC:2.3.1.180]	0.334943	0.00354723	0.012469
Bacteroides fragilis	K00657	speG, SAT; diamine N-acetyltransferase [EC:2.3.1.57]	0.171742	0.00696697	0.0216667
Bacteroides fragilis	K00782	L-lactate dehydrogenase complex protein LldG	0.330663	0.000990225	0.00418456
Bacteroides fragilis	K00791	miaA, TRIT1; tRNA dimethylallyltransferase [EC:2.5.1.75]	0.212795	0.000774678	0.00340388
Bacteroides fragilis	K00798	MMAB, pduO; cob(I)alamin adenosyltransferase [EC:2.5.1.17]	0.421299	0.00555006	0.0178835
Bacteroides fragilis	K00844	HK; hexokinase [EC:2.7.1.1]	0.560459	2.86e-08	4.48e-07
Bacteroides fragilis	K00857	tdk, TK; thymidine kinase [EC:2.7.1.21]	0.272585	5.68e-05	0.000360792
Bacteroides fragilis	K00860	cysC; adenylylsulfate kinase [EC:2.7.1.25]	0.234738	0.0001984	0.00104849
Bacteroides fragilis	K00895	pfp, PFP; diphosphate-dependent phosphofructokinase [EC:2.7.1.90]	0.451376	0.00394181	0.0135281
Bacteroides fragilis	K00912	lpxK; tetraacyldisaccharide 4'-kinase [EC:2.7.1.130]	0.282277	0.000224258	0.00117977
Bacteroides fragilis	K00929	buk; butyrate kinase [EC:2.7.2.7]	0.498646	0.00959638	0.0286902
Bacteroides fragilis	K00936	NA	0.592367	0.000826835	0.00357217
Bacteroides fragilis	K00946	thiL; thiamine-monophosphate kinase [EC:2.7.4.16]	0.184142	0.00375987	0.0129804
Bacteroides fragilis	K01077	E3.1.3.1, phoA, phoB; alkaline phosphatase [EC:3.1.3.1]	0.429429	0.000121964	0.000685124
Bacteroides fragilis	K01089	hisB; imidazoleglycerol-phosphate dehydratase / histidinol-phosphatase [EC:4.2.1.19 3.1.3.15]	0.234862	0.000196806	0.00104244
Bacteroides fragilis	K01186	NEU1; sialidase-1 [EC:3.2.1.18]	0.448074	1.86e-08	2.95e-07
Bacteroides fragilis	K01206	FUCA; alpha-L-fucosidase [EC:3.2.1.51]	0.439311	0.000428597	0.00205869
Bacteroides fragilis	K01251	E3.3.1.1, ahcY; adenosylhomocysteinase [EC:3.3.1.1]	0.358099	0.000825699	0.00357217
Bacteroides fragilis	K01258	NA	0.280391	8.38e-05	0.000505258
Bacteroides fragilis	K01270	pepD; dipeptidase D [EC:3.4.13.-]	0.407706	0.00486772	0.0160642
Bacteroides fragilis	K01425	glsA, GLS; glutaminase [EC:3.5.1.2]	0.187242	0.00320267	0.0114487
Bacteroides fragilis	K01468	hutI, AMDHD1; imidazolonepropionase [EC:3.5.2.7]	0.450795	0.00039681	0.00194036
Bacteroides fragilis	K01546	kdpA; K+-transporting ATPase ATPase A chain [EC:3.6.3.12]	0.163988	0.0100444	0.0299139
Bacteroides fragilis	K01548	kdpC; K+-transporting ATPase ATPase C chain [EC:3.6.3.12]	0.162217	0.0108965	0.0317588
Bacteroides fragilis	K01613	psd, PISD; phosphatidylserine decarboxylase [EC:4.1.1.65]	0.361279	0.00080634	0.00351637
Bacteroides fragilis	K01668	E4.1.99.2; tyrosine phenol-lyase [EC:4.1.99.2]	0.280426	7.38e-06	6.03e-05
Bacteroides fragilis	K01711	gmd, GMDS; GDPmannose 4,6-dehydratase [EC:4.2.1.47]	0.210523	0.0179392	0.0481145
Bacteroides fragilis	K01787	RENBP; N-acylglucosamine 2-epimerase [EC:5.1.3.8]	0.358596	0.011573	0.0333947
Bacteroides fragilis	K01897	ACSL, fadD; long-chain acyl-CoA synthetase [EC:6.2.1.3]	0.160099	0.0119991	0.0344103
Bacteroides fragilis	K01966	PCCB, pccB; propionyl-CoA carboxylase beta chain [EC:6.4.1.3]	0.411542	0.0109424	0.0318526
Bacteroides fragilis	K02000	proV; glycine betaine/proline transport system ATP-binding protein [EC:3.6.3.32]	0.195016	0.00211844	0.00797853
Bacteroides fragilis	K02014	NA	0.295283	2.2e-06	2.05e-05
Bacteroides fragilis	K02065	mlaF, linL, mkl; phospholipid/cholesterol/gamma-HCH transport system ATP-binding protein	0.197323	0.00186816	0.00719955
Bacteroides fragilis	K02066	mlaE, linK; phospholipid/cholesterol/gamma-HCH transport system permease protein	0.250666	6.77e-05	0.000418628
Bacteroides fragilis	K02067	mlaD, linM; phospholipid/cholesterol/gamma-HCH transport system substrate-binding protein	0.220008	0.01694	0.0459658
Bacteroides fragilis	K02169	bioC; malonyl-CoA O-methyltransferase [EC:2.1.1.197]	0.252824	5.82e-05	0.000367615
Bacteroides fragilis	K02217	NA	0.270278	1.62e-05	0.00012088
Bacteroides fragilis	K02342	DPO3E, dnaQ; DNA polymerase III subunit epsilon [EC:2.7.7.7]	0.17158	0.00702136	0.0217775
Bacteroides fragilis	K02426	NA	0.154548	0.0153666	0.0423238
Bacteroides fragilis	K02437	gcvH, GCSH; glycine cleavage system H protein	0.205995	0.00114982	0.00474659
Bacteroides fragilis	K02474	wbpO; UDP-N-acetyl-D-galactosamine dehydrogenase [EC:1.1.1.-]	0.362797	0.006984	0.0216906
Bacteroides fragilis	K02523	ispB; octaprenyl-diphosphate synthase [EC:2.5.1.90]	0.253823	5.42e-05	0.000346315
Bacteroides fragilis	K02536	lpxD; UDP-3-O-[3-hydroxymyristoyl] glucosamine N-acyltransferase [EC:2.3.1.191]	0.229105	0.000285139	0.00144437
Bacteroides fragilis	K02551	menD; 2-succinyl-5-enolpyruvyl-6-hydroxy-3-cyclohexene-1-carboxylate synthase [EC:2.2.1.9]	0.186173	0.00338584	0.0120288
Bacteroides fragilis	K02626	pdaD; arginine decarboxylase [EC:4.1.1.19]	0.29621	0.000828521	0.0035728
Bacteroides fragilis	K03183	ubiE; demethylmenaquinone methyltransferase / 2-methoxy-6-polyprenyl-1,4-benzoquinol methylase [EC:2.1.1.163 2.1.1.201]	0.196757	0.00192701	0.00741404
Bacteroides fragilis	K03296	NA	0.490034	0.0011574	0.00476941
Bacteroides fragilis	K03332	fruA; fructan beta-fructosidase [EC:3.2.1.80]	0.40649	9.67e-05	0.000572908
Bacteroides fragilis	K03387	NA	0.310207	6.04e-07	6.5e-06
Bacteroides fragilis	K03430	phnW; 2-aminoethylphosphonate-pyruvate transaminase [EC:2.6.1.37]	0.413226	8.97e-08	1.2e-06
Bacteroides fragilis	K03474	pdxJ; pyridoxine 5-phosphate synthase [EC:2.6.99.2]	0.228711	0.000292363	0.00147774
Bacteroides fragilis	K03561	NA	0.237677	0.00114178	0.00472182
Bacteroides fragilis	K03585	acrA, mexA, adeI, smeD, mtrC, cmeA; membrane fusion protein, multidrug efflux system	0.279058	8.22e-06	6.62e-05
Bacteroides fragilis	K03644	lipA; lipoyl synthase [EC:2.8.1.8]	0.231931	0.000237975	0.00122962
Bacteroides fragilis	K03718	NA	0.408886	0.000272066	0.00139336
Bacteroides fragilis	K03742	pncC; nicotinamide-nucleotide amidase [EC:3.5.1.42]	0.282051	0.000397989	0.00194036
Bacteroides fragilis	K03773	NA	0.235979	0.000182937	0.000982438
Bacteroides fragilis	K03781	katE, CAT, catB, srpA; catalase [EC:1.11.1.6]	0.224436	0.00064215	0.00288719
Bacteroides fragilis	K03783	punA, PNP; purine-nucleoside phosphorylase [EC:2.4.2.1]	0.277254	3.06e-05	0.000206105
Bacteroides fragilis	K03797	NA	0.309273	9.88e-06	7.77e-05
Bacteroides fragilis	K03801	lipB; lipoyl(octanoyl) transferase [EC:2.3.1.181]	0.283057	5.98e-06	5.03e-05
Bacteroides fragilis	K03832	NA	0.353128	8.61e-07	8.96e-06
Bacteroides fragilis	K05306	phnX; phosphonoacetaldehyde hydrolase [EC:3.11.1.1]	0.430026	1.27e-08	2.07e-07
Bacteroides fragilis	K05595	NA	0.339387	0.000225002	0.00118101
Bacteroides fragilis	K05606	MCEE, epi; methylmalonyl-CoA/ethylmalonyl-CoA epimerase [EC:5.1.99.1]	0.490079	0.00162163	0.00642837
Bacteroides fragilis	K06142	NA	0.302189	1.22e-06	1.19e-05
Bacteroides fragilis	K06861	lptB; lipopolysaccharide export system ATP-binding protein [EC:3.6.3.-]	0.215058	0.000677383	0.00302217
Bacteroides fragilis	K07005	NA	0.286871	4.4e-06	3.82e-05
Bacteroides fragilis	K07011	NA	0.360143	0.00765394	0.0235194
Bacteroides fragilis	K07078	NA	0.484806	0.000297556	0.00150071
Bacteroides fragilis	K07085	NA	0.23757	0.000164757	0.000899378
Bacteroides fragilis	K07106	murQ; N-acetylmuramic acid 6-phosphate etherase [EC:4.2.1.126]	0.180506	0.00452376	0.0151445
Bacteroides fragilis	K07164	NA	0.437624	2.73e-05	0.000189753
Bacteroides fragilis	K07175	NA	0.398916	5.02e-11	1.4e-09
Bacteroides fragilis	K07221	NA	0.591508	0.000229341	0.00119309
Bacteroides fragilis	K07316	NA	0.258597	0.000128918	0.000720698
Bacteroides fragilis	K07568	NA	0.251191	0.0146494	0.0406539
Bacteroides fragilis	K08289	purT; phosphoribosylglycinamide formyltransferase 2 [EC:2.1.2.2]	0.160852	0.0115965	0.033421
Bacteroides fragilis	K08325	yqhD; NADP-dependent alcohol dehydrogenase [EC:1.1.-.-]	0.251669	6.31e-05	0.00039445
Bacteroides fragilis	K08641	vanX; zinc D-Ala-D-Ala dipeptidase [EC:3.4.13.22]	0.306134	8.65e-07	8.96e-06
Bacteroides fragilis	K09011	cimA; D-citramalate synthase [EC:2.3.1.182]	0.297705	0.0091704	0.0275945
Bacteroides fragilis	K09117	NA	0.306662	3.76e-06	3.32e-05
Bacteroides fragilis	K09457	queF; 7-cyano-7-deazaguanine reductase [EC:1.7.1.13]	0.328958	0.000108745	0.000624476
Bacteroides fragilis	K09789	bioG; pimeloyl-[acyl-carrier protein] methyl ester esterase [EC:3.1.1.85]	0.679407	2.23e-09	4.32e-08
Bacteroides fragilis	K09808	lolC_E; lipoprotein-releasing system permease protein	0.208614	0.00098907	0.00418456
Bacteroides fragilis	K09810	lolD; lipoprotein-releasing system ATP-binding protein [EC:3.6.3.-]	0.264224	2.55e-05	0.000179345
Bacteroides fragilis	K09939	NA	0.521749	0.00157362	0.00629448
Bacteroides fragilis	K11065	NA	0.226152	0.00034362	0.00170706
Bacteroides fragilis	K11927	rhlE; ATP-dependent RNA helicase RhlE [EC:3.6.4.13]	0.195114	0.00361912	0.0126623
Bacteroides fragilis	K12373	HEXA_B; hexosaminidase [EC:3.2.1.52]	0.49498	7.02e-06	5.8e-05
Bacteroides fragilis	K13043	NA	0.434327	0.00883975	0.0267382
Bacteroides fragilis	K13378	nuoCD; NADH-quinone oxidoreductase subunit C/D [EC:1.6.5.3]	0.315336	4.05e-05	0.000263359
Bacteroides fragilis	K15460	NA	0.243014	0.000114518	0.000649588
Bacteroides fragilis	K15725	NA	0.376892	1.51e-05	0.000113688
Bacteroides fragilis	K16089	NA	0.332792	7.37e-08	1.01e-06
Bacteroides fragilis	K16211	NA	0.470377	0.00523628	0.017062
Bacteroides fragilis	K16363	lpxC-fabZ; UDP-3-O-[3-hydroxymyristoyl] N-acetylglucosamine deacetylase / 3-hydroxyacyl-[acyl-carrier-protein] dehydratase [EC:3.5.1.108 4.2.1.59]	0.453247	0.00119561	0.00490073
Bacteroides fragilis	K16937	doxD; thiosulfate dehydrogenase [quinone] large subunit [EC:1.8.5.2]	0.48068	0.000766401	0.00337691
Bacteroides fragilis	K18012	kdd; L-erythro-3,5-diaminohexanoate dehydrogenase [EC:1.4.1.11]	0.301504	0.0151197	0.0417593
Bacteroides fragilis	K18013	kce; 3-keto-5-aminohexanoate cleavage enzyme [EC:2.3.1.247]	0.209564	0.000936045	0.00397734
Bacteroides fragilis	K18122	cat2, abfT; 4-hydroxybutyrate CoA-transferase [EC:2.8.3.-]	0.282861	0.0172327	0.0465966
Porphyromonas asaccharolytica	K00231	PPOX, hemY; protoporphyrinogen/coproporphyrinogen III oxidase [EC:1.3.3.4 1.3.3.15]	0.205039	0.0186919	0.0497307
Porphyromonas asaccharolytica	K01040	gctB; glutaconate CoA-transferase, subunit B [EC:2.8.3.12]	0.26961	0.000575946	0.00265118
Porphyromonas asaccharolytica	K01712	hutU, UROC1; urocanate hydratase [EC:4.2.1.49]	0.258253	3.95e-05	0.000257241
Porphyromonas asaccharolytica	K01844	kamD; beta-lysine 5,6-aminomutase alpha subunit [EC:5.4.3.3]	0.426436	1.38e-12	5.51e-11
Porphyromonas asaccharolytica	K01846	glmS, mutS, mamA; methylaspartate mutase sigma subunit [EC:5.4.99.1]	0.308442	0.00152505	0.00613191
Porphyromonas asaccharolytica	K02230	cobN; cobaltochelatase CobN [EC:6.6.1.2]	0.368126	9.66e-05	0.000572908
Porphyromonas asaccharolytica	K02474	wbpO; UDP-N-acetyl-D-galactosamine dehydrogenase [EC:1.1.1.-]	0.167468	0.00853941	0.0259652
Porphyromonas asaccharolytica	K03390	hdrC; heterodisulfide reductase subunit C [EC:1.8.98.1]	0.252015	0.00195371	0.0075006
Porphyromonas asaccharolytica	K04757	NA	0.243125	0.000660968	0.00296032
Porphyromonas asaccharolytica	K07037	NA	0.27264	0.00471714	0.0156563
Porphyromonas asaccharolytica	K13018	wbpD, wlbB; UDP-2-acetamido-3-amino-2,3-dideoxy-glucuronate N-acetyltransferase [EC:2.3.1.201]	0.480999	3.47e-16	2.06e-14
Porphyromonas asaccharolytica	K13990	FTCD; glutamate formiminotransferase / formiminotetrahydrofolate cyclodeaminase [EC:2.1.2.5 4.3.1.4]	0.258502	0.000599573	0.00273821
Porphyromonas asaccharolytica	K18012	kdd; L-erythro-3,5-diaminohexanoate dehydrogenase [EC:1.4.1.11]	0.393055	1.03e-10	2.78e-09
Porphyromonas asaccharolytica	K18013	kce; 3-keto-5-aminohexanoate cleavage enzyme [EC:2.3.1.247]	0.266427	0.000159168	0.000870918
Porphyromonas asaccharolytica	K18122	cat2, abfT; 4-hydroxybutyrate CoA-transferase [EC:2.8.3.-]	0.389174	5.63e-06	4.75e-05
Prevotella intermedia	K01040	gctB; glutaconate CoA-transferase, subunit B [EC:2.8.3.12]	0.248551	0.00273475	0.00997582
Prevotella intermedia	K01844	kamD; beta-lysine 5,6-aminomutase alpha subunit [EC:5.4.3.3]	0.262486	0.00238232	0.00887155
Prevotella intermedia	K02230	cobN; cobaltochelatase CobN [EC:6.6.1.2]	0.319049	0.0171083	0.0463534
Prevotella intermedia	K04757	NA	0.22328	0.000410981	0.00199788
Prevotella intermedia	K13018	wbpD, wlbB; UDP-2-acetamido-3-amino-2,3-dideoxy-glucuronate N-acetyltransferase [EC:2.3.1.201]	0.181154	0.00437825	0.0147854
Prevotella intermedia	K18012	kdd; L-erythro-3,5-diaminohexanoate dehydrogenase [EC:1.4.1.11]	0.237405	0.00590808	0.0188021
Alistipes finegoldii	K00351	NA	0.329959	0.0153789	0.0423238
Alistipes finegoldii	K00986	NA	0.383816	8.22e-06	6.62e-05
Alistipes finegoldii	K01040	gctB; glutaconate CoA-transferase, subunit B [EC:2.8.3.12]	0.28474	0.000450927	0.00214815
Alistipes finegoldii	K01547	kdpB; K+-transporting ATPase ATPase B chain [EC:3.6.3.12]	0.162991	0.0105166	0.0309624
Alistipes finegoldii	K01712	hutU, UROC1; urocanate hydratase [EC:4.2.1.49]	0.340794	3.34e-08	5.04e-07
Alistipes finegoldii	K01844	kamD; beta-lysine 5,6-aminomutase alpha subunit [EC:5.4.3.3]	0.35349	9.09e-09	1.6e-07
Alistipes finegoldii	K02230	cobN; cobaltochelatase CobN [EC:6.6.1.2]	0.305814	0.0133611	0.0374418
Alistipes finegoldii	K02473	E5.1.3.7, wbpP; UDP-N-acetylglucosamine 4-epimerase [EC:5.1.3.7]	0.275392	0.000555635	0.00256788
Alistipes finegoldii	K02626	pdaD; arginine decarboxylase [EC:4.1.1.19]	0.204751	0.00806427	0.0246497
Alistipes finegoldii	K03390	hdrC; heterodisulfide reductase subunit C [EC:1.8.98.1]	0.730056	2.53e-47	5.86e-44
Alistipes finegoldii	K04761	oxyR; LysR family transcriptional regulator, hydrogen peroxide-inducible genes activator	0.32711	0.0173239	0.0467341
Alistipes finegoldii	K07217	NA	0.564596	0.000108163	0.000622675
Alistipes finegoldii	K08678	UXS1, uxs; UDP-glucuronate decarboxylase [EC:4.1.1.35]	0.589759	0.000450812	0.00214815
Alistipes finegoldii	K08963	mtnA; methylthioribose-1-phosphate isomerase [EC:5.3.1.23]	0.152949	0.0164785	0.0449766
Alistipes finegoldii	K09011	cimA; D-citramalate synthase [EC:2.3.1.182]	0.337511	0.018445	0.0492999
Alistipes finegoldii	K09789	bioG; pimeloyl-[acyl-carrier protein] methyl ester esterase [EC:3.1.1.85]	0.272151	0.0167073	0.0453876
Alistipes finegoldii	K11784	mqnC; cyclic dehypoxanthinyl futalosine synthase [EC:1.21.98.1]	0.736939	3.69e-06	3.29e-05
Alistipes finegoldii	K13018	wbpD, wlbB; UDP-2-acetamido-3-amino-2,3-dideoxy-glucuronate N-acetyltransferase [EC:2.3.1.201]	0.414509	6.84e-12	2.52e-10
Alistipes finegoldii	K13990	FTCD; glutamate formiminotransferase / formiminotetrahydrofolate cyclodeaminase [EC:2.1.2.5 4.3.1.4]	0.789594	2.24e-17	1.63e-15
Alistipes finegoldii	K14534	abfD; 4-hydroxybutyryl-CoA dehydratase / vinylacetyl-CoA-Delta-isomerase [EC:4.2.1.120 5.3.3.3]	0.341544	3.1e-08	4.74e-07
Alistipes finegoldii	K16053	NA	0.207403	0.00106063	0.00443361
Alistipes finegoldii	K16211	NA	0.646996	0.00019287	0.00102628
Alistipes finegoldii	K18012	kdd; L-erythro-3,5-diaminohexanoate dehydrogenase [EC:1.4.1.11]	0.302314	1.21e-06	1.18e-05
Alistipes finegoldii	K18013	kce; 3-keto-5-aminohexanoate cleavage enzyme [EC:2.3.1.247]	0.311874	5.2e-07	5.74e-06
Alistipes finegoldii	K18122	cat2, abfT; 4-hydroxybutyrate CoA-transferase [EC:2.8.3.-]	0.24712	8.65e-05	0.000518772
Alistipes finegoldii	K18139	oprM, emhC, ttgC, cusC, adeK, smeF, mtrE, cmeC, gesC; outer membrane protein, multidrug efflux system	0.718105	1.64e-17	1.23e-15
Parvimonas micra	K01040	gctB; glutaconate CoA-transferase, subunit B [EC:2.8.3.12]	0.180765	0.00446503	0.0149911
Parvimonas micra	K01844	kamD; beta-lysine 5,6-aminomutase alpha subunit [EC:5.4.3.3]	0.368734	0.000116866	0.000661291
Parvimonas micra	K01846	glmS, mutS, mamA; methylaspartate mutase sigma subunit [EC:5.4.99.1]	0.315441	0.000344807	0.0017093
Parvimonas micra	K02230	cobN; cobaltochelatase CobN [EC:6.6.1.2]	0.262084	0.0038474	0.0132237
Parvimonas micra	K03390	hdrC; heterodisulfide reductase subunit C [EC:1.8.98.1]	0.188637	0.00297727	0.010759
Parvimonas micra	K04757	NA	0.311664	8.45e-06	6.71e-05
Parvimonas micra	K07316	NA	0.296029	2.06e-06	1.94e-05
Parvimonas micra	K13018	wbpD, wlbB; UDP-2-acetamido-3-amino-2,3-dideoxy-glucuronate N-acetyltransferase [EC:2.3.1.201]	0.308636	0.000243333	0.00125452
Parvimonas micra	K14534	abfD; 4-hydroxybutyryl-CoA dehydratase / vinylacetyl-CoA-Delta-isomerase [EC:4.2.1.120 5.3.3.3]	0.197143	0.00206235	0.00781804
Parvimonas micra	K18012	kdd; L-erythro-3,5-diaminohexanoate dehydrogenase [EC:1.4.1.11]	0.336407	0.000641023	0.00288719
Parvimonas micra	K18013	kce; 3-keto-5-aminohexanoate cleavage enzyme [EC:2.3.1.247]	0.227621	0.00105169	0.00440418
Parvimonas micra	K18122	cat2, abfT; 4-hydroxybutyrate CoA-transferase [EC:2.8.3.-]	0.252914	0.00263827	0.0096695
Fusobacterium nucleatum	K01668	E4.1.99.2; tyrosine phenol-lyase [EC:4.1.99.2]	0.310621	5.82e-07	6.31e-06
Fusobacterium nucleatum	K01844	kamD; beta-lysine 5,6-aminomutase alpha subunit [EC:5.4.3.3]	0.249678	0.0139017	0.0387178
Fusobacterium nucleatum	K01846	glmS, mutS, mamA; methylaspartate mutase sigma subunit [EC:5.4.99.1]	0.332871	7.31e-08	1e-06
Fusobacterium nucleatum	K04757	NA	0.295162	2.22e-06	2.06e-05
Fusobacterium nucleatum	K07316	NA	0.223254	0.000411632	0.00199788
Fusobacterium nucleatum	K09729	NA	0.207906	0.00103036	0.00432268
Fusobacterium nucleatum	K18012	kdd; L-erythro-3,5-diaminohexanoate dehydrogenase [EC:1.4.1.11]	0.23793	0.00754865	0.0232266
Fusobacterium nucleatum	K18013	kce; 3-keto-5-aminohexanoate cleavage enzyme [EC:2.3.1.247]	0.195947	0.00201404	0.00767254
Fusobacterium nucleatum	K18122	cat2, abfT; 4-hydroxybutyrate CoA-transferase [EC:2.8.3.-]	0.207611	0.00350576	0.0123796
Thermanaerovibrio acidaminovorans	K01040	gctB; glutaconate CoA-transferase, subunit B [EC:2.8.3.12]	0.369303	0.00179149	0.0069736
Thermanaerovibrio acidaminovorans	K01844	kamD; beta-lysine 5,6-aminomutase alpha subunit [EC:5.4.3.3]	0.345825	6.72e-07	7.12e-06
Thermanaerovibrio acidaminovorans	K02230	cobN; cobaltochelatase CobN [EC:6.6.1.2]	0.272685	1.35e-05	0.000102753
Thermanaerovibrio acidaminovorans	K03390	hdrC; heterodisulfide reductase subunit C [EC:1.8.98.1]	0.421472	2.78e-11	8.83e-10
Thermanaerovibrio acidaminovorans	K07316	NA	0.244965	0.000176876	0.000956534
Thermanaerovibrio acidaminovorans	K08678	UXS1, uxs; UDP-glucuronate decarboxylase [EC:4.1.1.35]	0.216842	0.0181917	0.0486789
Thermanaerovibrio acidaminovorans	K11784	mqnC; cyclic dehypoxanthinyl futalosine synthase [EC:1.21.98.1]	0.226551	0.00033511	0.00167194
Thermanaerovibrio acidaminovorans	K13018	wbpD, wlbB; UDP-2-acetamido-3-amino-2,3-dideoxy-glucuronate N-acetyltransferase [EC:2.3.1.201]	0.372813	1.11e-09	2.36e-08
Thermanaerovibrio acidaminovorans	K13990	FTCD; glutamate formiminotransferase / formiminotetrahydrofolate cyclodeaminase [EC:2.1.2.5 4.3.1.4]	0.324755	1.59e-07	2.05e-06
Thermanaerovibrio acidaminovorans	K14534	abfD; 4-hydroxybutyryl-CoA dehydratase / vinylacetyl-CoA-Delta-isomerase [EC:4.2.1.120 5.3.3.3]	0.374405	0.000101853	0.000587808
Thermanaerovibrio acidaminovorans	K16211	NA	0.256591	0.00351793	0.0124037
Thermanaerovibrio acidaminovorans	K18012	kdd; L-erythro-3,5-diaminohexanoate dehydrogenase [EC:1.4.1.11]	0.245409	0.000119476	0.000674416
Thermanaerovibrio acidaminovorans	K18013	kce; 3-keto-5-aminohexanoate cleavage enzyme [EC:2.3.1.247]	0.211992	0.00318226	0.0113933
Thermanaerovibrio acidaminovorans	K18122	cat2, abfT; 4-hydroxybutyrate CoA-transferase [EC:2.8.3.-]	0.24319	0.000113158	0.000646618
Thermanaerovibrio acidaminovorans	K18139	oprM, emhC, ttgC, cusC, adeK, smeF, mtrE, cmeC, gesC; outer membrane protein, multidrug efflux system	0.235892	0.000183985	0.000985784

## Sheet: Node Attributes
Node attributes of the correlation network between CRC enriched bacteria and KOs categories
Species/KOs	node	P value of abundance change
Bacteroides fragilis	Bacteroides fragilis
Porphyromonas asaccharolytica	Porphyromonas asaccharolytica
Prevotella intermedia	Prevotella intermedia
Alistipes finegoldii	Alistipes finegoldii
Parvimonas micra	Parvimonas micra
Fusobacterium nucleatum	Fusobacterium nucleatum
Thermanaerovibrio acidaminovorans	Thermanaerovibrio acidaminovorans
K00012	1	0.000375773
K00024	2	0.00117252
K00174	3	0.00136171
K00231	4	0.00129627
K00240	5	0.00178179
K00330	6	0.000140551
K00331	7	0.000454566
K00337	8	0.000361955
K00340	9	6.87e-05
K00343	10	0.000776772
K00346	11	0.000421007
K00349	12	0.000140551
K00350	13	0.00117252
K00351	14	0.000604212
K00432	15	0.0143242
K00560	16	0.0100851
K00566	17	0.00693119
K00603	18	0.00127215
K00605	19	0.0284774
K00606	20	0.000329208
K00648	21	0.00601004
K00657	22	0.0296446
K00782	23	0.00656894
K00791	24	0.0236685
K00798	25	0.000475049
K00844	26	0.014812
K00857	27	0.000879704
K00860	28	0.0221875
K00895	29	0.00257256
K00912	30	4.38e-05
K00929	31	0.0424756
K00936	32	0.0219184
K00946	33	0.000115644
K00986	34	0.00177528
K01040	35	0.00725567
K01077	36	0.0125602
K01089	37	0.00491799
K01186	38	0.00327219
K01206	39	0.0455523
K01251	40	0.0275376
K01258	41	3.18e-05
K01270	42	0.000768454
K01425	43	0.000132858
K01468	44	0.0275376
K01546	45	0.000250364
K01547	46	0.0139887
K01548	47	0.0116831
K01613	48	7.03e-05
K01668	49	0.0219742
K01711	50	0.0484301
K01712	51	0.000776772
K01787	52	0.000552034
K01844	53	0.000115644
K01846	54	3.18e-05
K01897	55	0.00178179
K01966	56	0.00443409
K02000	57	0.00213371
K02014	58	3.11e-05
K02065	59	0.000103838
K02066	60	0.000217128
K02067	61	0.0187098
K02169	62	0.0219184
K02217	63	4.38e-05
K02230	64	0.0371591
K02342	65	1.9e-05
K02426	66	3.18e-05
K02437	67	3.2e-05
K02473	68	0.0413342
K02474	69	0.000841521
K02523	70	0.00100946
K02536	71	0.000132858
K02551	72	0.00236707
K02626	73	0.0039773
K03183	74	0.00138513
K03296	75	0.00387069
K03332	76	0.00414264
K03387	77	0.00247326
K03390	78	0.000250364
K03430	79	0.00477085
K03474	80	0.000217128
K03561	81	0.0161706
K03585	82	6.81e-05
K03644	83	7.75e-05
K03718	84	0.0071466
K03742	85	0.0280529
K03773	86	0.00327219
K03781	87	0.000268107
K03783	88	0.000560474
K03797	89	0.0243912
K03801	90	3.18e-05
K03832	91	0.00122232
K04757	92	0.00915018
K04761	93	0.00606432
K05306	94	0.00693119
K05595	95	0.00267584
K05606	96	0.000437428
K06142	97	0.00018459
K06861	98	0.000317205
K07005	99	0.0246439
K07011	100	0.00606432
K07037	101	0.0141914
K07078	102	0.0100304
K07085	103	0.00783573
K07106	104	0.00882264
K07164	105	0.000808486
K07175	106	0.000122245
K07217	107	6.57e-05
K07221	108	0.0236262
K07316	109	0.00783573
K07568	110	0.00138513
K08289	111	0.0271858
K08325	112	0.0164843
K08641	113	0.00903631
K08678	114	0.0253809
K08963	115	0.00199999
K09011	116	0.00979299
K09117	117	0.00878624
K09457	118	0.0134969
K09729	119	0.033619
K09789	120	0.00887948
K09808	121	0.00462861
K09810	122	5.64e-05
K09939	123	0.000709946
K11065	124	6.51e-05
K11784	125	0.0100304
K11927	126	0.0112659
K12373	127	0.000179035
K13018	128	0.000949074
K13043	129	0.0022197
K13378	130	0.000258598
K13990	131	6.94e-05
K14534	132	0.00462861
K15460	133	0.0331246
K15725	134	0.0280529
K16053	135	0.00530987
K16089	136	0.00693119
K16211	137	0.00177528
K16363	138	0.000191311
K16937	139	0.00327219
K18012	140	7.75e-05
K18013	141	9.71e-08
K18122	142	0.00127228
K18139	143	0.00606432
